# Supplementary material for: Common Patterns of Hydrolysis Initiation in P-loop Fold Nucleoside Triphosphatases
Source: Biomolecules. 2022 Sep 22;12(10):1345. doi: 10.3390/biom12101345 (PMC9599529; doi:10.3390/biom12101345)
Supplement: Supplementary file 1 [file biomolecules-12-01345-s001.zip]

Archive with 5 entries (5 files):
- Biomolecules_1832854_Supplementary_Figures.pdf
- Biomolecules_1832854_Supplementary_file_1.pdf
- Biomolecules_1832854_Supplementary_Table S1.xlsx
- Biomolecules_1832854_Supplementary_Table S2.xlsx
- Biomolecules_1832854_Supplementary_Table S3.xlsx
