# Supplementary material for: Common Patterns of Hydrolysis Initiation in P-loop Fold Nucleoside Triphosphatases
Source: Biomolecules. 2022 Sep 22;12(10):1345. doi: 10.3390/biom12101345 (PMC9599529; doi:10.3390/biom12101345)
Supplement: Supplementary file 1 [file biomolecules-12-01345-s001.zip › Biomolecules_1832854_Supplementary_Table S1.xlsx]

## Sheet: A.data.catalytic_sites
	site rel	Class	Pfam		Uniprot	Protein name	PDBID	structure properties		nucleotide		model	Cation	AG	G	Closest LYS						Closest ARG														Closest ASN						Other residues contacting gamma-phosphate/mimic (excluding closest ARG, closest LYS, P-loop LYS and G13 analog)		G13 ANALOG			P-loop Lys		Ser/ThrK+1 and Walker B
Site_id			accession	family name				resolution	method	type	id			AG-site	G-site	ID	TYPE	nz-alpha-atom	nz-alpha-dist	nz-gamma-atom	nz-gamma-dist	ID	TYPE	nh1-alpha-atom	nh1-alpha-dist	nh1-gamma-atom	nh1-gamma-dist	nh2-alpha-atom	nh2-alpha-dist	nh2-gamma-atom	nh2-gamma-dist	ne-alpha-atom	ne-alpha-dist	ne-gamma-atom	ne-gamma-dist	asn_ID	asn_TYPE	asn_nd2-alpha-atom	asn_nd2-alpha-dist	asn_nd2-gamma-atom	asn_nd2-gamma-dist	Contacting, backbone N	Contacting, side chain nitrogen atoms	RESIDUE	Nucleotide atom	distance to N	ID	Distance to beta-phosphate O	SerK+1-Mg distance
26	*	SIMIBI	PF00142	Fer4_NifH	NIFH1_AZOVI	Nitrogenase iron protein 1	1m34	2.3	x-ray diffraction	ADP-ALF	E3091	0	MG	LYS	1LYS	F10	AG	O2A	3.14853	F2	2.9261	E187	NONE.	O3A	8.04217	F3	9.24815	O3A	6.59175	F3	8.97766	O3A	8.86886	F3	11.0067	E185	NONE	O3A	6.54623	F1	10.9997	GLY_E128..F1(2.66); GLY_F11..F3(3.42); GLY_E128..F4(3.38)	LYS_E41_NZ..F2(3.36)	GLY E12	F3	3.06748	E15	3.03266	2.30813
28	*	SIMIBI	PF00142	Fer4_NifH	NIFH1_AZOVI	Nitrogenase iron protein 1	1m34	2.3	x-ray diffraction	ADP-ALF	G3291	0	MG	LYS	1LYS	H10	AG	O2A	3.1729	F2	3.18692	G187	NONE.	O3A	8.0137	F1	9.40152	O3A	6.60489	F1	9.30964	O3A	8.87258	F1	11.2498	G185	NONE	O3A	6.54659	F1	10.6859	GLY_G128..F1(3.10); GLY_H11..F3(3.41); GLY_G128..F4(3.45)	LYS_G41_NZ..F2(3.03)	GLY G12	F1	2.77971	G15	2.69405	2.38863
29	*	SIMIBI	PF00142	Fer4_NifH	NIFH1_AZOVI	Nitrogenase iron protein 1	1m34	2.3	x-ray diffraction	ADP-ALF	H3391	0	MG	LYS	1LYS	G10	AG	O2A	3.01676	F2	3.04568	H187	NONE.	O3A	7.90533	F3	9.41926	O3A	6.49267	F3	9.24951	O3A	8.79173	F3	11.2446	H185	NONE	O1A	6.75085	F1	10.675	GLY_H128..F1(2.87); GLY_G11..F3(3.44); GLY_H128..F4(3.56)	LYS_H41_NZ..F2(3.09)	GLY H12	F1	3.07911	H15	2.86581	2.34956
30	*	SIMIBI	PF00142	Fer4_NifH	NIFH1_AZOVI	Nitrogenase iron protein 1	1m34	2.3	x-ray diffraction	ADP-ALF	M5091	0	MG	LYS	1LYS	N10	AG	O2A	3.03401	F2	3.18868	M187	NONE.	O3A	8.26028	F1	9.48106	O3A	6.76711	F1	9.2605	O3A	9.02458	F1	11.2615	M185	NONE	O3A	6.43921	F1	10.5639	GLY_M128..F1(3.06); GLY_N11..F3(3.64); GLY_M128..F4(3.50)	LYS_M41_NZ..F2(3.02)	GLY M12	F1	2.90351	M15	2.81634	2.19713
31	*	SIMIBI	PF00142	Fer4_NifH	NIFH1_AZOVI	Nitrogenase iron protein 1	1m34	2.3	x-ray diffraction	ADP-ALF	N5191	0	MG	LYS	1LYS	M10	AG	O2A	2.94054	F2	2.94133	N187	NONE.	O3A	8.16143	F3	9.4052	O3A	6.74838	F3	9.22632	O3A	9.02182	F3	11.2256	N185	NONE	O3A	6.61413	F1	10.7395	GLY_N128..F1(2.87); GLY_M11..F3(3.56); GLY_N128..F4(3.38)	LYS_N41_NZ..F2(3.26)	GLY N12	F1	3.11848	N15	2.74533	2.2939
3509	*	TRAFAC	PF00503	G-alpha	GNA13_MOUSE	Guanine nucleotide-binding protein subunit alpha-13	1shz	2.8	x-ray diffraction	GDP-ALF	A475	0	MG	ARG	NONE	A292	NONE	O3A	5.77639	F1	8.72107	A200	NH1.	O2A	2.71663	F2	3.18607	O2A	4.95279	F1	3.2786	O2A	4.37306	F2	4.7669	A291	NONE	O1A	6.9357	F4	11.0562	THR_A203..F2(3.10); GLY_A225..F3(3.99); GLY_A225..F4(2.68)	GLN_A226_NE2..F1(2.93)	GLU A58	F1	2.82875	A61	2.72308	2.60825
3517	*	TRAFAC	PF00503	G-alpha	GNA12_MOUSE	Guanine nucleotide-binding protein subunit alpha-12	1zca	2.9	x-ray diffraction	GDP-ALF	A382	0	MG	ARG	NONE	A295	NONE	O3A	5.96305	F3	8.637	A203	NH1 weak.	O2A	3.4161	F3	3.25052	O2A	5.41565	F3	3.30126	O2A	4.49442	F1	4.65764	A294	NONE	O1A	6.85056	F2	10.6681	THR_A206..F1(2.52); GLY_A228..F2(2.84); THR_A206..F4(3.87)	GLN_A229_NE2..F3(3.07)	GLU A65	F3	3.17411	A68	3.07002	2.12625
3534	*	TRAFAC	PF01926	MMR_HSR1	MNME_ECOLI	tRNA modification GTPase MnmE	2gj9	2	x-ray diffraction	GDP-ALF	B500	0	MG	NONE	NONE	B336	NONE	O3A	6.38849	F2	9.22904	B275	NONE.	O3A	11.3541	F2	6.87577	O3A	10.6809	F2	5.9478	O3A	11.2086	F2	6.42137	B226	NONE	O3A	6.33003	F2	5.28269	THR_B251..F1(3.21); GLY_B249..F2(3.13); GLY_B273..F3(2.75); GLY_B249..F4(3.68); THR_B250..F4(2.69); THR_B251..F4(3.18)		ASN B226	F2	2.98392	B229	2.71392	2.00197
3536	*	TRAFAC	PF01926	MMR_HSR1	MNME_ECOLI	tRNA modification GTPase MnmE	2gj9	2	x-ray diffraction	GDP-ALF	D700	0	MG	NONE	NONE	D336	NONE	O3A	6.43434	F2	9.55864	D275	NONE.	O3A	11.4639	F2	6.91994	O3A	10.9247	F2	6.04674	O3A	11.2161	F2	6.29225	D226	NONE	O3A	6.30804	F2	5.17894	THR_D251..F1(3.51); GLY_D249..F2(2.83); GLY_D273..F3(2.86); THR_D251..F4(3.21); THR_D250..F4(2.73); GLY_D249..F4(3.41)		ASN D226	F2	3.24453	D229	2.50522	2.14571
3541	*	TRAFAC	PF00503	G-alpha	GNAI3_HUMAN	Guanine nucleotide-binding protein G	2ihb	2.7	x-ray diffraction	GDP-ALF	A356	0	MG	ARG	NONE	A270	NONE	O3A	6.16114	F2	8.92204	A178	NH1.	O1A	2.99521	F3	3.00046	O1A	5.29788	F2	2.90269	O1A	4.64227	F2	4.83118	A269	NONE	O2A	6.75538	F1	10.9907	THR_A181..F1(3.97); THR_A181..F3(2.60); GLY_A42..F4(3.91); GLY_A203..F4(2.75)	GLN_A204_NE2..F2(2.72)	GLU A43	F2	3.22947	A46	2.67888	2.24237
10		TRAFAC	PF00063	Myosin_head	MYH11_CHICK	Myosin-11	1br4	3.62	x-ray diffraction	ADP-BEF	A998	0	MG	ASN	NONE	A250	NONE	O2A	8.79096	F3	7.87316	A247	NONE.	O2A	10.5434	F2	5.98465	O2A	12.476	F2	7.75889	O2A	11.6141	F2	7.60768	A242	AG_weak	O2A	3.93488	F2	2.88281	GLY_A468..F1(3.11); SER_A179..F1(3.89); SER_A246..F3(3.65)		GLY A180	F2	3.43537	A183	3.24313	2.46746
11		TRAFAC	PF00063	Myosin_head	MYH11_CHICK	Myosin-11	1br4	3.62	x-ray diffraction	ADP-BEF	C998	0	MG	ASN	NONE	C250	NONE	O2A	8.88959	F3	7.89287	C247	NONE.	O2A	10.6473	F2	6.08213	O2A	12.5714	F2	7.84863	O2A	11.7131	F2	7.69323	C242	AG_weak	O2A	3.96487	F2	2.78783	GLY_C468..F1(3.22); SER_C179..F1(3.87); SER_C246..F3(3.69)		GLY C180	F2	3.34774	C183	3.32475	2.40764
12		TRAFAC	PF00063	Myosin_head	MYH11_CHICK	Myosin-11	1br4	3.62	x-ray diffraction	ADP-BEF	E998	0	MG	ASN	NONE	E250	NONE	O2A	8.87424	F3	7.90295	E247	NONE.	O2A	10.6497	F2	6.09324	O2A	12.5762	F2	7.85911	O2A	11.7149	F2	7.70309	E242	AG_weak	O2A	3.97787	F2	2.77499	GLY_E468..F1(3.24); SER_E179..F1(3.86); SER_E246..F3(3.69)		GLY E180	F2	3.33789	E183	3.34359	2.41711
13		TRAFAC	PF00063	Myosin_head	MYH11_CHICK	Myosin-11	1br4	3.62	x-ray diffraction	ADP-BEF	G998	0	MG	ASN	NONE	G250	NONE	O2A	8.87691	F3	7.90044	G247	NONE.	O2A	10.6413	F2	6.08404	O2A	12.5678	F2	7.84973	O2A	11.7077	F2	7.69555	G242	AG_weak	O2A	3.96906	F2	2.78792	SER_G179..F1(3.86); GLY_G468..F1(3.21); SER_G246..F3(3.69)		GLY G180	F2	3.33438	G183	3.3205	2.42011
16		RecA_F1	PF00006	ATP-synt_ab	ATPB_BOVIN	ATP synthase subunit beta, mitochondrial	1e1r	2.48	x-ray diffraction	ADP-AF3	D600	0	MG	ARG	1ARG	C391	NONE	O3A	11.7388	F1	13.9861	C373	NH1.	O2A	2.97334	F3	2.98035	O3A	4.52761	F1	2.82221	O2A	4.19919	F1	4.66455	D257	NONE	O3A	8.53719	F2	5.38797	SER_C344..F1(3.61)	ARG_D189_NH1..F3(2.96)	GLY D159	F1	3.43084	D162	2.9807	2.15254
17		Kinases	PF02223	Thymidylate_kin	KTHY_HUMAN	Thymidylate kinase	1e2e	2	x-ray diffraction	ADP-AF3	A302	0	MG	NONE	1ARG	A25	NONE	O2A	10.8156	F1	16.5358	A97	ONLY GAMMA weak.	O3A	9.21596	F2	5.47257	O3A	7.50687	F2	3.35144	O3A	8.46176	F1	4.34577	A153	NONE	O3A	17.0184	F2	12.7602	ASP_A15..F2(3.54)		ARG A16	F2	2.91325	A19	2.7938	2.0618
3549	*	TRAFAC	PF00503	G-alpha	GNAI3_HUMAN	Guanine nucleotide-binding protein G	2v4z	2.8	x-ray diffraction	GDP-ALF	A1348	0	MG	ARG	NONE	A270	NONE	O3A	6.15963	F3	8.82374	A178	NH1.	O1A	2.93435	F4	2.8578	O1A	5.1978	F3	2.90491	O1A	4.65782	F4	4.55552	A269	NONE	O2A	6.54016	F1	10.5913	GLY_A203..F1(2.73); GLY_A42..F1(3.97); THR_A181..F2(3.85); THR_A181..F4(2.72)	GLN_A204_NE2..F3(2.86)	GLU A43	F3	3.02587	A46	2.69063	2.18599
3555	*	TRAFAC	PF00503	G-alpha	GNA13_MOUSE	Guanine nucleotide-binding protein subunit alpha-13	3ab3	2.4	x-ray diffraction	GDP-ALF	A401	0	MG	ARG	NONE	A292	NONE	O3A	5.24674	F1	8.57726	A200	NH1.	O2A	2.69515	F3	3.10509	O2A	4.97566	F1	2.8759	O2A	4.40513	F3	4.87702	A291	NONE	O1A	6.81947	F4	11.0424	THR_A203..F2(3.62); GLY_A225..F2(3.63); THR_A203..F3(2.66); GLY_A225..F4(2.45); GLY_A57..F4(3.97)	GLN_A226_NE2..F1(2.96)	GLU A58	F1	2.9592	A61	2.4339	2.321
20		SIMIBI	PF02374	ArsA_ATPase	ARSA1_ECOLX	Arsenical pump-driving ATPase	1ihu	2.15	x-ray diffraction	ADP-AF3	A591	0	MG	NONE	NONE	A16	NONE	O3A	10.7643	F3	10.4519	A217	NONE.	O1A	12.037	F3	9.11125	O1A	10.4595	F3	7.03411	O1A	12.6237	F3	8.7637	A527	NONE	O2A	5.64799	F2	10.8914			GLY A337	F3	3.33526	A340	2.63193	2.18763
21		TRAFAC	PF00063	Myosin_head	MYS_ARGIR	Myosin heavy chain, striated muscle	1kk8	2.3	x-ray diffraction	ADP-BEF	A996	0	MG	ASN	NONE	A187	NONE	O2A	7.62695	F3	10.667	A242	NONE.	O3A	11.8597	F2	7.08186	O3A	9.62046	F2	4.82249	O2A	10.2563	F2	5.93908	A237	AG_weak	O2A	2.98536	F2	3.26986	SER_A178..F1(3.88); SER_A241..F2(3.82); SER_A241..F3(3.06)		GLY A179	F2	3.65627	A182	2.93496	2.35498
22		TRAFAC	PF00063	Myosin_head	MYOE_DICDI	Myosin IE heavy chain	1lkx	3	x-ray diffraction	ADP-VO4	A791	0	MG	ASN	NONE	A112	NONE	O1A	6.65658	O2	10.1176	A159	NONE.	O2A	9.99764	O4	4.80898	O2A	12.2621	O4	6.8433	O2A	11.0175	O4	6.32952	A154	AG_weak	O2A	3.13156	O3	3.47359	SER_A103..O1(3.75); GLY_A389..O1(3.05); SER_A158..O2(2.72); SER_A158..O3(3.91); SER_A158..O4(3.82); GLY_A389..O4(3.42)		GLY A104	O1	3.67184	A107	2.74406	2.12984
23		TRAFAC	PF00063	Myosin_head	MYOE_DICDI	Myosin IE heavy chain	1lkx	3	x-ray diffraction	ADP-VO4	B794	0	MG	ASN	NONE	B589	NONE	O3A	8.56906	O1	7.72502	B159	NONE.	O3A	9.57538	O4	4.31494	O3A	11.8475	O4	6.46617	O3A	10.9861	O4	5.82113	B154	AG	O3A	3.17567	O1	2.81913	SER_B157..O1(3.90); GLY_B389..O2(2.66); SER_B158..O3(2.79); SER_B158..O4(3.28)		GLY B104	O1	3.46603	B107	2.90727	2.3067
24		TRAFAC	PF00063	Myosin_head	MYOE_DICDI	Myosin IE heavy chain	1lkx	3	x-ray diffraction	ADP-VO4	C891	0	MG	ASN	NONE	C112	NONE	O2A	6.66914	O2	10.4019	C159	NONE.	O3A	9.65812	O4	4.32883	O3A	11.9249	O4	6.44449	O3A	11.062	O4	6.00877	C154	AG	O3A	2.9761	O3	3.0943	GLY_C389..O1(2.64); SER_C158..O2(2.33); SER_C158..O4(3.81); GLY_C389..O4(3.90)		GLY C104	O3	2.92611	C107	3.05914	2.12816
25		TRAFAC	PF00063	Myosin_head	MYOE_DICDI	Myosin IE heavy chain	1lkx	3	x-ray diffraction	ADP-VO4	D894	0	MG	ASN	NONE	D589	NONE	O3A	8.90497	O1	7.74294	D159	NONE.	O3A	9.38515	O4	4.32109	O3A	11.6291	O4	6.37663	O3A	10.7297	O4	5.93417	D154	AG	O3A	3.00372	O1	2.86826	SER_D157..O1(4.00); SER_D103..O2(3.90); GLY_D389..O2(2.69); SER_D158..O3(2.62); SER_D158..O4(3.73)		GLY D104	O1	3.35212	D107	3.02422	2.32203
3556	*	TRAFAC	PF00503	G-alpha	GNA13_MOUSE	Guanine nucleotide-binding protein subunit alpha-13	3ab3	2.4	x-ray diffraction	GDP-ALF	C402	0	MG	ARG	NONE	C292	NONE	O3A	5.54158	F1	8.42286	C200	NH1.	O2A	2.6033	F3	2.93108	O2A	4.90448	F1	2.65311	O2A	4.2261	F1	4.6731	C291	NONE	O1A	6.73012	F4	11.0719	THR_C203..F2(3.52); GLY_C225..F2(3.78); THR_C203..F3(2.66); GLY_C225..F4(2.49); GLN_C226..F4(3.99); GLY_C57..F4(3.86)	GLN_C226_NE2..F1(2.79)	GLU C58	F1	3.04998	C61	2.64891	2.24546
3560	*	TRAFAC	PF00503	G-alpha	GNAO_MOUSE	Guanine nucleotide-binding protein G	3c7k	2.9	x-ray diffraction	GDP-ALF	C361	0	MG	ARG	NONE	C51	NONE	O1A	4.70609	F1	8.1378	C179	NH1.	O2A	2.7756	F4	2.90183	O2A	5.06228	F4	2.63658	O2A	4.24369	F4	4.48334	C270	NONE	O3A	6.31054	F2	10.4165	THR_C182..F1(2.68); GLY_C204..F2(2.99); GLY_C204..F3(3.79)	GLN_C205_NE2..F4(3.56)	GLU C43	F2	3.16649	C46	2.50145	2.52645
59	*	SIMIBI	PF02374	ArsA_ATPase	GET3_YEAST	ATPase GET3	2woj	2	x-ray diffraction	ADP-ALF	B401	0	MG	LYS	NONE	A26	AG	O2A	3.08749	F1	2.81653	A254	NONE.	O2A	11.6122	F4	10.6818	O2A	9.7367	F4	8.43981	O2A	11.8962	F4	10.1605	B61	(only G)	O2A	4.68305	F4	3.03232	GLY_A27..F1(2.80)		GLY B28	F3	2.9716	B31	2.70231	2.11551
60	*	SIMIBI	PF02374	ArsA_ATPase	GET3_YEAST	ATPase GET3	2woj	2	x-ray diffraction	ADP-ALF	C401	0	MG	LYS	NONE	D26	AG	O2A	2.99777	F1	2.9643	D254	NONE.	O2A	11.4337	F4	10.5149	O2A	9.76041	F4	8.36886	O2A	11.9866	F4	10.2591	C61	(only G)	O2A	4.58284	F4	2.83696	GLY_D27..F1(2.75)		GLY C28	F3	3.08766	C31	2.72389	2.07384
165	*	SIMIBI	PF02374	ArsA_ATPase	GET3_YEAST	ATPase GET3	3zs9	2.1	x-ray diffraction	ADP-ALF	A401	0	MG	LYS	NONE	B26	AG	O2A	2.83607	F4	3.0335	B254	NONE.	O2A	11.3809	F4	10.3356	O2A	9.78729	F4	8.26653	O2A	12.055	F4	10.2941	A272	NONE	O1A	6.2565	F3	10.5339	GLY_B27..F1(2.78)		GLY A28	F3	3.00856	A31	2.75457	2.0841
166	*	SIMIBI	PF02374	ArsA_ATPase	GET3_YEAST	ATPase GET3	3zs9	2.1	x-ray diffraction	ADP-ALF	B401	0	MG	LYS	NONE	A26	AG	O2A	3.00633	F1	2.76346	A291	NONE.	O1A	11.4803	F1	14.9	O2A	10.9219	F1	13.5579	O2A	13.0964	F1	15.7989	B61	(only G)	O2A	4.36625	F4	3.11126	GLY_A27..F1(2.85)		GLY B28	F3	3.07001	B31	2.60008	2.09412
231	mw	TRAFAC	PF00225	Kinesin	KI20A_MOUSE	Kinesin-like protein KIF20A	5nd4	4.4	electron microscopy	ADP-ALF	C601	0	MG	NONE	NONE	C418	NONE	O3A	14.2294	F3	9.88109	C378	NONE.	O3A	11.8502	F3	7.47002	O3A	9.53329	F3	5.28457	O3A	10.4567	F3	6.33262	C482	NONE	O2A	5.6692	F1	8.60834	GLY_C410..F1(3.24); GLY_C410..F3(2.88); SER_C377..F4(2.75); SER_C376..F4(3.94)	ASN_C373_ND2..F2(3.97)	ASN C162	F2	4.54475	C165	2.65791	1.68068
69	mw	RecA_F1	PF00154	RecA	RECA_ECOLI	Protein RecA	3cmt	3.15	x-ray diffraction	ADP-ALF	A502	0	MG	NONE	2LYS	A1248	G	O3A	6.51838	F3	2.73754	A1060	NONE.	O2A	8.73702	F2	8.32975	O2A	9.46771	F2	9.55305	O2A	10.8777	F2	10.3111	A193	NONE	O3A	12.8752	F4	8.72878		LYS_A1250_NZ..F2(3.01)	SER A69	F1	3.42133	A72	2.68081	2.14534
34		TRAFAC	PF00063	Myosin_head	MYS2_DICDI	Myosin-2 heavy chain	1mmd	2	x-ray diffraction	ADP-BEF	A999	0	MG	ASN	NONE	A241	NONE	O1A	8.19588	F3	7.07006	A238	NONE.	O3A	11.8591	F2	7.09846	O3A	9.61915	F2	4.86843	O2A	10.3323	F2	6.08056	A233	AG	O2A	3.05438	F2	3.13155	SER_A181..F1(3.93); SER_A237..F2(3.81); SER_A237..F3(2.90)		GLY A182	F2	3.45484	A185	2.93742	2.10087
70	mw	RecA_F1	PF00154	RecA	RECA_ECOLI	Protein RecA	3cmt	3.15	x-ray diffraction	ADP-ALF	A1502	0	MG	NONE	2LYS	A2248	G	O3A	6.68115	F3	2.90453	A2060	NONE.	O2A	8.76414	F2	8.05441	O2A	9.45513	F2	9.28553	O2A	10.9008	F2	10.0381	A1193	NONE	O3A	12.9171	F4	8.89902		LYS_A2250_NZ..F2(2.72)	SER A1069	F1	3.21745	A1072	2.74165	2.14916
71	mw	RecA_F1	PF00154	RecA	RECA_ECOLI	Protein RecA	3cmt	3.15	x-ray diffraction	ADP-ALF	A2502	0	MG	NONE	2LYS	A3248	G	O3A	6.65779	F3	2.84652	A3060	NONE.	O2A	8.94302	F2	8.32355	O2A	9.64336	F2	9.53981	O2A	11.0757	F2	10.2798	A2193	NONE	O3A	13.1933	F4	8.95406		LYS_A3250_NZ..F2(2.98)	SER A2069	F1	3.18373	A2072	2.85349	2.12472
72	mw	RecA_F1	PF00154	RecA	RECA_ECOLI	Protein RecA	3cmt	3.15	x-ray diffraction	ADP-ALF	A3502	0	MG	NONE	2LYS	A4248	G	O3A	6.59083	F3	2.76923	A4060	NONE.	O2A	8.68526	F2	8.13789	O2A	9.3917	F2	9.36201	O2A	10.8254	F2	10.1144	A3193	NONE	O3A	13.1287	F4	8.96875		LYS_A4250_NZ..F2(2.84)	SER A3069	F1	3.32107	A3072	2.79342	2.12303
73	mw	RecA_F1	PF00154	RecA	RECA_ECOLI	Protein RecA	3cmt	3.15	x-ray diffraction	ADP-ALF	A4502	0	MG	NONE	NONE	A4245	NONE	O3A	17.5974	F1	18.4498	A4196	NONE.	O3A	12.8419	F1	8.4097	O3A	13.7534	F4	9.05965	O3A	15.0628	F1	10.4697	A4193	NONE	O3A	13.2191	F4	9.11533			SER A4069	F1	3.26693	A4072	2.76807	2.19306
40		TRAFAC	PF00063	Myosin_head	MYS_ARGIR	Myosin heavy chain, striated muscle	1qvi	2.54	x-ray diffraction	ADP-VO4	A1999	0	MG	ASN	1ARG	A187	NONE	O2A	7.0002	O1	10.6392	A242	ONLY GAMMA weak.	O3A	11.9158	O4	5.94725	O3A	9.79637	O4	3.85821	O3A	10.3165	O4	4.91184	A237	AG_weak	O3A	3.09266	O2	3.61956	SER_A241..O1(3.08); SER_A178..O3(3.90); GLY_A463..O3(2.65); GLY_A463..O4(3.67); SER_A241..O4(3.95)		GLY A179	O2	3.34454	A182	2.89797	2.40766
41		TRAFAC	PF00225	Kinesin	KIF1A_MOUSE	Kinesin-like protein KIF1A	1vfx	2.55	x-ray diffraction	ADP-AF3	A500	0	MG	NONE	NONE	A110	NONE	O2A	9.4088	F1	12.0942	A13	NONE.	O3A	8.03594	F2	11.1838	O3A	7.05325	F2	9.44761	O3A	6.10991	F2	9.60771	A209	NONE	O2A	9.51551	F2	6.06262			GLY A100	F2	4.10639	A103	3.47483	2.02663
42		TRAFAC	PF00063	Myosin_head	MYS2_DICDI	Myosin-2 heavy chain	1vom	1.9	x-ray diffraction	ADP-VO4	A999	0	MG	ASN	1ARG	A241	NONE	O1A	8.46495	O1	7.0391	A238	ONLY GAMMA weak.	O3A	9.5915	O4	3.60932	O3A	11.8535	O4	5.71993	O2A	11.0233	O4	5.35571	A233	AG_weak	O3A	3.30083	O2	3.10081	SER_A237..O1(2.88); GLY_A457..O3(2.79); SER_A181..O3(3.90); SER_A237..O4(3.53); GLY_A457..O4(3.67)		GLY A182	O2	3.43466	A185	2.75393	1.99593
43		RecA_F1	PF00006	ATP-synt_ab	ATPB_BOVIN	ATP synthase subunit beta, mitochondrial	1w0j	2.2	x-ray diffraction	ADP-BEF	D1476	0	MG	ARG	1ARG	C391	NONE	O3A	11.7159	F1	14.1153	C373	NH1.	O2A	3.00331	F1	3.13693	O3A	4.68832	F1	3.10108	O2A	4.32995	F1	4.7593	D257	NONE	O3A	8.30729	F2	4.94477		ARG_D189_NH2..F1(3.07),NH1..F3(3.08)	GLY D159	F1	3.37114	D162	2.96817	1.99686
44		RecA_F1	PF00006	ATP-synt_ab	ATPB_BOVIN	ATP synthase subunit beta, mitochondrial	1w0j	2.2	x-ray diffraction	ADP-BEF	F1475	0	MG	ARG	1ARG	B391	NONE	O2A	14.781	F1	18.1695	B373	NH1 weak.	O2A	3.15658	F1	3.393	O3A	4.31817	F1	2.81646	O2A	4.44407	F1	4.80921	F257	NONE	O3A	8.63044	F3	6.02467	SER_B344..F1(3.96)	ARG_F189_NH2..F1(2.71),NH1..F3(2.98)	GLY F159	F2	3.39508	F162	2.73801	2.0255
45		TRAFAC	PF00063	Myosin_head	MYO5A_CHICK	Unconventional myosin-Va	1w7j	2	x-ray diffraction	ADP-BEF	A1794	0	MG	ASN	NONE	A663	NONE	O3A	8.89021	F3	8.23872	A219	NONE.	O3A	9.48908	F3	4.60941	O3A	11.7158	F3	6.8586	O2A	10.9872	F3	6.38557	A214	AG	O2A	3.15193	F3	3.12347	SER_A165..F1(3.87); SER_A218..F2(2.85); SER_A218..F3(3.72)		GLY A166	F3	3.76251	A169	2.8872	2.00558
46		TRAFAC	PF00063	Myosin_head	MYS2_DICDI	Myosin-2 heavy chain	1w9i	1.75	x-ray diffraction	ADP-BEF	A1756	0	MG	ASN	NONE	A241	NONE	O1A	8.41567	F3	7.4649	A238	NONE.	O3A	11.795	F1	7.1026	O3A	9.56464	F1	4.87209	O2A	11.0215	F1	6.71045	A233	AG	O2A	3.09196	F1	3.18041	SER_A237..F1(3.84); SER_A237..F3(2.97)		GLY A182	F1	3.74282	A185	2.85108	2.13754
74	mw	RecA_F1	PF00154	RecA	RECA_ECOLI	Protein RecA	3cmt	3.15	x-ray diffraction	ADP-ALF	D502	0	MG	NONE	2LYS	D1248	G	O3A	6.55669	F3	2.69177	D1060	NONE.	O2A	8.86821	F2	8.32291	O2A	9.61389	F2	9.56843	O2A	11.0309	F2	10.3386	D193	NONE	O3A	13.1737	F4	9.0085		LYS_D1250_NZ..F2(3.06)	SER D69	F1	3.37446	D72	2.86488	2.12271
48		TRAFAC	PF00063	Myosin_head	MYS2_DICDI	Myosin-2 heavy chain	1w9k	2	x-ray diffraction	ADP-BEF	A1756	0	MG	ASN	NONE	A241	NONE	O1A	8.05736	F2	6.87465	A238	NONE.	O3A	11.7562	F1	7.13068	O3A	9.498	F1	4.87599	O2A	10.8915	F1	6.64344	A233	AG	O2A	3.01266	F1	3.11481	SER_A237..F1(3.66); SER_A237..F2(2.88)		GLY A182	F1	3.62261	A185	2.8404	2.12768
75	mw	RecA_F1	PF00154	RecA	RECA_ECOLI	Protein RecA	3cmt	3.15	x-ray diffraction	ADP-ALF	D1502	0	MG	NONE	2LYS	D2248	G	O3A	6.625	F3	2.75701	D1196	NONE.	O3A	12.9055	F1	8.37714	O3A	13.8421	F4	9.09404	O3A	15.1365	F1	10.5015	D1193	NONE	O3A	13.1846	F4	8.88877	GLU_D1068..F1(3.97)	LYS_D2250_NZ..F2(2.92)	SER D1069	F1	3.04989	D1072	2.91216	2.14078
50		TRAFAC	PF00063	Myosin_head	MYS2_DICDI	Myosin-2 heavy chain	1yv3	2	x-ray diffraction	ADP-VO4	A1000	0	MG	ASN	1ARG	A241	NONE	O1A	8.32565	O1	7.36904	A238	ONLY GAMMA weak.	O3A	9.68509	O4	3.92028	O3A	11.9399	O4	5.95608	O2A	11.0425	O4	5.59365	A233	AG_weak	O2A	3.32107	O2	3.00506	SER_A237..O1(2.84); GLY_A457..O3(2.85); GLY_A457..O4(3.63); SER_A237..O4(3.63)		GLY A182	O2	3.43833	A185	2.77782	2.10358
51		SF1_SF2	PF00580	UvrD-helicase	UVRD_ECOLI	DNA helicase II	2is6	2.2	x-ray diffraction	ADP-MGF	A700	0	MG	ARG	1ARG	A563	NONE	O3A	11.3252	F1	6.85604	A284	NH2 weak.	O3A	5.0913	F2	2.73684	O2A	3.2241	F2	3.12687	O2A	4.76366	F2	4.66206	A282	NONE	O3A	7.12082	F2	7.12568		ARG_A605_NH1..F2(3.08),NH2..F2(2.81); GLN_A251_NE2..F3(2.78)	GLY A32	F2	3.36717	A35	2.66011	5.41502
52		SF1_SF2	PF00580	UvrD-helicase	UVRD_ECOLI	DNA helicase II	2is6	2.2	x-ray diffraction	ADP-MGF	B702	0	MG	ARG	1ARG	B563	NONE	O3A	11.4047	F1	7.07453	B284	NH2 weak.	O3A	5.05727	F2	2.76891	O2A	3.14852	F2	3.21058	O2A	4.68991	F2	4.73407	B282	NONE	O3A	7.05273	F2	7.12618		ARG_B605_NH1..F2(2.86),NH2..F2(3.14); GLN_B251_NE2..F3(2.90)	GLY B32	F2	3.39779	B35	2.84338	2.02625
53		SF1_SF2	PF07652	Flavi_DEAD	POLG_DEN4T	Genome polyprotein	2jlx	2.2	x-ray diffraction	ADP-VO4	A1619	0	MN	ARG	1ARG	A201	NONE	O1A	5.85609	O4	9.31558	A463	NH2.	O3A	4.94801	O1	2.38067	O3A	3.1787	O1	3.12509	O1A	5.11993	O1	4.41076	A416	NONE	O1A	3.14507	O4	5.96251	GLY_A414..O3(3.07); GLY_A414..O4(3.72)	ARG_A460_NH2..O1(3.18),NH2..O3(2.81)	GLY A196	O1	3.31452	A199	2.88394	2.21421
54		SF1_SF2	PF07652	Flavi_DEAD	POLG_DEN4T	Genome polyprotein	2jlx	2.2	x-ray diffraction	ADP-VO4	B1619	0	MN	ARG	1ARG	B201	NONE	O1A	5.64019	O3	9.28905	B463	NH1.	O3A	3.09687	O2	3.00069	O3A	4.99006	O2	2.43787	O1A	4.94636	O2	4.35461	B416	NONE	O1A	3.03836	O3	6.22714	GLY_B414..O1(3.12); GLY_B414..O3(3.98)	ARG_B460_NH2..O1(3.03),NH2..O2(3.18),NH1..O2(3.13)	GLY B196	O2	3.55053	B199	3.05412	2.11062
55		TRAFAC	PF00063	Myosin_head	MYO6_PIG	Unconventional myosin-VI	2v26	1.75	x-ray diffraction	ADP-VO4	A1789	0	MG	ASN	1ARG	A670	NONE	O3A	8.5133	O3	7.37383	A205	ONLY GAMMA weak.	O3A	9.72406	O1	3.95892	O3A	11.998	O1	5.999	O2A	11.0189	O1	5.52981	A200	AG	O2A	3.09674	O3	2.93858	SER_A204..O1(3.56); GLY_A459..O1(3.71); SER_A204..O2(2.80); SER_A153..O4(3.89); GLY_A459..O4(2.78)		GLY A154	O3	3.37795	A157	2.88452	2.10092
56		TRAFAC	PF00063	Myosin_head	MYO6_PIG	Unconventional myosin-VI	2vas	2.4	x-ray diffraction	ADP-BEF	A998	0	MG	ASN	NONE	A670	NONE	O3A	8.78816	F3	8.07718	A205	NONE.	O2A	9.79774	F3	5.09831	O2A	12.0766	F3	7.379	O2A	10.9228	F3	6.73571	A200	AG	O2A	3.04345	F3	2.72557	SER_A153..F1(3.88); SER_A204..F2(2.83); SER_A204..F3(3.75)		GLY A154	F3	3.53232	A157	2.70094	1.99805
57		TRAFAC	PF00063	Myosin_head	MYO6_PIG	Unconventional myosin-VI	2vb6	2.3	x-ray diffraction	ADP-BEF	A998	0	MG	ASN	NONE	A208	NONE	O1A	8.19196	F2	7.55337	A205	NONE.	O3A	9.55416	F3	4.6694	O3A	11.8133	F3	6.9409	O2A	10.9342	F3	6.48195	A200	AG	O2A	2.91584	F3	3.14559	SER_A153..F1(3.92); SER_A204..F2(2.77); SER_A204..F3(3.77)		GLY A154	F3	3.66206	A157	2.84874	1.90135
76	mw	RecA_F1	PF00154	RecA	RECA_ECOLI	Protein RecA	3cmt	3.15	x-ray diffraction	ADP-ALF	D2502	0	MG	NONE	2LYS	D3248	G	O3A	6.65303	F3	2.81917	D3060	NONE.	O2A	8.83871	F2	8.26249	O2A	9.55253	F2	9.46709	O2A	10.9942	F2	10.2675	D2193	NONE	O3A	13.1653	F4	9.01101		LYS_D3250_NZ..F2(3.01)	SER D2069	F1	3.34546	D2072	2.73004	2.12099
77	mw	RecA_F1	PF00154	RecA	RECA_ECOLI	Protein RecA	3cmt	3.15	x-ray diffraction	ADP-ALF	D3502	0	MG	NONE	2LYS	D4248	G	O3A	6.35697	F3	2.62758	D4060	NONE.	O2A	8.83045	F2	8.15015	O2A	9.57903	F2	9.45464	O2A	10.9842	F2	10.1028	D3193	NONE	O3A	13.118	F4	8.90567		LYS_D4250_NZ..F2(2.65)	SER D3069	F1	3.04511	D3072	2.83323	2.11001
78	mw	RecA_F1	PF00154	RecA	RECA_ECOLI	Protein RecA	3cmt	3.15	x-ray diffraction	ADP-ALF	D4502	0	MG	NONE	NONE	D4245	NONE	O3A	17.7053	F4	18.2396	D4196	NONE.	O3A	12.6791	F4	8.18174	O3A	13.5846	F4	8.89896	O3A	14.9036	F1	10.365	D4193	NONE	O3A	13.1539	F4	9.04513			SER D4069	F1	3.39431	D4072	2.64284	2.18719
79	mw	RecA_F1	PF00154	RecA	RECA_ECOLI	Protein RecA	3cmu	4.2	x-ray diffraction	ADP-ALF	A502	0	MG	NONE	2LYS	A1248	G	O3A	5.23505	F1	2.16859	A196	NONE.	O3A	12.1542	F4	7.60452	O3A	13.3099	F4	8.33692	O3A	14.4474	F4	9.80785	A193	NONE	O3A	12.814	F4	8.48368		LYS_A1250_NZ..F3(3.05)	SER A69	F1	3.692	A72	2.71304	2.16934
80	mw	RecA_F1	PF00154	RecA	RECA_ECOLI	Protein RecA	3cmu	4.2	x-ray diffraction	ADP-ALF	A1502	0	MG	NONE	2LYS	A2248	G	O3A	5.40653	F1	2.31929	A1196	NONE.	O3A	12.4168	F4	7.77555	O3A	13.5861	F4	8.62326	O3A	14.7034	F4	10.0009	A1193	NONE	O3A	12.9051	F4	8.47463		LYS_A2250_NZ..F3(3.20)	SER A1069	F1	3.38693	A1072	2.89761	2.13295
81	mw	RecA_F1	PF00154	RecA	RECA_ECOLI	Protein RecA	3cmu	4.2	x-ray diffraction	ADP-ALF	A2502	0	MG	NONE	2LYS	A3248	G	O3A	5.17706	F1	2.21102	A2196	NONE.	O3A	12.1176	F4	7.32888	O3A	13.3051	F4	8.17434	O3A	14.4054	F4	9.55104	A2193	NONE	O3A	12.6243	F4	8.2563		LYS_A3250_NZ..F3(3.30)	SER A2069	F1	3.45942	A2072	2.52967	2.12917
64		SIMIBI	PF00142	Fer4_NifH	CHLL_PROMA	Light-independent protochlorophyllide reductase iron-sulfur ATP-binding protein	2ynm	2.1	x-ray diffraction	ADP-AF3	A1300	0	MG	LYS	1LYS	B37	AG	O2A	2.75672	F3	2.74963	A242	NONE.	O1A	4.52939	F1	8.52285	O1A	4.128	F1	7.08643	O1A	4.46153	F1	8.81073	A209	NONE	O3A	6.86271	F2	10.6432	GLY_A154..F2(3.15)	LYS_A68_NZ..F3(2.91)	GLY A39	F2	3.22155	A42	2.56693	1.97283
65		SIMIBI	PF00142	Fer4_NifH	CHLL_PROMA	Light-independent protochlorophyllide reductase iron-sulfur ATP-binding protein	2ynm	2.1	x-ray diffraction	ADP-AF3	B1299	0	MG	LYS	1LYS	A37	AG	O1A	2.58588	F1	2.89066	B242	NONE.	O2A	4.74372	F2	8.65434	O2A	4.11077	F2	7.15689	O2A	4.47599	F2	8.86545	B209	NONE	O3A	6.87227	F3	10.5284	GLY_B154..F3(3.11)	LYS_B68_NZ..F1(3.30)	GLY B39	F3	2.98597	B42	2.71835	2.02407
66		TRAFAC	PF00063	Myosin_head	MYS2_DICDI	Myosin-2 heavy chain	3bz7	2	x-ray diffraction	ADP-VO4	A1000	0	MG	ASN	1ARG	A241	NONE	O1A	8.53742	O1	7.3473	A238	ONLY GAMMA weak.	O3A	9.65934	O4	3.93454	O3A	11.933	O4	5.9584	O2A	11.0676	O4	5.57938	A233	AG_weak	O2A	3.26689	O2	3.05076	SER_A237..O1(2.85); SER_A181..O3(3.98); GLY_A457..O3(2.73); GLY_A457..O4(3.56); SER_A237..O4(3.63)		GLY A182	O2	3.35424	A185	2.829	2.04636
67		TRAFAC	PF00063	Myosin_head	MYS2_DICDI	Myosin-2 heavy chain	3bz8	2.2	x-ray diffraction	ADP-VO4	A1000	0	MG	ASN	1ARG	A241	NONE	O1A	8.54441	O1	7.4481	A238	ONLY GAMMA weak.	O3A	9.58314	O4	3.84615	O3A	11.9005	O4	5.98935	O2A	11.1768	O4	5.65775	A233	AG_weak	O3A	3.22918	O2	2.92728	SER_A237..O1(2.77); SER_A181..O3(3.98); GLY_A457..O3(2.68); GLY_A457..O4(3.67); SER_A237..O4(3.56)		GLY A182	O2	3.38404	A185	2.78218	2.02784
68		TRAFAC	PF00063	Myosin_head	MYS2_DICDI	Myosin-2 heavy chain	3bz9	2.1	x-ray diffraction	ADP-VO4	A1000	0	MG	ASN	1ARG	A241	NONE	O1A	8.56919	O1	7.32278	A238	ONLY GAMMA weak.	O3A	9.63986	O4	3.94638	O3A	11.9448	O4	6.07837	O2A	10.982	O4	5.64918	A233	AG_weak	O2A	3.22887	O2	3.07789	SER_A237..O1(2.76); GLY_A457..O3(2.77); GLY_A457..O4(3.47); SER_A237..O4(3.70)		GLY A182	O2	3.32844	A185	2.75561	2.03306
82	mw	RecA_F1	PF00154	RecA	RECA_ECOLI	Protein RecA	3cmu	4.2	x-ray diffraction	ADP-ALF	A3502	0	MG	NONE	2LYS	A4248	G	O3A	5.36247	F1	2.30342	A3196	NONE.	O3A	12.3181	F4	7.7676	O3A	13.5232	F4	8.61611	O3A	14.6142	F4	9.99544	A3193	NONE	O3A	12.8265	F4	8.38048		LYS_A4250_NZ..F3(3.21)	SER A3069	F1	3.42556	A3072	2.77184	2.1411
85	mw	RecA_F1	PF00154	RecA	RECA_ECOLI	Protein RecA	3cmw	2.8	x-ray diffraction	ADP-ALF	A502	0	MG	NONE	2LYS	A1248	G	O3A	6.74782	F3	2.66672	A1060	NONE.	O2A	9.02855	F3	8.46373	O2A	9.94648	F2	10.0038	O2A	11.1302	F3	10.4147	A193	NONE	O3A	13.313	F4	9.05056		LYS_A1250_NZ..F2(3.13)	SER A69	F1	3.01896	A72	2.71535	2.12727
86	mw	RecA_F1	PF00154	RecA	RECA_ECOLI	Protein RecA	3cmw	2.8	x-ray diffraction	ADP-ALF	A1502	0	MG	NONE	2LYS	A2248	G	O3A	7.00266	F3	2.94541	A2060	NONE.	O2A	9.01876	F3	8.2363	O2A	9.83793	F2	9.76517	O2A	11.1077	F3	10.1914	A1193	NONE	O3A	13.2076	F4	9.00969		LYS_A2250_NZ..F2(3.10)	SER A1069	F1	3.06396	A1072	2.85429	2.14362
87	mw	RecA_F1	PF00154	RecA	RECA_ECOLI	Protein RecA	3cmw	2.8	x-ray diffraction	ADP-ALF	A2502	0	MG	NONE	2LYS	A3248	G	O3A	6.70958	F3	2.67996	A3060	NONE.	O2A	9.20312	F3	8.61617	O2A	10.0842	F2	10.1279	O2A	11.2719	F3	10.513	A2193	NONE	O3A	13.3087	F4	8.95171		LYS_A3250_NZ..F2(3.26)	SER A2069	F1	2.97344	A2072	2.8546	2.13085
88	mw	RecA_F1	PF00154	RecA	RECA_ECOLI	Protein RecA	3cmw	2.8	x-ray diffraction	ADP-ALF	A3502	0	MG	NONE	2LYS	A4248	G	O3A	6.80604	F3	2.81208	A4060	NONE.	O2A	8.89443	F3	8.25272	O2A	9.79141	F2	9.86683	O2A	10.973	F3	10.1876	A3193	NONE	O3A	13.2653	F4	9.113		LYS_A4250_NZ..F2(3.03)	SER A3069	F1	2.98387	A3072	2.76519	2.1787
89	mw	RecA_F1	PF00154	RecA	RECA_ECOLI	Protein RecA	3cmw	2.8	x-ray diffraction	ADP-ALF	A4502	0	MG	NONE	NONE	A4245	NONE	O3A	17.0902	F4	17.6839	A4196	NONE.	O3A	12.9892	F4	8.15668	O3A	13.9777	F4	8.96264	O3A	15.25	F4	10.3828	A4193	NONE	O3A	13.3607	F4	9.05063			SER A4069	F1	3.23365	A4072	2.72555	2.34136
90	mw	RecA_F1	PF00154	RecA	RECA_ECOLI	Protein RecA	3cmw	2.8	x-ray diffraction	ADP-ALF	C502	0	MG	NONE	2LYS	C1248	G	O3A	6.78989	F3	2.633	C1060	NONE.	O2A	9.05089	F3	8.33038	O2A	9.97096	F3	10.0236	O2A	11.1736	F3	10.2824	C193	NONE	O3A	13.3132	F4	9.20708		LYS_C1250_NZ..F2(3.24)	SER C69	F1	2.99965	C72	2.78732	2.17492
91	mw	RecA_F1	PF00154	RecA	RECA_ECOLI	Protein RecA	3cmw	2.8	x-ray diffraction	ADP-ALF	C1502	0	MG	NONE	2LYS	C2248	G	O3A	6.92745	F3	2.71596	C2060	NONE.	O2A	9.08126	F3	8.41985	O2A	9.96798	F2	9.98518	O2A	11.1853	F3	10.3548	C1193	NONE	O3A	13.3122	F4	9.13216		LYS_C2250_NZ..F2(3.25)	SER C1069	F1	3.02496	C1072	2.77757	2.18089
92	mw	RecA_F1	PF00154	RecA	RECA_ECOLI	Protein RecA	3cmw	2.8	x-ray diffraction	ADP-ALF	C2502	0	MG	NONE	2LYS	C3248	G	O3A	6.81405	F3	2.78364	C3060	NONE.	O2A	9.0642	F3	8.44034	O2A	9.96309	F2	9.96045	O2A	11.1576	F3	10.3858	C2193	NONE	O3A	13.2854	F4	9.02961		LYS_C3250_NZ..F2(3.15)	SER C2069	F1	3.11384	C2072	2.66436	2.15679
93	mw	RecA_F1	PF00154	RecA	RECA_ECOLI	Protein RecA	3cmw	2.8	x-ray diffraction	ADP-ALF	C3502	0	MG	NONE	2LYS	C4248	G	O3A	6.73845	F3	2.90918	C4060	NONE.	O2A	9.05959	F3	8.26346	O2A	9.93913	F3	9.90692	O2A	11.1374	F3	10.1983	C3193	NONE	O3A	13.2557	F4	9.05839		LYS_C4250_NZ..F2(3.15)	SER C3069	F1	2.95494	C3072	2.73129	2.19453
94	mw	RecA_F1	PF00154	RecA	RECA_ECOLI	Protein RecA	3cmw	2.8	x-ray diffraction	ADP-ALF	C4502	0	MG	NONE	NONE	C4245	NONE	O3A	17.2329	F4	17.6243	C4196	NONE.	O3A	12.9023	F4	8.30613	O3A	13.8686	F4	9.13086	O3A	15.1709	F4	10.5463	C4193	NONE	O3A	13.3334	F4	9.28477			SER C4069	F1	3.32039	C4072	2.79645	2.19586
95	mw	RecA_F1	PF00154	RecA	RECA_ECOLI	Protein RecA	3cmx	3.4	x-ray diffraction	ADP-ALF	A502	0	MG	NONE	2LYS	A1248	G	O3A	6.22694	F3	2.91265	A196	NONE.	O3A	12.5584	F1	7.80529	O3A	13.4974	F1	8.39701	O3A	14.778	F1	9.86305	A193	NONE	O3A	12.7761	F4	8.35915		LYS_A1250_NZ..F2(3.05)	SER A69	F3	3.50699	A72	2.60094	2.19482
96	mw	RecA_F1	PF00154	RecA	RECA_ECOLI	Protein RecA	3cmx	3.4	x-ray diffraction	ADP-ALF	A1502	0	MG	NONE	2LYS	A2248	G	O3A	6.58937	F3	2.84019	A1196	NONE.	O3A	12.7114	F4	8.41648	O3A	13.6577	F4	9.0688	O3A	14.9433	F1	10.501	A1193	NONE	O3A	12.7853	F4	8.86587		LYS_A2250_NZ..F2(2.74)	SER A1069	F1	3.42181	A1072	2.7432	2.10545
97	mw	RecA_F1	PF00154	RecA	RECA_ECOLI	Protein RecA	3cmx	3.4	x-ray diffraction	ADP-ALF	A2502	0	MG	NONE	2LYS	A3248	G	O2A	6.45234	F3	2.68428	A2196	NONE.	O3A	12.7573	F4	8.2703	O3A	13.6911	F4	8.85081	O3A	14.9643	F1	10.3242	A2193	NONE	O3A	12.8382	F4	8.772		LYS_A3250_NZ..F2(2.72)	SER A2069	F1	3.3828	A2072	2.6946	2.10598
98	mw	RecA_F1	PF00154	RecA	RECA_ECOLI	Protein RecA	3cmx	3.4	x-ray diffraction	ADP-ALF	A3502	0	MG	NONE	2LYS	A4248	G	O3A	6.35092	F3	2.99819	A4060	NONE.	O2A	8.79477	F2	8.74816	O2A	9.42529	F2	9.67155	O2A	10.642	F2	10.2003	A3193	NONE	O3A	13.0036	F4	8.79267		LYS_A4250_NZ..F2(2.71)	SER A3069	F3	3.50736	A3072	2.90951	2.12162
99	mw	RecA_F1	PF00154	RecA	RECA_ECOLI	Protein RecA	3cmx	3.4	x-ray diffraction	ADP-ALF	A4502	0	MG	NONE	NONE	A4245	NONE	O3A	18.1714	F4	19.186	A4226	NONE.	O3A	12.7461	F1	12.1449	O3A	13.1883	F1	12.3627	O3A	12.7251	F1	12.7801	A4193	NONE	O3A	13.2448	F4	8.72537			SER A4069	F1	3.55326	A4072	3.00097	1.84644
100	mw	RecA_F1	PF00154	RecA	RECA_ECOLI	Protein RecA	3cmx	3.4	x-ray diffraction	ADP-ALF	D502	0	MG	NONE	2LYS	D1248	G	O2A	6.45525	F3	2.84427	D196	NONE.	O3A	12.8775	F1	8.36646	O3A	13.846	F1	9.01976	O3A	15.1203	F1	10.4491	D193	NONE	O3A	12.992	F4	8.84821		LYS_D1250_NZ..F2(2.75)	SER D69	F1	3.49809	D72	2.85144	2.13245
101	mw	RecA_F1	PF00154	RecA	RECA_ECOLI	Protein RecA	3cmx	3.4	x-ray diffraction	ADP-ALF	D1502	0	MG	NONE	2LYS	D2248	G	O3A	6.5034	F3	2.82729	D1196	NONE.	O3A	12.7334	F1	8.15613	O3A	13.6694	F4	8.76048	O3A	14.9608	F1	10.2201	D1193	NONE	O3A	12.853	F4	8.80858		LYS_D2250_NZ..F2(2.63)	SER D1069	F3	3.44222	D1072	2.72459	2.11506
102	mw	RecA_F1	PF00154	RecA	RECA_ECOLI	Protein RecA	3cmx	3.4	x-ray diffraction	ADP-ALF	D2502	0	MG	NONE	2LYS	D3248	G	O3A	6.45694	F3	3.0523	D2196	NONE.	O3A	12.8332	F1	8.25908	O3A	13.7646	F1	8.87511	O3A	15.0505	F1	10.32	D2193	NONE	O3A	12.9821	F4	8.71427		LYS_D3250_NZ..F2(3.08)	SER D2069	F3	3.60568	D2072	2.78958	2.12663
103	mw	RecA_F1	PF00154	RecA	RECA_ECOLI	Protein RecA	3cmx	3.4	x-ray diffraction	ADP-ALF	D3502	0	MG	NONE	2LYS	D4248	G	O2A	6.4162	F3	2.90318	D4060	NONE.	O2A	8.7955	F2	8.57115	O2A	9.50701	F2	9.55533	O2A	10.6941	F2	10.0904	D3193	NONE	O3A	12.9306	F4	8.96177		LYS_D4250_NZ..F2(2.61)	SER D3069	F1	3.21144	D3072	2.78416	2.11611
104	mw	RecA_F1	PF00154	RecA	RECA_ECOLI	Protein RecA	3cmx	3.4	x-ray diffraction	ADP-ALF	D4502	0	MG	NONE	NONE	D4245	NONE	O3A	18.1944	F1	19.307	D4196	NONE.	O3A	12.6927	F4	8.02346	O3A	13.6094	F4	8.61937	O3A	14.9028	F1	10.0904	D4193	NONE	O3A	13.0112	F4	8.72386			SER D4069	F1	3.57263	D4072	2.77942	2.17643
197	mw	SF1_SF2	PF05970	PIF1			5fhe	2.9	x-ray diffraction	ADP-ALF	A501	0	MG	ARG	1ARG	A39	NONE	O2A	8.31776	F3	10.2962	A188	NH2 weak.	O2A	4.0336	F1	3.19305	O3A	3.85933	F1	2.55584	O3A	5.16414	F1	4.59366	A61	NONE	O2A	5.6884	F3	6.82615	GLY_A365..F1(3.79); LEU_A366..F1(3.92)	ARG_A390_NH1..F1(2.78),NH2..F4(2.35); GLN_A145_NE2..F4(3.43)	GLY A31	F4	3.68608	A34	2.68111	1.78211
235	mw	SF1_SF2	PF05970	PIF1	PIF1_YEAST	ATP-dependent DNA helicase PIF1	5o6e	3.34	x-ray diffraction	ADP-ALF	A1001	0	MG	ARG	1ARG	A414	NONE	O3A	13.1572	F1	15.7008	A417	NH2 weak.	O3A	5.1701	F4	3.02681	O2A	3.46315	F4	2.31211	O3A	4.93932	F4	4.36329	A296	NONE	O2A	4.14391	F2	5.32804		GLN_A381_NE2..F1(3.48); ARG_A734_NH1..F4(3.08)	GLY A261	F1	3.39319	A264	3.14291	2.00633
236	mw	SF1_SF2	PF05970	PIF1	PIF1_YEAST	ATP-dependent DNA helicase PIF1	5o6e	3.34	x-ray diffraction	ADP-ALF	B1001	0	MG	ARG	1ARG	B414	NONE	O3A	13.5012	F1	16.164	B417	NH2 weak.	O3A	4.95667	F1	3.12516	O1A	3.45718	F4	2.71684	O3A	5.12271	F4	4.83812	B296	NONE	O1A	4.61415	F2	5.79459	GLY_B709..F4(3.85)	ARG_B734_NH2..F1(2.36),NH1..F4(3.17); GLN_B381_NE2..F3(3.09)	GLY B261	F1	3.3121	B264	3.39876	1.69182
276	mw	SF1_SF2	PF05970	PIF1	PIF1_HUMAN	ATP-dependent DNA helicase PIF1	6hpu	3.96	x-ray diffraction	ADP-ALF	A801	0	MG	ARG	1ARG	A239	NONE	O2A	6.22422	F3	9.62546	A381	NH2 weak.	O1A	4.74433	F4	2.76077	O1A	2.59263	F1	3.2307	O1A	4.45111	F4	4.9759	A495	NONE	O1A	11.5618	F1	11.7443	MET_A560..F1(3.22); GLY_A559..F1(3.22)	ARG_A584_NH2..F1(2.55),NH2..F4(3.02),NH1..F4(2.30); GLN_A346_NE2..F4(3.58)	GLY A231	F4	3.70004	A234	2.55467	2.10365
277	mw	SF1_SF2	PF05970	PIF1	PIF1_HUMAN	ATP-dependent DNA helicase PIF1	6hpu	3.96	x-ray diffraction	ADP-ALF	B801	0	MG	ARG	1ARG	B239	NONE	O2A	7.00897	F1	10.8467	B381	NH2 weak.	O1A	4.7663	F4	2.98482	O1A	2.79784	F1	3.41025	O1A	4.72624	F4	5.20384	B495	NONE	O1A	11.7264	F1	11.8742	GLY_B559..F1(3.25); MET_B560..F1(3.33)	ARG_B584_NH2..F1(3.00),NH1..F4(2.56); GLN_B346_NE2..F2(3.40)	GLY B231	F4	3.02713	B234	2.70488	1.66049
3584	mw	RecA_F1	PF03796	DnaB_C	Q9X4C9_GEOSE	Replicative DNA helicase	4esv	3.2	x-ray diffraction	GDP-ALF	C501	0	CA	NONE	1ARG, 1LYS	B418	G	O3A	6.36424	F1	2.84594	B420	ONLY GAMMA.	O3A	7.15538	F3	4.55049	O3A	5.66911	F3	2.72033	O3A	5.01274	F3	3.12074	C222	NONE	O1A	8.49464	F2	13.8127		GLN_C362_NE2..F4(3.30)	SER C213	F1	3.16203	C216	2.89788	2.08016
3587	mw	RecA_F1	PF03796	DnaB_C	Q9X4C9_GEOSE	Replicative DNA helicase	4esv	3.2	x-ray diffraction	GDP-ALF	F501	0	CA	NONE	1ARG, 1LYS	E418	G	O3A	6.37979	F3	3.43309	F250	NONE.	O1A	3.6765	F1	6.97638	O1A	2.43728	F1	6.35881	O1A	4.59809	F1	7.95701	F222	NONE	O2A	8.85921	F1	13.4218		ARG_E420_NH2..F1(3.10); GLN_F362_NE2..F4(3.71)	SER F213	F3	3.66078	F216	2.41561	2.08234
3656	mw	SIMIBI	PF00448	SRP54	SRP54_ECOLI	Signal recognition particle protein	5nco	4.8	electron microscopy	GDP-ALF	i1003	0	MG	ARG	NONE	l253	NONE	O3A	7.44271	F4	6.68047	i141	NH1.	O2A	2.28419	F2	2.33194	O2A	2.99087	F2	4.10577	O2A	4.20758	F2	3.46384	l108	NONE	O1A	10.307	F2	12.7188	GLY_i193..F1(2.66); GLY_i193..F4(3.23)		GLY i110	F4	3.50014	i113	2.88538	2.16435
3657	mw	SIMIBI	PF00448	SRP54	FTSY_ECOLI	Signal recognition particle receptor FtsY	5nco	4.8	electron microscopy	GDP-ALF	l1003	0	MG	ARG	NONE	i249	NONE	O3A	7.52504	F4	6.55138	l139	NH1.	O1A	2.98891	F3	2.54639	O1A	4.51629	F3	4.38442	O1A	5.17203	F2	3.90677	l108	NONE	O3A	9.00455	F4	5.1776	GLY_l191..F1(2.72); GLY_l191..F4(3.77)		GLY l109	F4	3.72611	l112	2.74976	2.22943
27	n	SIMIBI	PF00142	Fer4_NifH	NIFH1_AZOVI	Nitrogenase iron protein 1	1m34	2.3	x-ray diffraction	ADP-ALF	F3191	0	MG	LYS	1LYS	E10	AG	O2A	3.0633	F2	3.2381	F187	NONE.	O3A	8.28832	F1	9.63857	O3A	6.78059	F1	9.42377	O3A	9.04729	F1	11.4416	F185	NONE	O3A	6.49074	F4	10.617	GLY_F128..F1(3.03); GLY_E11..F3(3.56); GLY_F128..F4(3.47)	LYS_F41_NZ..F2(3.06)	GLY F12	F1	2.98877	F15	2.78052	2.23528
32	n	SIMIBI	PF00142	Fer4_NifH	NIFH1_AZOVI	Nitrogenase iron protein 1	1m34	2.3	x-ray diffraction	ADP-ALF	O5291	0	MG	LYS	1LYS	P10	AG	O2A	3.31559	F2	2.92176	O187	NONE.	O3A	8.04614	F3	9.64355	O3A	6.71406	F3	9.51254	O3A	8.98897	F3	11.4911	O185	NONE	O3A	6.54425	F4	10.9003	GLY_O128..F1(2.85); GLY_P11..F3(3.49); GLY_O128..F4(3.26)	LYS_O41_NZ..F2(3.11)	GLY O12	F1	3.16572	O15	2.89387	2.26219
33	n	SIMIBI	PF00142	Fer4_NifH	NIFH1_AZOVI	Nitrogenase iron protein 1	1m34	2.3	x-ray diffraction	ADP-ALF	P5391	0	MG	LYS	1LYS	O10	AG	O2A	2.96226	F2	3.27211	P187	NONE.	O3A	8.16805	F1	9.50213	O3A	6.67335	F1	9.32167	O3A	8.96681	F1	11.3277	P185	NONE	O3A	6.71304	F4	10.7313	GLY_P128..F1(3.05); GLY_O11..F3(3.32); GLY_P128..F4(3.54)	LYS_P41_NZ..F2(3.11)	GLY P12	F1	2.8815	P15	2.76271	2.49611
35	n	SIMIBI	PF00142	Fer4_NifH	NIFH1_AZOVI	Nitrogenase iron protein 1	1n2c	3	x-ray diffraction	ADP-ALF	E291	0	MG	LYS	1LYS	F10	AG	O2A	3.31733	F2	2.81283	E187	NONE.	O3A	7.62531	F1	9.19805	O3A	6.18847	F1	8.47659	O3A	8.46355	F1	10.6381	E185	NONE	O1A	7.68244	F1	11.0371	GLY_E128..F1(3.09)	LYS_E41_NZ..F2(3.18)	GLY E12	F1	2.95092	E15	2.77572	2.37292
36	n	SIMIBI	PF00142	Fer4_NifH	NIFH1_AZOVI	Nitrogenase iron protein 1	1n2c	3	x-ray diffraction	ADP-ALF	F291	0	MG	LYS	1LYS	E10	AG	O2A	3.36892	F2	2.7509	F187	NONE.	O3A	7.62575	F1	9.19156	O3A	6.18838	F1	8.4744	O3A	8.46613	F1	10.6347	F185	NONE	O1A	7.68255	F1	11.0276	GLY_F128..F1(3.09)	LYS_F41_NZ..F2(3.18)	GLY F12	F1	2.95006	F15	2.777	2.35872
37	n	SIMIBI	PF00142	Fer4_NifH	NIFH1_AZOVI	Nitrogenase iron protein 1	1n2c	3	x-ray diffraction	ADP-ALF	G291	0	MG	LYS	1LYS	H10	AG	O2A	3.27636	F2	2.87134	G187	NONE.	O3A	7.62705	F1	9.18445	O3A	6.19248	F1	8.46907	O3A	8.46874	F1	10.6277	G185	NONE	O1A	7.68124	F1	11.0244	GLY_G128..F1(3.11)	LYS_G41_NZ..F2(3.19)	GLY G12	F1	2.93937	G15	2.76762	2.37031
105		SF1_SF2	PF07517	SecA_DEAD	SECA_THEMA	Protein translocase subunit SecA	3din	4.5	x-ray diffraction	ADP-BEF	A873	0	MG	NONE	1ARG	A96	NONE	O3A	7.19087	F1	6.25991	A573	NONE.	O3A	4.09344	F1	6.0533	O3A	4.89359	F1	4.99502	O3A	4.7737	F1	4.75049	A125	NONE	O2A	14.2702	F1	10.8304	THR_A536..F1(2.95)	ARG_A131_NH1..F1(3.01),NH1..F3(2.31),NH2..F3(2.22)	GLY A98	F1	9.25842	A101	3.10107	5.07933
106		SF1_SF2	PF07517	SecA_DEAD	SECA_THEMA	Protein translocase subunit SecA	3din	4.5	x-ray diffraction	ADP-BEF	B873	0	MG	NONE	1ARG	B96	NONE	O3A	7.15778	F1	6.26195	B573	NONE.	O3A	4.15771	F1	6.13796	O3A	4.89268	F1	5.04491	O3A	4.83029	F1	4.85928	B125	NONE	O2A	14.2134	F1	10.7993	THR_B536..F1(3.02)	ARG_B131_NH1..F1(3.02),NH2..F3(2.20),NH1..F3(2.34)	GLY B98	F1	9.33537	B101	3.2193	5.21462
107		AAA+	PF01695	IstB_IS21	O67056_AQUAE	DNA replication protein DnaC	3ecc	2.12	x-ray diffraction	ADP-BEF	A500	0	MG	ARG	NONE	A221	NONE	O3A	15.7166	F1	14.9035	A226	NH2.	O2A	5.04193	F3	2.94945	O2A	3.06893	F3	2.60305	O2A	4.18595	F3	4.51536	A182	(only G)	O3A	8.38599	F1	3.61518	PRO_A88..F1(3.94)		GLY A89	F3	4.02192	A92	2.72997	1.82689
108		SF1_SF2	PF00270	DEAD	IF4A3_HUMAN	Eukaryotic initiation factor 4A-III	3ex7	2.3	x-ray diffraction	ADP-AF3	C414	0	MG	ARG	1ARG	A142	NONE	O3A	14.235	F2	12.4306	C370	FORK*	O3A	5.15077	F1	2.91035	O2A	3.11617	F1	4.06497	O2A	5.03036	F1	5.11493	C351	NONE	O3A	18.7903	F1	13.3989	GLY_C340..F3(3.88)	ARG_C367_NH2..F1(2.63)	GLY C85	F1	3.69852	C88	4.04476	2.19993
109		SF1_SF2	PF00270	DEAD	IF4A3_HUMAN	Eukaryotic initiation factor 4A-III	3ex7	2.3	x-ray diffraction	ADP-AF3	H414	0	MG	ARG	1ARG	E142	NONE	O3A	14.3112	F2	12.7403	H370	NH2 weak.	O3A	4.93977	F1	2.95783	O2A	2.88589	F1	3.86812	O2A	4.72952	F1	5.08653	H351	NONE	O3A	18.6898	F1	13.6577	ALA_H219..F2(3.58)	ARG_H367_NH2..F1(2.85)	GLY H85	F1	3.61212	H88	4.40796	2.22261
110		AAA+	PF13177	DNA_pol3_delta2	DPO3X_ECOLI	DNA polymerase III subunit tau	3glf	3.388	x-ray diffraction	ADP-BEF	B400	0	MG	ARG	1ARG	C141	NONE	O2A	6.94999	F1	6.79878	B215	NH1 weak.	O3A	3.15708	F1	3.51309	O3A	4.67975	F2	2.29734	O3A	5.1619	F2	4.54313	C137	NONE	O3A	15.2024	F3	10.6424		ARG_C169_NH2..F1(2.93),NH1..F2(3.11)	GLY B48	F2	3.62144	B51	2.8464	3.34272
111		AAA+	PF13177	DNA_pol3_delta2	DPO3X_ECOLI	DNA polymerase III subunit tau	3glf	3.388	x-ray diffraction	ADP-BEF	C402	0	MG	ARG	1ARG	D141	NONE	O2A	7.76008	F1	7.4352	C215	NH2.	O3A	4.55782	F2	2.59034	O2A	2.86385	F2	2.9079	O2A	4.85297	F2	4.42224	D137	NONE	O2A	14.6828	F3	9.86637	ARG_C47..F3(3.96)	ARG_D169_NH1..F2(2.96),NH2..F2(2.85)	GLY C48	F2	3.80781	C51	3.10147	2.03593
112		AAA+	PF13177	DNA_pol3_delta2	DPO3X_ECOLI	DNA polymerase III subunit tau	3glf	3.388	x-ray diffraction	ADP-BEF	D404	0	MG	ARG	1ARG	E130	NONE	O2A	6.34865	F1	6.22929	D215	NH2 weak.	O3A	5.03006	F2	3.33135	O3A	3.30264	F2	2.68955	O2A	4.68058	F2	4.71332	E126	NONE	O3A	14.9881	F3	10.5756	ARG_D47..F3(3.90)	ARG_E158_NH1..F2(2.64)	GLY D48	F2	3.55656	D51	2.85417	3.32336
113		AAA+	PF13177	DNA_pol3_delta2	DPO3X_ECOLI	DNA polymerase III subunit tau	3glf	3.388	x-ray diffraction	ADP-BEF	G406	0	MG	ARG	1ARG	H141	NONE	O2A	6.83918	F1	6.53777	G215	NH1 weak.	O3A	3.23206	F1	3.55939	O3A	4.74719	F2	2.37207	O3A	5.24637	F2	4.56758	H137	NONE	O3A	15.216	F3	10.6261		ARG_H169_NH2..F1(2.76),NH1..F2(3.01)	GLY G48	F2	3.59939	G51	2.97431	3.39114
114		AAA+	PF13177	DNA_pol3_delta2	DPO3X_ECOLI	DNA polymerase III subunit tau	3glf	3.388	x-ray diffraction	ADP-BEF	H408	0	MG	ARG	1ARG	I141	NONE	O2A	7.76051	F1	7.40187	H215	NH2.	O3A	4.59332	F2	2.59549	O2A	2.93592	F2	2.83848	O2A	4.91786	F2	4.37208	I137	NONE	O2A	14.7999	F3	9.86757		ARG_I169_NH1..F2(2.91),NH2..F2(2.77)	GLY H48	F2	3.82009	H51	3.00748	1.89664
115		AAA+	PF13177	DNA_pol3_delta2	DPO3X_ECOLI	DNA polymerase III subunit tau	3glf	3.388	x-ray diffraction	ADP-BEF	I410	0	MG	ARG	1ARG	J130	NONE	O2A	6.00554	F1	5.87336	I215	NH2 weak.	O3A	5.11558	F2	3.40298	O3A	3.42527	F2	2.60891	O2A	4.74959	F2	4.69118	J126	NONE	O3A	14.9036	F3	10.2994	ARG_I47..F3(3.90)	ARG_J158_NH1..F2(2.27)	GLY I48	F2	3.65745	I51	2.8245	3.26747
116		AAA+	PF13177	DNA_pol3_delta2	DPO3X_ECOLI	DNA polymerase III subunit tau	3glg	3.25	x-ray diffraction	ADP-BEF	B400	0	MG	ARG	1ARG	C141	NONE	O2A	6.97568	F1	6.46541	B215	NH1 weak.	O2A	3.25959	F1	3.69455	O3A	4.43085	F2	2.20001	O3A	5.10569	F2	4.49117	C137	NONE	O3A	14.9518	F3	10.3836		ARG_C169_NH2..F1(2.94),NH1..F2(2.93)	GLY B48	F2	3.60844	B51	3.07099	3.72994
117		AAA+	PF13177	DNA_pol3_delta2	DPO3X_ECOLI	DNA polymerase III subunit tau	3glg	3.25	x-ray diffraction	ADP-BEF	C402	0	MG	ARG	1ARG	D141	NONE	O2A	7.7235	F1	7.55333	C215	NH2.	O3A	4.60643	F2	2.5721	O2A	3.12502	F2	2.80128	O2A	5.04748	F2	4.38599	D137	NONE	O3A	14.5275	F3	9.6319		ARG_D169_NH1..F2(3.02),NH2..F2(2.88)	GLY C48	F2	3.78918	C51	2.99545	2.0241
118		AAA+	PF13177	DNA_pol3_delta2	DPO3X_ECOLI	DNA polymerase III subunit tau	3glg	3.25	x-ray diffraction	ADP-BEF	D404	0	MG	ARG	1ARG	E130	NONE	O2A	6.46276	F1	6.33433	D215	NH2.	O3A	5.02123	F2	3.01822	O2A	3.16402	F2	2.76479	O2A	4.68088	F2	4.61281	E126	NONE	O3A	14.9999	F3	10.6203	ARG_D47..F3(3.82)	ARG_E158_NH1..F2(2.70),NH2..F2(3.19)	GLY D48	F3	3.52986	D51	2.85411	3.48113
119		AAA+	PF13177	DNA_pol3_delta2	DPO3X_ECOLI	DNA polymerase III subunit tau	3glg	3.25	x-ray diffraction	ADP-BEF	G406	0	MG	ARG	1ARG	H141	NONE	O2A	6.75205	F1	6.175	G215	NH1 weak.	O3A	3.33384	F1	3.77808	O3A	4.49213	F2	2.25191	O3A	5.2247	F2	4.50828	H137	NONE	O3A	14.9718	F3	10.3538		ARG_H169_NH2..F1(2.73),NH1..F2(2.76),NH2..F2(3.09)	GLY G48	F2	3.63885	G51	3.1606	3.78594
120		AAA+	PF13177	DNA_pol3_delta2	DPO3X_ECOLI	DNA polymerase III subunit tau	3glg	3.25	x-ray diffraction	ADP-BEF	H408	0	MG	ARG	1ARG	I141	NONE	O2A	7.77126	F1	7.52324	H215	NH2 weak.	O3A	4.59244	F2	2.52996	O2A	3.2314	F2	2.68844	O2A	5.1384	F2	4.28889	I137	NONE	O3A	14.6028	F3	9.63893		ARG_I169_NH1..F2(2.98),NH2..F2(2.78)	GLY H48	F2	3.7716	H51	3.01173	1.925
121		AAA+	PF13177	DNA_pol3_delta2	DPO3X_ECOLI	DNA polymerase III subunit tau	3glg	3.25	x-ray diffraction	ADP-BEF	I410	0	MG	ARG	1ARG	J130	NONE	O2A	6.13774	F1	6.17706	I215	NH2 weak.	O3A	5.07795	F2	3.04709	O2A	3.32068	F2	2.7276	O2A	4.8125	F2	4.61557	J126	NONE	O2A	14.8974	F3	10.5099	ARG_I47..F3(3.84)	ARG_J158_NH2..F2(2.96),NH1..F2(2.40)	GLY I48	F3	3.53026	I51	3.045	3.4308
122		AAA+	PF13177	DNA_pol3_delta2	DPO3X_ECOLI	DNA polymerase III subunit tau	3gli	3.5	x-ray diffraction	ADP-BEF	B400	0	MG	ARG	1ARG	C141	NONE	O2A	6.98239	F1	6.65182	B215	NH1 weak.	O3A	3.15159	F1	3.52306	O3A	4.71584	F2	2.57107	O3A	5.23468	F2	4.62474	C137	NONE	O3A	15.0599	F3	10.6117		ARG_C169_NH2..F1(2.87)	GLY B48	F2	3.22116	B51	2.78501	2.69185
123		AAA+	PF13177	DNA_pol3_delta2	DPO3X_ECOLI	DNA polymerase III subunit tau	3gli	3.5	x-ray diffraction	ADP-BEF	C402	0	MG	ARG	1ARG	D141	NONE	O2A	7.41337	F1	7.04451	C215	NH2.	O3A	4.48759	F2	2.72057	O2A	2.92489	F2	2.75433	O2A	4.71345	F2	4.4461	D137	NONE	O3A	14.8407	F3	10.104		ARG_D169_NH2..F2(2.81),NH1..F2(2.84)	GLY C48	F2	3.96417	C51	3.04092	2.2214
124		AAA+	PF13177	DNA_pol3_delta2	DPO3X_ECOLI	DNA polymerase III subunit tau	3gli	3.5	x-ray diffraction	ADP-BEF	D404	0	MG	ARG	1ARG	E130	NONE	O2A	6.86062	F1	6.35246	D215	NH2 weak.	O3A	5.01458	F2	3.30269	O3A	3.36309	F2	2.68495	O2A	4.5858	F2	4.72612	E126	NONE	O3A	14.9662	F3	10.6849	ARG_D47..F3(4.00)	ARG_E158_NH1..F2(2.54)	GLY D48	F2	3.65945	D51	3.29849	2.80874
125		AAA+	PF13177	DNA_pol3_delta2	DPO3X_ECOLI	DNA polymerase III subunit tau	3gli	3.5	x-ray diffraction	ADP-BEF	G406	0	MG	ARG	1ARG	H141	NONE	O2A	6.81431	F1	6.43544	G215	NH1 weak.	O2A	3.17692	F1	3.62589	O3A	4.73216	F2	2.64504	O3A	5.27081	F2	4.70306	H137	NONE	O3A	14.9702	F3	10.4845		ARG_H169_NH2..F1(2.82)	GLY G48	F2	3.34235	G51	2.8343	2.69949
126		AAA+	PF13177	DNA_pol3_delta2	DPO3X_ECOLI	DNA polymerase III subunit tau	3gli	3.5	x-ray diffraction	ADP-BEF	H408	0	MG	ARG	1ARG	I141	NONE	O2A	7.44907	F1	7.06961	H215	NH2.	O3A	4.56762	F2	2.70108	O2A	2.93738	F2	2.68439	O2A	4.73586	F2	4.41372	I137	NONE	O3A	14.908	F3	10.1237		ARG_I169_NH1..F2(2.80),NH2..F2(2.77)	GLY H48	F2	3.93712	H51	3.11204	2.17159
127		AAA+	PF13177	DNA_pol3_delta2	DPO3X_ECOLI	DNA polymerase III subunit tau	3gli	3.5	x-ray diffraction	ADP-BEF	I410	0	MG	ARG	1ARG	J130	NONE	O2A	6.64292	F1	6.18858	I215	NH2 weak.	O3A	5.00326	F2	3.24863	O3A	3.39978	F2	2.61321	O3A	4.64357	F2	4.65543	J126	NONE	O3A	14.8988	F3	10.5739	ARG_I47..F3(3.80)	ARG_J158_NH1..F2(2.26)	GLY I48	F3	3.59643	I51	3.23828	2.8052
128		SF1_SF2	PF00270	DEAD	MS116_YEAST	ATP-dependent RNA helicase MSS116, mitochondrial	3i61	2.1	x-ray diffraction	ADP-BEF	A1000	0	MG	ARG	1ARG	A423	NONE	O2A	7.44239	F2	10.2827	A469	NH2.	O3A	5.06515	F3	2.59583	O2A	3.0349	F3	3.11297	O2A	4.76283	F3	4.56586	A459	NONE	O2A	16.0822	F3	11.6121	GLY_A439..F2(3.87)	ARG_A466_NH1..F3(2.71),NH2..F3(2.73)	GLY A155	F3	3.78397	A158	2.76519	3.87632
38	n	SIMIBI	PF00142	Fer4_NifH	NIFH1_AZOVI	Nitrogenase iron protein 1	1n2c	3	x-ray diffraction	ADP-ALF	H291	0	MG	LYS	1LYS	G10	AG	O2A	3.42143	F2	2.66145	H187	NONE.	O3A	7.63097	F1	9.20133	O3A	6.18451	F1	8.47307	O3A	8.46315	F1	10.6364	H185	NONE	O1A	7.67554	F1	11.0331	GLY_H128..F1(3.09)	LYS_H41_NZ..F2(3.20)	GLY H12	F1	2.94556	H15	2.78146	2.34903
130		RecA_F1	PF00006	ATP-synt_ab	RHO_ECOLI	Transcription termination factor Rho	3ice	2.8	x-ray diffraction	ADP-BEF	A1000	0	MG	ARG	1ARG	B336	NONE	O3A	10.7813	F2	7.53129	B366	NH2.	O3A	5.05578	F1	3.42151	O3A	2.81681	F1	2.82018	O3A	4.1138	F1	4.79339	B340	NONE	O2A	9.87455	F1	9.18555	PRO_A180..F2(3.82)	ARG_A212_NH2..F1(2.93),NH1..F1(3.18),NH1..F3(2.95)	LYS A181	F2	4.22037	A184	4.12989	1.80106
131		RecA_F1	PF00006	ATP-synt_ab	RHO_ECOLI	Transcription termination factor Rho	3ice	2.8	x-ray diffraction	ADP-BEF	B1000	0	MG	ARG	1ARG	B181	NONE	O3A	8.97512	F1	7.79905	C366	NH2.	O3A	4.88427	F1	3.18447	O3A	2.66141	F1	3.08245	O3A	4.3848	F1	4.8667	C340	NONE	O2A	9.42595	F1	9.75185		ARG_B212_NH2..F1(2.95)	LYS B181	F1	4.00061	B184	3.41069	1.81901
132		RecA_F1	PF00006	ATP-synt_ab	RHO_ECOLI	Transcription termination factor Rho	3ice	2.8	x-ray diffraction	ADP-BEF	C1000	0	MG	ARG	1ARG	C181	NONE	O2A	8.95564	F1	8.41015	D366	NH2 weak.	O3A	6.02336	F1	4.34217	O3A	3.78101	F1	3.07939	O3A	5.01103	F1	5.22897	D340	NONE	O2A	8.58873	F1	8.60713		ARG_C212_NH2..F1(2.92),NH1..F3(2.88)	LYS C181	F1	3.88417	C184	3.26913	1.83758
133		RecA_F1	PF00006	ATP-synt_ab	RHO_ECOLI	Transcription termination factor Rho	3ice	2.8	x-ray diffraction	ADP-BEF	D1000	0	MG	ARG	1ARG	D181	NONE	O3A	8.29398	F1	7.92978	E366	NH2 weak.	O3A	5.52056	F1	4.70703	O3A	3.39225	F1	3.08608	O3A	4.14944	F1	5.32578	E340	NONE	O2A	9.47908	F1	10.7357	PRO_D180..F2(3.87)	ARG_D212_NH1..F3(3.01)	LYS D181	F1	3.5124	D184	2.68315	1.97223
134		RecA_F1	PF00006	ATP-synt_ab	RHO_ECOLI	Transcription termination factor Rho	3ice	2.8	x-ray diffraction	ADP-BEF	E501	0	MG	NONE	2ARG	F367	NONE	O2A	5.28111	F3	11.0223	E212	ONLY GAMMA.	O3A	4.72417	F3	3.05496	O3A	5.71533	F1	2.63528	O3A	6.45678	F1	4.70112	F340	NONE	O2A	10.4279	F1	10.4828		ARG_F366_NH2..F1(3.93)	LYS E181	F2	4.06337	E184	2.97969	1.96096
135		RecA_F1	PF00006	ATP-synt_ab	RHO_ECOLI	Transcription termination factor Rho	3ice	2.8	x-ray diffraction	ADP-BEF	F1000	0	MG	ARG	NONE	F181	NONE	O3A	8.85372	F1	8.67459	A366	NH2.	O3A	5.23447	F1	3.57615	O3A	3.01596	F3	2.89893	O3A	4.17929	F3	4.60286	A340	NONE	O2A	10.3698	F3	9.47807			LYS F181	F2	4.82674	F184	4.28855	1.9993
129	n	SF1_SF2	PF00270	DEAD	MS116_YEAST	ATP-dependent RNA helicase MSS116, mitochondrial	3i62	1.95	x-ray diffraction	ADP-ALF	A1000	0	MG	ARG	1ARG	A423	NONE	O2A	7.41081	F1	9.38593	A469	NH2.	O3A	4.8651	F4	2.9305	O2A	2.98443	F1	2.78692	O2A	4.70348	F1	4.66518	A459	NONE	O3A	15.703	F4	11.3346	GLY_A439..F1(3.28)	ARG_A466_NH1..F1(2.81),NH2..F4(2.76)	GLY A155	F4	3.23427	A158	2.68092	4.00039
206	n	SF1_SF2	PF04851	ResIII	G0YYQ5_CHICK	RNA helicase	5jaj	1.5	x-ray diffraction	ADP-ALF	A702	0	MG	ARG	1ARG	A66	NONE	O2A	10.8818	F4	13.8531	A471	NH2.	O3A	4.89867	F2	2.79042	O2A	3.11686	F4	3.05524	O2A	4.76635	F2	4.88118	A55	NONE	O2A	13.1219	F1	9.36317	GLY_A442..F4(3.59)	ARG_A469_NH2..F2(2.78)	GLY A27	F2	3.30729	A30	2.7372	3.81768
138		SF1_SF2	PF07652	Flavi_DEAD	POLG_HCVCO	Genome polyprotein	3kqn	2.05	x-ray diffraction	ADP-BEF	A2	0	MN	ARG	1ARG	A213	NONE	O1A	6.22534	F3	11.247	A467	NH2 weak.	O3A	4.74949	F2	2.81039	O2A	3.17924	F2	3.39244	O2A	5.05265	F2	4.73535	A229	NONE	O2A	6.89878	F3	5.96452	THR_A206..F1(3.87)	ARG_A464_NH2..F2(2.55)	GLY A207	F2	3.78975	A210	2.86116	2.23375
139		SF1_SF2	PF07652	Flavi_DEAD	POLG_HCVCO	Genome polyprotein	3kqu	2.4	x-ray diffraction	ADP-BEF	A2	0	MN	ARG	1ARG	A213	NONE	O1A	6.41065	F1	11.4607	A467	NH2 weak.	O3A	4.88673	F2	2.82202	O2A	3.32548	F2	3.33099	O2A	5.09232	F2	4.75094	A229	NONE	O2A	7.08663	F3	5.8687	THR_A206..F1(3.96)	ARG_A464_NH2..F2(2.89)	GLY A207	F2	3.70687	A210	2.89701	2.18362
140		SF1_SF2	PF07652	Flavi_DEAD	POLG_HCVCO	Genome polyprotein	3kqu	2.4	x-ray diffraction	ADP-BEF	B2	0	MN	ARG	1ARG	B213	NONE	O1A	6.40832	F1	11.4824	B467	NH2 weak.	O3A	4.91103	F2	2.88052	O3A	3.34638	F2	3.34481	O2A	5.13979	F2	4.78144	B229	NONE	O2A	7.06746	F3	5.81027		ARG_B464_NH2..F2(2.83)	GLY B207	F2	3.80132	B210	2.89124	2.11939
141		SF1_SF2	PF07652	Flavi_DEAD	POLG_HCVCO	Genome polyprotein	3kqu	2.4	x-ray diffraction	ADP-BEF	C2	0	MN	ARG	1ARG	C213	NONE	O1A	6.47016	F1	11.4826	C467	NH2 weak.	O3A	4.9115	F2	2.84152	O2A	3.29156	F2	3.3896	O2A	5.08434	F2	4.79756	C229	NONE	O2A	7.01586	F3	5.91698	THR_C206..F1(3.96)	ARG_C464_NH2..F2(2.83)	GLY C207	F2	3.73393	C210	2.8796	2.25857
142		SF1_SF2	PF07652	Flavi_DEAD	POLG_HCVCO	Genome polyprotein	3kqu	2.4	x-ray diffraction	ADP-BEF	D2	0	MN	ARG	1ARG	D213	NONE	O1A	6.43729	F1	11.4863	D467	NH2 weak.	O3A	4.88505	F2	2.82131	O2A	3.31362	F2	3.30957	O2A	5.07578	F2	4.74002	D229	NONE	O2A	7.06693	F3	5.86359	THR_D206..F1(4.00)	ARG_D464_NH2..F2(2.87)	GLY D207	F2	3.71968	D210	2.9092	2.17124
143		SF1_SF2	PF07652	Flavi_DEAD	POLG_HCVCO	Genome polyprotein	3kqu	2.4	x-ray diffraction	ADP-BEF	E2	0	MN	ARG	1ARG	E213	NONE	O1A	6.39332	F1	11.4451	E467	NH2 weak.	O3A	4.86993	F2	2.8325	O3A	3.27668	F2	3.33869	O2A	5.08111	F2	4.75226	E229	NONE	O2A	7.08808	F3	5.86272		ARG_E464_NH2..F2(2.86)	GLY E207	F2	3.72805	E210	2.94603	2.19852
144		SF1_SF2	PF07652	Flavi_DEAD	POLG_HCVCO	Genome polyprotein	3kqu	2.4	x-ray diffraction	ADP-BEF	F2	0	MN	ARG	1ARG	F213	NONE	O1A	6.42735	F1	11.5008	F467	NH2 weak.	O3A	4.90949	F2	2.85032	O2A	3.31839	F2	3.35987	O2A	5.10824	F2	4.78033	F229	NONE	O2A	7.05658	F3	5.8724	THR_F206..F1(3.99)	ARG_F464_NH2..F2(2.87)	GLY F207	F2	3.73716	F210	2.89454	2.16092
145		TRAFAC	PF00063	Myosin_head	MYS2_DICDI	Myosin-2 heavy chain	3mkd	2.2	x-ray diffraction	ADP-VO4	A999	0	MG	ASN	NONE	A190	NONE	O2A	6.7762	O1	10.0115	A238	NONE.	O3A	9.38828	O4	4.00113	O3A	11.6619	O4	6.1355	O3A	10.971	O4	5.8145	A233	AG_weak	O3A	3.11025	O2	3.35709	SER_A237..O1(2.84); GLY_A457..O3(2.58); SER_A181..O3(4.00); GLY_A457..O4(3.55); SER_A237..O4(3.62)		GLY A182	O2	3.51663	A185	2.84671	1.94328
146		TRAFAC	PF00063	Myosin_head	MYS2_DICDI	Myosin-2 heavy chain	3myh	2	x-ray diffraction	ADP-VO4	X999	0	MG	ASN	1ARG	X241	NONE	O1A	8.56528	O1	7.47904	X238	ONLY GAMMA weak.	O3A	9.71377	O4	3.81637	O3A	11.9579	O4	6.03776	O2A	11.055	O4	5.59025	X233	AG_weak	O2A	3.24337	O2	2.97134	SER_X237..O1(2.58); SER_X181..O3(3.97); GLY_X457..O3(2.63); SER_X237..O4(3.36); GLY_X457..O4(3.76)		GLY X182	O2	3.26434	X185	2.79123	2.05541
147		SF1_SF2	PF07652	Flavi_DEAD	Q99AU2_9HEPC	Capsid protein C	3o8d	2.05	x-ray diffraction	ADP-BEF	A875	0	MG	ARG	1ARG	A213	NONE	O1A	10.0768	F3	14.0707	A467	NH2 weak.	O3A	4.87307	F2	2.76897	O2A	3.1246	F2	3.26225	O2A	4.87197	F2	4.68965	A229	NONE	O2A	7.05394	F1	6.08571	THR_A206..F3(3.88)	ARG_A464_NH2..F2(2.70)	GLY A207	F2	3.76328	A210	2.83363	2.20865
148		SF1_SF2	PF07652	Flavi_DEAD	Q99AU2_9HEPC	Capsid protein C	3o8d	2.05	x-ray diffraction	ADP-BEF	B875	0	MG	ARG	1ARG	B213	NONE	O1A	8.8476	F3	13.028	B467	NH2 weak.	O3A	4.89282	F2	2.71234	O2A	2.95135	F2	3.22721	O2A	4.68437	F2	4.65895	B229	NONE	O2A	7.20194	F1	5.8991		ARG_B464_NH2..F2(3.10)	GLY B207	F2	3.82605	B210	2.78193	2.14475
149		SF1_SF2	PF07652	Flavi_DEAD	Q99AU2_9HEPC	Capsid protein C	3o8r	2.3	x-ray diffraction	ADP-BEF	A875	0	MG	ARG	1ARG	A213	NONE	O1A	10.0736	F3	14.0571	A467	NH2 weak.	O3A	4.83215	F2	2.72029	O2A	2.96074	F2	3.42568	O2A	4.96724	F2	4.7495	A229	NONE	O2A	7.53767	F1	6.33602	THR_A206..F3(3.90)	ARG_A464_NH2..F2(2.69),NH1..F2(3.18)	GLY A207	F2	3.77431	A210	2.77841	2.22336
150		SF1_SF2	PF00270	DEAD	DBP5_YEAST	ATP-dependent RNA helicase DBP5	3pew	1.5	x-ray diffraction	ADP-BEF	A1000	0	MG	ARG	1ARG	A117	NONE	O3A	15.6193	F2	15.4827	A429	NH2 weak.	O3A	4.86367	F1	2.7862	O2A	2.9569	F1	3.20673	O2A	4.58869	F1	4.69705	A243	NONE	O2A	15.3222	F3	11.1198		ARG_A426_NH1..F1(2.92),NH2..F1(3.00)	GLY A141	F1	3.73756	A144	2.79052	3.87792
151		SF1_SF2	PF00270	DEAD	DBP5_YEAST	ATP-dependent RNA helicase DBP5	3pey	1.4	x-ray diffraction	ADP-BEF	A1000	0	MG	ARG	1ARG	A117	NONE	O3A	12.4002	F2	13.4203	A429	NH2.	O3A	4.85695	F1	2.75028	O2A	2.8486	F1	3.1926	O2A	4.52616	F1	4.69283	A243	NONE	O2A	15.1721	F3	11.044		ARG_A426_NH1..F1(2.92),NH2..F1(2.98)	GLY A141	F1	3.70581	A144	2.79688	3.87537
152		ABC_ATPases	PF00005	ABC_tran	MALK_ECOLI	Maltose/maltodextrin import ATP-binding protein MalK	3puv	2.3	x-ray diffraction	ADP-VO4	A2501	0	MG	NONE	NONE	G295	NONE	O1A	12.7864	O4	8.49323	B141	NONE.	O3A	8.59373	O1	5.27003	O3A	10.1104	O1	7.37816	O3A	10.8642	O1	7.32972	B163	NONE	O1A	10.3989	O4	4.82906	GLY_B137..O1(3.11); GLY_B136..O3(3.89); GLY_B137..O4(3.22)	HIS_A192_NE2..O2(2.75); GLN_A82_NE2..O3(2.97)	GLY A39	O1	3.16819	A42	2.81499	1.97244
153		ABC_ATPases	PF00005	ABC_tran	MALK_ECOLI	Maltose/maltodextrin import ATP-binding protein MalK	3puv	2.3	x-ray diffraction	ADP-VO4	B2502	0	MG	NONE	NONE	G295	NONE	O1A	12.2776	O4	7.97627	A141	NONE.	O3A	8.76872	O1	5.40433	O3A	10.2132	O1	7.48104	O3A	11.0431	O1	7.49181	A163	NONE	O1A	10.428	O4	4.87509	GLY_A137..O1(3.00); GLY_A136..O3(3.75); GLY_A137..O4(3.11)	HIS_B192_NE2..O2(2.72); GLN_B82_NE2..O3(2.80)	GLY B39	O1	3.20674	B42	3.24228	2.09548
207	n	SF1_SF2	PF04851	ResIII	G0YYQ5_CHICK	RNA helicase	5jb2	2.2	x-ray diffraction	ADP-ALF	A702	0	MG	ARG	1ARG	A66	NONE	O2A	10.7361	F4	13.6789	A471	NH2 weak.	O3A	4.9814	F2	2.83262	O2A	3.02238	F4	3.21185	O2A	4.72883	F2	4.90493	A55	NONE	O2A	13.4452	F1	9.55029	GLY_A442..F4(3.57)	ARG_A469_NH2..F2(2.88)	GLY A27	F2	3.33091	A30	2.79937	3.95695
275	n	SF1_SF2	PF04851	ResIII	IFIH1_MOUSE	Interferon-induced helicase C domain-containing protein 1	6gkh	4.06	electron microscopy	ADP-ALF	A1101	0	MG	ARG	1ARG	A366	NONE	O3A	12.9342	F1	8.98521	A824	NH2.	O3A	3.73702	F3	4.64285	O3A	3.00441	F3	2.73508	O3A	4.73031	F3	4.82667	A365	NONE	O3A	13.8128	F1	9.85592		ARG_A822_NH1..F3(2.90)	GLY A333	F2	3.90824	A336	3.96221	4.37066
156		ABC_ATPases	PF00005	ABC_tran	MALK_ECOLI	Maltose/maltodextrin import ATP-binding protein MalK	3pux	2.2	x-ray diffraction	ADP-BEF	A2501	0	MG	NONE	NONE	G295	NONE	O1A	12.8387	F1	9.78888	B141	NONE.	O3A	8.41461	F3	5.41649	O3A	10.0275	F3	7.57348	O3A	10.6554	F3	7.40805	B163	NONE	O1A	10.4061	F1	6.44095	GLY_B136..F1(3.72); GLY_B137..F1(3.84); GLY_B136..F3(3.79); GLN_B138..F3(3.82); GLY_B137..F3(2.76)	GLN_A82_NE2..F1(3.22); HIS_A192_NE2..F2(2.81)	GLY A39	F3	3.37565	A42	2.85864	2.04751
157		ABC_ATPases	PF00005	ABC_tran	MALK_ECOLI	Maltose/maltodextrin import ATP-binding protein MalK	3pux	2.2	x-ray diffraction	ADP-BEF	B2502	0	MG	NONE	NONE	G295	NONE	O1A	12.3462	F1	9.205	A141	NONE.	O3A	8.66438	F3	5.37765	O3A	9.90525	F3	7.37553	O3A	10.9404	F3	7.53412	A163	NONE	O1A	10.3238	F1	6.28749	GLY_A136..F1(3.87); GLN_A138..F3(3.97); GLY_A137..F3(2.81); GLY_A136..F3(3.84)	GLN_B82_NE2..F1(3.02); HIS_B192_NE2..F2(2.81)	GLY B39	F3	3.47139	B42	3.11791	2.10676
3510	n	TRAFAC	PF00503	G-alpha	GNA13_MOUSE	Guanine nucleotide-binding protein subunit alpha-13	1shz	2.8	x-ray diffraction	GDP-ALF	D476	0	MG	ARG	NONE	D292	NONE	O3A	6.85601	F1	9.64319	D200	NH1.	O2A	3.13139	F1	3.1662	O2A	4.95667	F1	2.81367	O2A	4.28677	F2	4.38038	D291	NONE	O1A	6.72844	F4	10.4557	THR_D203..F2(2.89); GLY_D225..F3(3.62); GLY_D57..F4(3.88); GLY_D225..F4(2.97)	GLN_D226_NE2..F1(2.83)	GLU D58	F1	2.94783	D61	3.07794	2.32217
3512	n	TRAFAC	PF00503	G-alpha	GNAT1_BOVIN	Guanine nucleotide-binding protein G	1tad	1.7	x-ray diffraction	GDP-ALF	A351	0	CA	ARG	NONE	A266	NONE	O3A	6.03317	F1	8.77764	A174	NH1.	O2A	2.91692	F4	3.14096	O2A	5.21042	F1	2.7058	O2A	4.46203	F1	4.71192	A265	NONE	O1A	6.52483	F3	10.7375	GLY_A199..F2(3.76); GLY_A38..F3(3.82); GLY_A199..F3(2.88); THR_A177..F4(2.95)	GLN_A200_NE2..F1(3.42)	GLU A39	F3	3.27533	A42	2.77205	2.54169
3513	n	TRAFAC	PF00503	G-alpha	GNAT1_BOVIN	Guanine nucleotide-binding protein G	1tad	1.7	x-ray diffraction	GDP-ALF	B351	0	CA	ARG	NONE	B47	NONE	O2A	5.67697	F2	8.49316	B174	NH1 weak.	O2A	2.76041	F2	3.2722	O2A	5.05236	F3	2.74227	O2A	4.37253	F3	4.75918	B265	NONE	O1A	6.63919	F1	10.7206	GLY_B38..F1(3.79); GLY_B199..F1(2.81); THR_B177..F2(2.99); GLY_B199..F4(3.62)	GLN_B200_NE2..F3(2.77)	GLU B39	F3	3.20776	B42	2.80283	2.37972
3514	n	TRAFAC	PF00503	G-alpha	GNAT1_BOVIN	Guanine nucleotide-binding protein G	1tad	1.7	x-ray diffraction	GDP-ALF	C351	0	CA	ARG	NONE	C266	NONE	O3A	6.01388	F2	8.73623	C174	NH1.	O2A	2.87372	F3	3.05588	O2A	5.1756	F2	2.69568	O2A	4.40833	F2	4.66857	C265	NONE	O1A	6.55872	F4	10.6428	GLY_C199..F1(3.62); THR_C177..F3(2.99); GLY_C38..F4(3.93); GLY_C199..F4(2.84)	GLN_C200_NE2..F2(3.54)	GLU C39	F4	3.21696	C42	2.6573	2.52102
3518	n	TRAFAC	PF00503	G-alpha	GNA12_MOUSE	Guanine nucleotide-binding protein subunit alpha-12	1zca	2.9	x-ray diffraction	GDP-ALF	B1382	0	MG	ARG	NONE	B295	NONE	O3A	6.41492	F3	8.88664	B203	NH1 weak.	O2A	3.15857	F3	3.24401	O2A	5.16444	F3	3.15143	O2A	4.26276	F1	4.55495	B294	NONE	O1A	6.83603	F2	10.6523	THR_B206..F1(2.61); GLY_B228..F2(2.69); GLY_B228..F4(3.92); THR_B206..F4(3.89)	GLN_B229_NE2..F3(2.72)	GLU B65	F3	3.10803	B68	2.89452	2.50768
3554	n	TRAFAC	PF00503	G-alpha	GNAI1_RAT	Guanine nucleotide-binding protein G	2zjy	2.6	x-ray diffraction	GDP-ALF	A355	0	MG	ARG	NONE	A51	NONE	O1A	5.14515	F2	9.13809	A178	NH2 weak.	O2A	4.93269	F1	3.91325	O2A	3.61013	F1	2.71568	O2A	4.18503	F1	4.92142	A269	NONE	O1A	6.69877	F4	11.1676	THR_A181..F2(2.76); GLY_A202..F3(3.84); GLY_A203..F3(3.14); GLY_A42..F4(3.64); GLY_A203..F4(2.57); GLN_A204..F4(3.79)	GLN_A204_NE2..F1(2.83),NE2..F2(3.13),NE2..F4(3.18)	GLU A43	F1	3.10784	A46	3.10152	2.48272
167		SF1_SF2	PF00270	DEAD	D3TI84_ANAPL	RNA helicase	4a36	3.7	x-ray diffraction	ADP-AF3	A1794	0	MG	ARG	1ARG	A457	NONE	O3A	10.2146	F1	7.60442	A733	NH2 weak.	O3A	3.90729	F2	3.93563	O3A	3.46205	F2	2.10924	O3A	5.31958	F2	4.07079	A379	NONE	O2A	13.7251	F3	9.44438		ARG_A731_NH1..F2(2.92),NH2..F2(2.95)	GLY A270	F1	4.12189	A273	3.1315	3.36421
168		SF1_SF2	PF00270	DEAD	D3TI84_ANAPL	RNA helicase	4a36	3.7	x-ray diffraction	ADP-AF3	B1794	0	MG	ARG	1ARG	B457	NONE	O3A	9.83341	F1	7.33225	B733	NH2 weak.	O3A	3.8015	F2	4.22156	O3A	3.30797	F2	2.2416	O3A	5.21328	F2	4.04631	B379	NONE	O3A	13.5459	F1	9.34087	GLY_B704..F3(3.79)	GLN_B727_NE2..F1(3.61); ARG_B731_NH1..F2(2.76),NH2..F2(2.53)	GLY B270	F2	4.08603	B273	3.11914	3.44458
3559	n	TRAFAC	PF00503	G-alpha	GNAO_MOUSE	Guanine nucleotide-binding protein G	3c7k	2.9	x-ray diffraction	GDP-ALF	A361	0	MG	ARG	NONE	A271	NONE	O3A	5.06516	F1	8.46055	A179	NH1.	O2A	2.8869	F1	2.78126	O2A	5.04038	F1	2.54853	O2A	4.21633	F1	4.36838	A270	NONE	O3A	6.81791	F3	10.5211	GLY_A204..F2(3.84); GLY_A204..F3(3.07); GLY_A42..F3(3.98); THR_A182..F4(2.73)	GLN_A205_NE2..F1(2.86)	GLU A43	F3	3.0944	A46	2.40119	2.51526
170		TRAFAC	PF00063	Myosin_head	MYO6_PIG	Unconventional myosin-VI	4dbq	2.6	x-ray diffraction	ADP-BEF	A901	0	MG	ASN	NONE	A208	NONE	O1A	8.5223	F2	8.12431	A205	NONE.	O2A	9.43596	F3	4.6044	O2A	11.722	F3	6.83254	O2A	10.6927	F3	6.42259	A200	AG_weak	O2A	2.81918	F3	3.38561	SER_A204..F2(2.72); SER_A204..F3(3.74)		GLY A154	F3	3.73945	A157	2.6669	2.20602
171		TRAFAC	PF00063	Myosin_head	MYO6_PIG	Unconventional myosin-VI	4dbr	1.9	x-ray diffraction	ADP-VO4	A809	0	MG	ASN	NONE	A670	NONE	O3A	8.68803	O3	7.56787	A205	NONE.	O3A	9.66703	O1	4.02609	O3A	11.9454	O1	6.08347	O2A	11.0351	O1	5.61149	A200	AG	O2A	3.16192	O3	2.87317	GLY_A459..O1(3.52); SER_A204..O1(3.44); SER_A204..O2(2.47); SER_A153..O4(3.79); GLY_A459..O4(2.54)		GLY A154	O3	3.30577	A157	2.90666	2.2882
172		TRAFAC	PF00063	Myosin_head	F1RQI7_PIG	Unconventional myosin-6	4e7s	2.25	x-ray diffraction	ADP-VO4	A801	0	MG	ASN	NONE	A162	NONE	O2A	6.67799	O2	9.3295	A205	NONE.	O3A	9.78899	O1	4.00005	O3A	12.0687	O1	6.11932	O2A	11.1571	O1	5.72639	A200	AG	O2A	3.00981	O3	3.03968	GLY_A459..O1(3.63); SER_A204..O1(3.51); SER_A204..O2(2.83); GLY_A459..O4(2.61); SER_A153..O4(3.86)		GLY A154	O3	3.34422	A157	2.70157	2.13211
173		TRAFAC	PF00063	Myosin_head	F1RQI7_PIG	Unconventional myosin-6	4e7s	2.25	x-ray diffraction	ADP-VO4	B801	0	MG	ASN	1ARG	B162	NONE	O2A	6.87511	O2	9.61066	B205	ONLY GAMMA weak.	O3A	9.8295	O1	3.9613	O3A	12.1082	O1	6.09923	O2A	11.1337	O1	5.64961	B200	AG	O2A	3.10272	O3	3.04238	SER_B204..O1(3.49); GLY_B459..O1(3.89); SER_B204..O2(2.89); GLY_B459..O4(2.69); SER_B153..O4(3.95)		GLY B154	O3	3.29249	B157	2.64636	2.17021
174		TRAFAC	PF00063	Myosin_head	F1RQI7_PIG	Unconventional myosin-6	4e7z	2.3	x-ray diffraction	ADP-VO4	A801	0	MG	ASN	NONE	A208	NONE	O1A	8.56243	O2	8.38327	A205	NONE.	O3A	9.91487	O1	4.19016	O3A	12.1912	O1	6.23437	O2A	10.9534	O1	5.68444	A200	AG	O2A	3.06645	O3	3.00201	GLY_A459..O1(3.58); SER_A204..O1(3.47); SER_A204..O2(2.89); GLY_A459..O4(2.72); SER_A153..O4(3.83)		GLY A154	O3	3.3868	A157	2.81788	2.40845
175		TRAFAC	PF00063	Myosin_head	F1RQI7_PIG	Unconventional myosin-6	4e7z	2.3	x-ray diffraction	ADP-VO4	B801	0	MG	ASN	1ARG	B162	NONE	O2A	6.58231	O2	9.27146	B205	ONLY GAMMA weak.	O3A	9.76144	O1	3.96789	O3A	12.0283	O1	6.01917	O2A	10.951	O1	5.54305	B200	AG	O2A	3.08234	O3	3.06428	SER_B204..O1(3.54); GLY_B459..O1(3.55); SER_B204..O2(2.58); SER_B153..O4(3.97); GLY_B459..O4(2.70)		GLY B154	O3	3.27715	B157	2.59485	2.39921
3562	n	TRAFAC	PF00503	G-alpha	GNAI1_RAT	Guanine nucleotide-binding protein G	3d7m	2.9	x-ray diffraction	GDP-ALF	A355	0	MG	ARG	NONE	A51	NONE	O2A	4.86764	F2	8.9368	A178	NH1.	O2A	2.81218	F2	2.87838	O3A	4.89512	F2	2.68978	O2A	4.27763	F2	4.28877	A269	NONE	O1A	6.11205	F4	10.8376	THR_A181..F2(2.86); THR_A181..F3(3.52); GLY_A203..F4(2.64)	GLN_A204_NE2..F1(2.63)	GLU A43	F1	3.09442	A46	2.88485	2.07532
177		ABC_ATPases	PF02463	SMC_N	RAD50_PYRFU	DNA double-strand break repair Rad50 ATPase	4ncj	2	x-ray diffraction	ADP-BEF	A901	0	MG	NONE	NONE	C763	NONE	O3A	6.47143	F3	7.8374	A12	NONE.	O2A	5.45273	F1	10.1292	O2A	3.44509	F1	8.11622	O2A	4.29604	F1	9.2859	A32	(only G)	O3A	7.1248	F2	2.8336	GLY_C794..F1(3.54); GLY_C795..F1(3.85); ASN_A32..F2(3.97); GLY_C794..F3(3.74); GLY_C795..F3(2.80); GLU_C796..F3(3.95)	GLN_A140_NE2..F1(2.90)	GLY A33	F3	3.65936	A36	2.69864	1.95109
178		ABC_ATPases	PF02463	SMC_N	RAD50_PYRFU	DNA double-strand break repair Rad50 ATPase	4ncj	2	x-ray diffraction	ADP-BEF	B901	0	MG	NONE	NONE	D763	NONE	O3A	6.42251	F2	7.81191	B12	NONE.	O2A	5.47787	F3	9.99605	O2A	3.5207	F3	8.00722	O2A	4.38463	F3	9.20749	B32	(only G)	O3A	7.079	F1	2.91447	ASN_B32..F1(3.90); GLU_D796..F2(3.96); GLY_D795..F2(2.75); GLY_D794..F2(3.61); GLY_D795..F3(3.90); GLY_D794..F3(3.56)	GLN_B140_NE2..F3(2.96)	GLY B33	F2	3.68492	B36	2.78942	2.09267
179		ABC_ATPases	PF02463	SMC_N	RAD50_PYRFU	DNA double-strand break repair Rad50 ATPase	4ncj	2	x-ray diffraction	ADP-BEF	C901	0	MG	NONE	NONE	A763	NONE	O3A	6.39336	F3	7.68283	C12	NONE.	O2A	5.48549	F1	10.0948	O2A	3.55352	F1	8.18885	O2A	4.4798	F1	9.3744	C32	(only G)	O3A	7.13127	F2	2.84957	GLY_A794..F1(3.55); GLY_A795..F1(3.91); ASN_C32..F2(3.86); GLY_A794..F3(3.72); GLY_A795..F3(2.97)	GLN_C140_NE2..F1(2.92)	GLY C33	F3	3.58365	C36	3.24824	2.02
180		ABC_ATPases	PF02463	SMC_N	RAD50_PYRFU	DNA double-strand break repair Rad50 ATPase	4ncj	2	x-ray diffraction	ADP-BEF	D901	0	MG	NONE	NONE	B763	NONE	O3A	6.614	F3	7.87732	D12	NONE.	O2A	5.35867	F1	9.81678	O2A	3.39973	F1	7.83836	O2A	4.25461	F1	9.06626	D32	(only G)	O3A	7.20106	F2	3.02351	GLY_B795..F1(3.89); GLY_B794..F1(3.35); ASN_D32..F2(3.95); GLY_B795..F3(2.78); GLY_B794..F3(3.59)	GLN_D140_NE2..F1(2.91)	GLY D33	F3	3.65914	D36	2.80405	2.04443
3566	n	TRAFAC	PF00503	G-alpha	GNAQ_MOUSE	Guanine nucleotide-binding protein G	3ohm	2.2	x-ray diffraction	GDP-ALF	A400	0	MG	ARG	NONE	A275	NONE	O3A	5.36965	F4	8.31435	A183	NH1.	O2A	2.76836	F1	2.48723	O2A	4.98747	F1	2.99245	O2A	4.55895	F1	4.31954	A274	NONE	O3A	6.93365	F3	10.8719	THR_A186..F1(3.04); GLY_A208..F2(2.51); THR_A186..F3(3.52)	GLN_A209_NE2..F4(2.99)	GLU A49	F4	2.92565	A52	2.60069	1.95846
3575	n	TRAFAC	PF00350	Dynamin_N	DRP1A_ARATH	Dynamin-related protein 1A	3t34	2.4	x-ray diffraction	GDP-ALF	B1000	0	MG	NONE	NONE	B212	NONE	O3A	6.69448	F3	7.82457	B62	NONE.	O1A	6.8621	F1	10.9296	O1A	7.72413	F1	12.5929	O1A	5.40539	F1	10.5169	B242	NONE	O1A	5.8068	F2	10.8547	THR_B68..F1(3.28); VAL_B67..F1(2.91); GLY_B145..F2(2.84); THR_B68..F4(3.53); GLY_B145..F4(3.67)		SER B44	F3	2.16794	B47	2.74081	2.56804
183		SF1_SF2	PF00270	DEAD	MS116_YEAST	ATP-dependent RNA helicase MSS116, mitochondrial	4tyn	2.959	x-ray diffraction	ADP-BEF	A603	0	MG	ARG	NONE	A423	NONE	O2A	7.791	F3	8.91801	A469	NH2 weak.	O2A	4.9147	F3	5.18641	O2A	2.68712	F3	3.82182	O2A	4.64203	F3	5.99869	A459	NONE	O2A	15.3899	F1	11.1774	GLY_A439..F1(3.82)		GLY A155	F3	5.8757	A158	2.52256	7.00249
184		SF1_SF2	PF00270	DEAD	MS116_YEAST	ATP-dependent RNA helicase MSS116, mitochondrial	4tyw	2.197	x-ray diffraction	ADP-BEF	A604	0	MG	ARG	1ARG	A423	NONE	O2A	7.7715	F1	10.5766	A469	NH2 weak.	O2A	4.87427	F3	2.99535	O2A	2.6304	F3	3.40843	O2A	4.53699	F3	4.94551	A459	NONE	O2A	15.5465	F3	11.3665	GLY_A439..F1(3.88)	ARG_A466_NH2..F3(2.83),NH1..F3(3.10)	GLY A155	F3	3.95983	A158	2.59828	3.9577
185		TRAFAC	PF00063	Myosin_head	MYO5C_HUMAN	Unconventional myosin-Vc	4zg4	2.36	x-ray diffraction	ADP-VO4	B803	0	MG	ASN	1ARG	B651	NONE	O3A	8.22829	O2	7.28829	B217	ONLY GAMMA weak.	O3A	9.44715	O4	3.93372	O3A	11.7131	O4	6.00731	O3A	11.0666	O4	5.65805	B212	AG_weak	O3A	3.25045	O2	3.22572	SER_B216..O1(2.80); GLY_B438..O3(2.73); SER_B216..O4(3.40); GLY_B438..O4(3.86)		GLY B164	O2	3.43373	B167	2.69809	1.98581
186		TRAFAC	PF00063	Myosin_head	MYO5C_HUMAN	Unconventional myosin-Vc	4zg4	2.36	x-ray diffraction	ADP-VO4	E803	0	MG	ASN	NONE	E651	NONE	O3A	8.22549	O2	7.24885	E217	NONE.	O3A	9.68408	O4	4.19005	O3A	11.9602	O4	6.25786	O3A	11.179	O4	5.77702	E212	AG_weak	O3A	3.23716	O2	3.28162	SER_E216..O1(2.77); GLY_E438..O3(2.68); GLY_E438..O4(3.71); SER_E216..O4(3.47)		GLY E164	O2	3.51126	E167	2.59548	2.05526
3604	n	TRAFAC	PF00503	G-alpha	GNAQ_MOUSE	Guanine nucleotide-binding protein G	4gnk	4	x-ray diffraction	GDP-ALF	A401	0	MG	ARG	NONE	A275	NONE	O3A	6.81107	F1	9.08926	A183	NH1.	O2A	2.87121	F4	3.03818	O2A	5.16159	F4	3.12518	O2A	4.65594	F4	4.70588	B260	NONE	O3A	10.1129	F4	5.68841	GLY_A208..F2(2.95); THR_A186..F3(2.68); THR_A186..F4(3.14)	GLN_A209_NE2..F1(2.78)	GLU A49	F1	2.93261	A52	2.73573	2.17982
3631	n	TRAFAC	PF00503	G-alpha	GNAQ_MOUSE	Guanine nucleotide-binding protein G	4qj3	3	x-ray diffraction	GDP-ALF	A400	0	MG	ARG	NONE	A275	NONE	O3A	6.08139	F4	8.85557	A183	NH1.	O2A	2.6522	F1	2.5644	O2A	4.9421	F4	2.91651	O2A	4.39109	F1	4.337	A274	NONE	O1A	6.69633	F2	10.6953	THR_A186..F1(2.97); GLY_A208..F2(2.67); THR_A186..F3(3.71)	GLN_A209_NE2..F4(2.56)	GLU A49	F4	3.06026	A52	2.71165	2.17655
189		AAA+	PF01695	IstB_IS21	ISTB_GEOSE	Insertion sequence IS5376 putative ATP-binding protein	5bq5	2.1	x-ray diffraction	ADP-BEF	A301	0	MG	ARG	NONE	A68	NONE	O1A	7.2919	F3	12.0442	A237	NH2 weak.	O3A	4.21648	F2	2.82685	O1A	3.76932	F2	3.4041	O3A	4.93109	F2	4.86413	A199	NONE	O3A	11.0686	F1	6.30144			GLY A108	F2	3.62636	A111	2.69898	2.10114
190		AAA+	PF01695	IstB_IS21	ISTB_GEOSE	Insertion sequence IS5376 putative ATP-binding protein	5bq5	2.1	x-ray diffraction	ADP-BEF	B301	0	MG	ARG	NONE	B68	NONE	O2A	6.27406	F3	10.7694	B237	NH2 weak.	O3A	4.28065	F2	2.77108	O2A	3.64063	F2	3.20906	O2A	4.90832	F2	4.7419	B199	NONE	O3A	11.0622	F1	6.3479			GLY B108	F2	3.63108	B111	2.6774	2.06735
191		AAA+	PF01695	IstB_IS21	ISTB_GEOSE	Insertion sequence IS5376 putative ATP-binding protein	5bq5	2.1	x-ray diffraction	ADP-BEF	C301	0	MG	ARG	1ARG	C68	NONE	O2A	7.21584	F3	11.8646	C237	NH2 weak.	O3A	4.17195	F2	2.88974	O2A	3.66823	F2	3.47677	O3A	4.91517	F2	4.94038	C199	NONE	O3A	10.8981	F1	6.23184		ARG_B221_NH1..F2(2.88),NH2..F3(2.99)	GLY C108	F2	3.61226	C111	2.67807	2.08982
192		SF1_SF2	PF00270	DEAD	DDX58_HUMAN	Antiviral innate immune response receptor RIG-I	5e3h	2.7	x-ray diffraction	ADP-BEF	A1006	0	MG	NONE	NONE	A723	NONE	O1A	17.0956	F3	10.7944	A732	NONE.	O1A	5.75031	F1	8.77885	O1A	5.14186	F3	7.26599	O1A	6.71817	F3	8.34174	A376	NONE	O1A	14.1981	F3	9.08969			GLY A267	F2	5.25076	A270	2.58538	4.12924
3632	n	TRAFAC	PF00503	G-alpha	GNAQ_MOUSE	Guanine nucleotide-binding protein G	4qj4	3.3	x-ray diffraction	GDP-ALF	A400	0	MG	ARG	NONE	A275	NONE	O3A	6.37035	F4	8.73219	A183	NH1.	O2A	2.67179	F1	2.51873	O2A	4.96419	F1	2.87603	O2A	4.32288	F1	4.28893	A274	NONE	O1A	6.85099	F2	10.9955	THR_A186..F1(3.11); GLY_A208..F2(2.72); THR_A186..F3(3.82)	GLN_A209_NE2..F4(2.60)	GLU A49	F4	2.73288	A52	2.95075	2.17882
3633	n	TRAFAC	PF00503	G-alpha	GNAQ_MOUSE	Guanine nucleotide-binding protein G	4qj5	3.4	x-ray diffraction	GDP-ALF	A400	0	MG	ARG	NONE	A275	NONE	O3A	6.36983	F4	8.86825	A183	NH1 weak.	O2A	3.21993	F4	2.67179	O2A	5.50802	F4	2.78842	O2A	4.82534	F4	4.47262	A274	NONE	O1A	6.75037	F3	10.6075	THR_A186..F1(2.77); GLY_A208..F2(3.06); GLY_A208..F3(3.74)	GLN_A209_NE2..F2(3.39)	GLU A49	F2	3.13935	A52	3.40063	2.18767
3664	n	TRAFAC	PF00350	Dynamin_N	G0SFF0_CHATD	Putative sorting protein	6djq	3.1	x-ray diffraction	GDP-ALF	B1001	0	MG	NONE	NONE	B240	NONE	O3A	5.68091	F3	8.4983	B71	NONE.	O2A	6.88311	F1	11.195	O2A	8.33344	F1	12.1248	O2A	6.16356	F4	10.0018	A217	NONE	O3A	9.17914	F3	7.00519	THR_B77..F1(3.01); VAL_B76..F1(2.72); GLY_B173..F2(2.97); THR_B77..F4(3.63)		SER B53	F3	2.92561	B56	2.67872	2.13887
3665	n	TRAFAC	PF00350	Dynamin_N	G0SFF0_CHATD	Putative sorting protein	6djq	3.1	x-ray diffraction	GDP-ALF	C1001	0	MG	NONE	NONE	C240	NONE	O3A	7.14393	F3	8.90346	C71	NONE.	O1A	7.16323	F4	10.9829	O1A	8.03533	F1	11.9789	O1A	5.7423	F1	10.1389	D217	NONE	O3A	9.48624	F3	7.20348	THR_C77..F1(3.10); VAL_C76..F1(2.58); GLY_C173..F2(3.03); THR_C77..F4(3.40)		SER C53	F3	3.11396	C56	2.57742	2.35699
0	n	TRAFAC	PF00063	Myosin_head	MYH11_CHICK	Myosin-11	1br1	3.5	x-ray diffraction	ADP-ALF	A998	0	MG	ASN	NONE	A250	NONE	O1A	8.63959	F4	7.6281	A247	NONE.	O2A	10.0241	F3	5.33214	O2A	11.2787	F3	6.16063	O2A	10.616	F3	6.615	A242	AG_weak	O2A	2.91665	F2	3.8175	GLY_A468..F1(2.55); SER_A246..F2(2.70)		GLY A180	F1	3.65541	A183	2.78099	2.15998
198		SF1_SF2	PF05970	PIF1	D7K0H3_9BACE	TPR domain protein	5fte	3.19	x-ray diffraction	ADP-AF3	A1432	0	MG	ARG	1ARG	A29	NONE	O3A	13.2538	F3	11.5515	A188	NH2.	O3A	3.50119	F2	3.59524	O3A	3.07941	F3	2.24475	O3A	4.27246	F3	4.30059	A61	NONE	O1A	5.1299	F2	6.46725	GLY_A365..F2(3.82)	ARG_A390_NH2..F3(2.22)	GLY A31	F3	3.5136	A34	2.9753	2.73724
199		AAA+	PF01695	IstB_IS21	Q2FXP5_STAA8	Uncharacterized protein	5he9	1.9	x-ray diffraction	ADP-BEF	A401	0	MG	NONE	1LYS	E39	G	O2A	6.10981	F1	2.98984	E46	NONE.	O2A	6.45773	F2	6.39267	O2A	8.39815	F2	8.42305	O2A	8.13143	F2	8.42362	A260	(only G)	O3A	7.58305	F3	2.86409			GLY A167	F1	3.57648	A170	2.7165	2.13655
200		TRAFAC	PF00063	Myosin_head	MYO5C_HUMAN	Unconventional myosin-Vc	5hmp	2.39	x-ray diffraction	ADP-VO4	A803	0	MG	ASN	NONE	A651	NONE	O3A	7.93125	O2	7.03074	A217	NONE.	O2A	9.87773	O4	4.30614	O2A	12.1432	O4	6.3858	O2A	10.8916	O4	5.86066	A212	AG_weak	O2A	3.09786	O2	3.30245	SER_A216..O1(2.78); GLY_A438..O3(2.86); SER_A216..O4(3.41); GLY_A438..O4(3.77)		GLY A164	O2	3.52243	A167	2.71348	1.98517
201		TRAFAC	PF00063	Myosin_head	MYO5C_HUMAN	Unconventional myosin-Vc	5hmp	2.39	x-ray diffraction	ADP-VO4	B803	0	MG	ASN	NONE	B651	NONE	O3A	8.38109	O2	7.51753	B217	NONE.	O1A	9.55855	O4	4.22422	O1A	11.8271	O4	6.18497	O1A	10.6997	O4	5.79376	B212	AG_weak	O1A	3.00423	O2	3.26787	SER_B216..O1(2.83); GLY_B438..O3(2.73); GLY_B438..O4(3.70); SER_B216..O4(3.39)		GLY B164	O2	3.42888	B167	2.67937	2.03704
202		TRAFAC	PF00063	Myosin_head	MYO10_HUMAN	Unconventional myosin-X	5i0h	1.8	x-ray diffraction	ADP-BEF	A801	0	MG	ASN	NONE	A638	NONE	O3A	8.12789	F3	7.69147	A220	NONE.	O3A	10.0036	F3	5.241	O3A	12.2603	F3	7.48582	O2A	11.2533	F3	6.93714	A215	AG	O2A	3.04766	F3	3.18344	GLY_A437..F1(2.76); SER_A219..F2(2.92); SER_A219..F3(3.77)		GLY A160	F3	3.65309	A163	2.71694	2.08414
203		TRAFAC	PF00063	Myosin_head	MYO10_HUMAN	Unconventional myosin-X	5i0h	1.8	x-ray diffraction	ADP-BEF	B801	0	MG	ASN	NONE	B638	NONE	O3A	8.12667	F3	7.65838	B220	NONE.	O3A	9.98519	F3	5.23313	O3A	12.2323	F3	7.47095	O1A	11.2257	F3	6.92491	B215	AG	O1A	3.06363	F3	3.18679	GLY_B437..F1(2.75); SER_B219..F2(2.92); SER_B219..F3(3.80)		GLY B160	F3	3.62212	B163	2.7203	2.12205
204		TRAFAC	PF00063	Myosin_head	MYO10_HUMAN	Unconventional myosin-X	5i0i	3.15	x-ray diffraction	ADP-VO4	A904	0	MG	ASN	NONE	A638	NONE	O3A	8.30932	O2	7.45947	A220	NONE.	O3A	9.59541	O4	4.24244	O3A	11.8413	O4	6.23461	O3A	11.0199	O4	5.81218	A215	AG	O3A	2.99371	O2	2.7654	SER_A219..O1(3.03); SER_A159..O3(3.90); GLY_A437..O3(3.05); GLY_A437..O4(3.38); SER_A219..O4(3.52)		GLY A160	O2	3.21596	A163	2.90385	2.11863
205		TRAFAC	PF00063	Myosin_head	MYO10_HUMAN	Unconventional myosin-X	5i0i	3.15	x-ray diffraction	ADP-VO4	B903	0	MG	ASN	NONE	B638	NONE	O3A	8.44493	O2	7.39211	B220	NONE.	O3A	9.87203	O4	4.05901	O3A	12.1318	O4	6.09705	O2A	11.1532	O4	5.93197	B215	AG	O2A	2.98707	O2	2.95194	SER_B219..O1(3.08); SER_B159..O3(3.98); GLY_B437..O3(3.02); GLY_B437..O4(3.22); SER_B219..O4(3.96)		GLY B160	O2	3.11285	B163	2.77901	2.30979
1	n	TRAFAC	PF00063	Myosin_head	MYH11_CHICK	Myosin-11	1br1	3.5	x-ray diffraction	ADP-ALF	C998	0	MG	ASN	NONE	C250	NONE	O1A	8.71859	F4	7.67552	C247	NONE.	O2A	9.95595	F3	5.30863	O2A	11.2987	F3	6.2338	O2A	10.6172	F3	6.68114	C242	AG_weak	O2A	2.9692	F2	3.95543	GLY_C468..F1(2.46); SER_C246..F2(2.75)		GLY C180	F1	3.73872	C183	2.75156	2.1664
2	n	TRAFAC	PF00063	Myosin_head	MYH11_CHICK	Myosin-11	1br1	3.5	x-ray diffraction	ADP-ALF	E998	0	MG	ASN	NONE	E250	NONE	O1A	8.7675	F4	7.66685	E247	NONE.	O2A	10.1163	F3	5.4969	O2A	11.4703	F3	6.43405	O2A	10.8217	F3	6.89429	E242	AG_weak	O2A	3.15648	F2	3.96511	GLY_E468..F1(2.48); SER_E179..F1(3.99); SER_E246..F2(2.88)		GLY E180	F1	3.66595	E183	2.71054	2.07609
3	n	TRAFAC	PF00063	Myosin_head	MYH11_CHICK	Myosin-11	1br1	3.5	x-ray diffraction	ADP-ALF	G998	0	MG	ASN	NONE	G250	NONE	O1A	8.78526	F4	7.65404	G247	NONE.	O2A	10.1328	F3	5.47705	O2A	11.4986	F3	6.43387	O2A	10.7959	F3	6.83336	G242	AG_weak	O2A	3.12976	F2	3.85984	GLY_G468..F1(2.53); SER_G246..F2(2.78)		GLY G180	F1	3.66473	G183	2.77428	2.06626
209		RecA_F1	PF00006	ATP-synt_ab	RHO_ECOLI	Transcription termination factor Rho	5jji	2.601	x-ray diffraction	ADP-BEF	A1000	0	MG	ARG	1ARG	A181	NONE	O1A	8.82692	F1	8.74105	B366	NH2 weak.	O1A	4.57033	F1	2.64853	O1A	2.63116	F1	3.27864	O1A	4.35821	F1	4.6358	B340	NONE	O1A	8.86674	F1	9.12662	PRO_A180..F2(3.99)	ARG_A212_NH2..F1(2.68),NH1..F1(3.06),NH1..F3(2.94)	LYS A181	F1	3.86466	A184	2.62627	1.89259
210		RecA_F1	PF00006	ATP-synt_ab	RHO_ECOLI	Transcription termination factor Rho	5jji	2.601	x-ray diffraction	ADP-BEF	B501	0	MG	ARG	1ARG	C336	NONE	O3A	9.39269	F1	7.9143	C366	NH2 weak.	O2A	4.6226	F1	2.73638	O2A	2.46388	F1	3.64512	O2A	4.53977	F1	4.72326	C340	NONE	O2A	9.25824	F1	9.8009		ARG_B212_NH2..F1(2.97),NH1..F3(2.91)	LYS B181	F1	3.55215	B184	2.76334	1.95018
211		RecA_F1	PF00006	ATP-synt_ab	RHO_ECOLI	Transcription termination factor Rho	5jji	2.601	x-ray diffraction	ADP-BEF	C1000	0	MG	ARG	1ARG	C181	NONE	O2A	8.90497	F1	9.00316	D366	NH2 weak.	O2A	4.39122	F1	2.65719	O2A	2.58195	F1	3.53224	O2A	4.29022	F1	4.75584	D340	NONE	O2A	9.02504	F1	9.5611		ARG_C212_NH2..F1(2.95),NH1..F3(2.92)	LYS C181	F1	3.60932	C184	2.69438	1.92359
212		RecA_F1	PF00006	ATP-synt_ab	RHO_ECOLI	Transcription termination factor Rho	5jji	2.601	x-ray diffraction	ADP-BEF	D1000	0	MG	ARG	1ARG	E336	NONE	O3A	9.54031	F1	8.17946	E366	NH2 weak.	O2A	4.52658	F1	2.67934	O2A	2.37817	F1	3.43728	O2A	4.38075	F1	4.59832	E340	NONE	O2A	8.91432	F1	9.34608		ARG_D212_NH2..F1(2.77),NH1..F3(3.10)	LYS D181	F1	3.66472	D184	2.67553	1.9584
213		RecA_F1	PF00006	ATP-synt_ab	RHO_ECOLI	Transcription termination factor Rho	5jji	2.601	x-ray diffraction	ADP-BEF	E1000	0	MG	NONE	3ARG	E181	NONE	O3A	8.52354	F1	7.74239	F366	ONLY GAMMA.	O3A	5.68878	F1	2.68909	O3A	4.10416	F1	3.54363	O1A	6.27745	F1	4.66175	F340	NONE	O1A	11.1969	F3	11.0414		ARG_E212_NH1..F1(3.17),NH1..F3(2.98); ARG_E269_NH1..F3(3.93)	LYS E181	F1	3.93103	E184	3.3623	1.87915
214		RecA_F1	PF00006	ATP-synt_ab	RHO_ECOLI	Transcription termination factor Rho	5jji	2.601	x-ray diffraction	ADP-BEF	F1000	0	MG	ARG	1ARG	A336	NONE	O3A	10.682	F1	8.0916	A366	NH2.	O3A	4.64187	F1	2.71791	O3A	2.83461	F1	3.0821	O3A	5.11615	F1	4.36064	A340	NONE	O1A	9.69237	F1	9.85409		ARG_F212_NH2..F1(3.00),NH1..F3(3.08)	LYS F181	F1	3.76146	F184	2.97772	1.85049
215		RecA_F1	PF00006	ATP-synt_ab	RHO_ECOLI	Transcription termination factor Rho	5jjk	3.15	x-ray diffraction	ADP-BEF	A1000	0	MG	ARG	1ARG	A181	NONE	O3A	9.19604	F1	8.98567	B366	NH2 weak.	O1A	4.53638	F1	2.96332	O1A	2.45633	F1	3.73606	O1A	4.63413	F1	4.8856	B340	NONE	O1A	9.02088	F1	9.579		ARG_A212_NH2..F1(2.77),NH1..F3(2.98)	LYS A181	F1	3.58133	A184	2.64541	1.86462
216		RecA_F1	PF00006	ATP-synt_ab	RHO_ECOLI	Transcription termination factor Rho	5jjk	3.15	x-ray diffraction	ADP-BEF	B1000	0	MG	ARG	1ARG	C336	NONE	O3A	9.28144	F1	8.06392	C366	NH2 weak.	O2A	4.64657	F1	2.78677	O2A	2.52379	F1	3.36625	O2A	4.54481	F1	4.75116	C340	NONE	O2A	9.40247	F1	9.83706		ARG_B212_NH2..F1(3.07)	LYS B181	F1	3.60242	B184	2.71304	1.90402
217		RecA_F1	PF00006	ATP-synt_ab	RHO_ECOLI	Transcription termination factor Rho	5jjk	3.15	x-ray diffraction	ADP-BEF	C1000	0	MG	ARG	1ARG	D336	NONE	O3A	9.46807	F1	8.12757	D366	NH2 weak.	O2A	4.77676	F1	2.88482	O2A	2.63829	F1	3.27987	O2A	4.56329	F1	4.80469	D340	NONE	O2A	9.1094	F1	9.70705		ARG_C212_NH2..F1(2.91),NH1..F3(2.98)	LYS C181	F1	3.45853	C184	2.62477	1.94916
218		RecA_F1	PF00006	ATP-synt_ab	RHO_ECOLI	Transcription termination factor Rho	5jjk	3.15	x-ray diffraction	ADP-BEF	D1000	0	MG	ARG	1ARG	E336	NONE	O3A	9.39263	F1	8.00453	E366	NH2 weak.	O2A	4.74134	F1	3.19744	O2A	2.64803	F1	3.80326	O2A	4.7909	F1	5.00046	E340	NONE	O2A	9.2437	F1	9.93098		ARG_D212_NH2..F1(3.07),NH1..F3(3.07)	LYS D181	F1	3.58538	D184	2.89153	1.84417
219		RecA_F1	PF00006	ATP-synt_ab	RHO_ECOLI	Transcription termination factor Rho	5jjk	3.15	x-ray diffraction	ADP-BEF	E1000	0	MG	ARG	2ARG	E181	NONE	O1A	8.56516	F1	7.12047	F366	NH2 weak.	O1A	6.18884	F1	2.77516	O1A	3.97059	F1	2.47932	O1A	5.85434	F1	4.33914	F340	NONE	O1A	11.4864	F1	11.0016		ARG_E212_NH1..F1(2.97); ARG_E269_NH1..F3(3.56)	LYS E181	F1	4.00753	E184	3.13997	1.90816
220		RecA_F1	PF00006	ATP-synt_ab	RHO_ECOLI	Transcription termination factor Rho	5jjk	3.15	x-ray diffraction	ADP-BEF	F1000	0	MG	ARG	1ARG	F181	NONE	O3A	7.74024	F1	9.40023	A366	NH2 weak.	O1A	4.62569	F1	2.8315	O1A	2.58757	F1	3.72662	O1A	4.74494	F1	4.66874	A340	NONE	O1A	9.68899	F1	10.2644		ARG_F212_NH1..F1(2.98),NH1..F3(2.99)	LYS F181	F1	3.76015	F184	2.55364	1.92034
221		RecA_F1	PF00006	ATP-synt_ab	RHO_ECOLI	Transcription termination factor Rho	5jjl	3.2	x-ray diffraction	ADP-BEF	A1000	0	MG	ARG	1ARG	B336	NONE	O3A	9.63061	F1	7.84997	B366	NH2 weak.	O1A	4.71325	F1	2.73528	O1A	2.78913	F1	3.41159	O1A	4.4682	F1	4.79987	B340	NONE	O1A	8.83013	F1	9.41882		ARG_A212_NH2..F1(2.96),NH1..F3(3.04)	LYS A181	F1	3.56716	A184	2.61	2.13682
222		RecA_F1	PF00006	ATP-synt_ab	RHO_ECOLI	Transcription termination factor Rho	5jjl	3.2	x-ray diffraction	ADP-BEF	B1000	0	MG	ARG	1ARG	C336	NONE	O3A	9.44407	F1	7.93387	C366	NH2 weak.	O2A	4.67564	F1	2.85105	O2A	2.50457	F1	3.65348	O2A	4.58638	F1	4.77098	C340	NONE	O2A	9.62295	F1	10.1997		ARG_B212_NH2..F1(2.88),NH1..F3(2.99)	LYS B181	F1	3.57708	B184	2.62579	2.12955
223		RecA_F1	PF00006	ATP-synt_ab	RHO_ECOLI	Transcription termination factor Rho	5jjl	3.2	x-ray diffraction	ADP-BEF	C1000	0	MG	ARG	1ARG	D336	NONE	O3A	7.94252	F1	6.18745	D366	NH2 weak.	O2A	4.73901	F1	2.65624	O2A	2.71744	F1	3.25393	O2A	4.44271	F1	4.65622	D340	NONE	O2A	9.05321	F1	9.69587		ARG_C212_NH2..F1(2.86),NH1..F3(2.98)	LYS C181	F1	3.38415	C184	2.64329	2.0096
224		RecA_F1	PF00006	ATP-synt_ab	RHO_ECOLI	Transcription termination factor Rho	5jjl	3.2	x-ray diffraction	ADP-BEF	D1000	0	MG	ARG	1ARG	E336	NONE	O3A	9.76153	F1	7.95114	E366	NH2 weak.	O2A	4.43051	F1	2.69318	O2A	2.38418	F1	3.61078	O2A	4.42319	F1	4.71605	E340	NONE	O2A	9.05682	F1	9.71265		ARG_D212_NH2..F1(2.90),NH1..F3(2.81)	LYS D181	F1	3.34659	D184	2.90782	2.0288
225		RecA_F1	PF00006	ATP-synt_ab	RHO_ECOLI	Transcription termination factor Rho	5jjl	3.2	x-ray diffraction	ADP-BEF	F1000	0	MG	ARG	1ARG	F181	NONE	O1A	7.76138	F1	8.9086	A366	NH2 weak.	O1A	4.89129	F1	2.81081	O1A	2.77461	F1	3.71483	O1A	4.76437	F1	4.69487	A340	NONE	O1A	9.88036	F1	10.0332		ARG_F212_NH2..F1(3.63)	LYS F181	F1	3.66654	F184	2.43572	2.19485
226		SF1_SF2	PF00270	DEAD	G0RY84_CHATD	Uncharacterized protein	5lta	2.62	x-ray diffraction	ADP-BEF	A801	0	MG	ARG	1ARG	A100	NONE	O3A	13.5211	F2	14.9963	A435	NH2 weak.	O3A	5.06246	F3	2.85944	O2A	3.20827	F3	3.17642	O2A	5.11087	F3	4.75159	A99	NONE	O1A	11.7509	F2	16.7244	SER_A387..F1(3.97)	ARG_A432_NH2..F3(2.85)	GLY A122	F3	3.8172	A125	3.6733	2.0362
227		SF1_SF2	PF00270	DEAD	G0RY84_CHATD	Uncharacterized protein	5ltj	1.78	x-ray diffraction	ADP-BEF	A801	0	MG	ARG	1ARG	A100	NONE	O3A	13.0674	F1	15.5912	A435	NH2 weak.	O3A	4.98112	F2	2.8206	O2A	3.23902	F2	3.41675	O2A	5.10921	F2	4.75782	A99	NONE	O1A	12.6965	F1	17.664	SER_A387..F3(3.89)	ARG_A432_NH1..F2(3.08),NH2..F2(2.73)	GLY A122	F2	3.72607	A125	2.69724	2.08622
228		SF1_SF2	PF00270	DEAD	G0RY84_CHATD	Uncharacterized protein	5ltk	3.24	x-ray diffraction	ADP-BEF	A801	0	MG	ARG	1ARG	A100	NONE	O1A	16.4871	F1	19.669	A435	NH2 weak.	O3A	4.57755	F2	2.66147	O2A	2.82706	F2	3.61478	O2A	4.94662	F2	4.74109	A99	NONE	O1A	13.0005	F1	17.2833		ARG_A432_NH1..F2(2.38)	GLY A122	F1	3.96845	A125	2.5814	2.08012
229		TRAFAC	PF00063	Myosin_head	MYH7_BOVIN	Myosin-7	5n69	2.45	x-ray diffraction	ADP-VO4	A901	0	MG	ASN	1ARG	A246	NONE	O1A	8.46657	O2	7.5635	A243	ONLY GAMMA weak.	O2A	11.8345	O3	5.92177	O3A	9.82533	O3	3.92183	O2A	10.0111	O3	4.91836	A238	AG	O2A	2.94464	O4	3.05846	GLY_A464..O1(3.00); SER_A242..O2(3.23); GLY_A464..O3(3.63); SER_A242..O3(3.58)		GLY A181	O4	3.40057	A184	2.79028	1.93142
230		TRAFAC	PF00063	Myosin_head	MYH7_BOVIN	Myosin-7	5n69	2.45	x-ray diffraction	ADP-VO4	B901	0	MG	ASN	1ARG	B246	NONE	O1A	8.57762	O3	7.52167	B243	ONLY GAMMA weak.	O1A	11.9323	O2	5.90107	O3A	9.77747	O2	3.90105	O1A	10.0971	O2	4.85618	B238	AG	O1A	3.14913	O1	2.96991	GLY_B464..O2(3.74); SER_B242..O2(3.44); SER_B242..O3(3.06); GLY_B464..O4(2.86)		GLY B181	O1	3.28495	B184	2.79185	1.95203
4	n	TRAFAC	PF00063	Myosin_head	MYH11_CHICK	Myosin-11	1br2	2.9	x-ray diffraction	ADP-ALF	A998	0	MG	ASN	NONE	A250	NONE	O1A	8.3865	F4	7.08779	A247	NONE.	O3A	9.80361	F3	4.6094	O3A	12.067	F3	6.79951	O2A	11.023	F3	6.51448	A242	AG_weak	O2A	2.94189	F2	3.71679	GLY_A468..F1(2.54); SER_A246..F2(2.58)		GLY A180	F3	3.98054	A183	2.75208	2.0137
232		TRAFAC	PF00063	Myosin_head	MYO6_PIG	Unconventional myosin-VI	5o2l	2.2	x-ray diffraction	ADP-BEF	A801	0	MG	ASN	NONE	A208	NONE	O2A	8.40848	F2	7.3518	A205	NONE.	O3A	9.61368	F3	4.68219	O3A	11.8509	F3	6.60759	O1A	10.957	F3	6.5613	A200	AG	O1A	2.9756	F1	2.96771	SER_A204..F1(3.60); SER_A204..F2(3.22)		GLY A154	F1	3.92534	A157	2.90277	1.97595
5	n	TRAFAC	PF00063	Myosin_head	MYH11_CHICK	Myosin-11	1br2	2.9	x-ray diffraction	ADP-ALF	B998	0	MG	ASN	NONE	B250	NONE	O1A	8.40833	F4	7.23611	B247	NONE.	O3A	9.71163	F3	4.54539	O3A	11.9852	F3	6.73487	O2A	10.9121	F3	6.48111	B242	AG_weak	O2A	2.80731	F2	3.75556	GLY_B468..F1(2.43); SER_B246..F2(2.62)		GLY B180	F3	4.00859	B183	2.63479	2.17765
6	n	TRAFAC	PF00063	Myosin_head	MYH11_CHICK	Myosin-11	1br2	2.9	x-ray diffraction	ADP-ALF	C998	0	MG	ASN	NONE	C250	NONE	O1A	8.46063	F4	7.15581	C247	NONE.	O3A	9.78751	F3	4.58074	O3A	12.0439	F3	6.76996	O2A	11.0058	F3	6.47098	C242	AG_weak	O2A	2.85783	F2	3.6093	GLY_C468..F1(2.62); SER_C246..F2(2.55)		GLY C180	F3	3.94229	C183	2.83058	2.06756
7	n	TRAFAC	PF00063	Myosin_head	MYH11_CHICK	Myosin-11	1br2	2.9	x-ray diffraction	ADP-ALF	D998	0	MG	ASN	NONE	D250	NONE	O1A	8.38424	F4	7.2269	D247	NONE.	O3A	9.68924	F3	4.51708	O3A	11.9473	F3	6.69466	O2A	10.9015	F3	6.46544	D242	AG_weak	O2A	2.8239	F2	3.81599	GLY_D468..F1(2.40); SER_D246..F2(2.62)		GLY D180	F3	4.02645	D183	2.59243	2.15194
8	n	TRAFAC	PF00063	Myosin_head	MYH11_CHICK	Myosin-11	1br2	2.9	x-ray diffraction	ADP-ALF	E998	0	MG	ASN	NONE	E250	NONE	O1A	8.41174	F4	7.18322	E247	NONE.	O2A	9.79246	F3	4.5017	O2A	12.0633	F3	6.6897	O2A	10.9419	F3	6.42606	E242	AG_weak	O2A	2.87551	F2	3.83008	GLY_E468..F1(2.46); SER_E246..F2(2.57)		GLY E180	F3	4.02599	E183	2.76818	2.07529
237		ABC_ATPases	PF00005	ABC_tran	MCJD_ECOLX	Microcin-J25 export ATP-binding/permease protein McjD	5ofr	3.4	x-ray diffraction	ADP-VO4	A601	0	MG	NONE	NONE	A389	NONE	O2A	4.60906	O2	7.79993	B488	NONE.	O3A	7.69496	O3	6.61981	O3A	9.66481	O3	8.87047	O3A	9.58927	O2	7.89441	B464	NONE	O3A	7.65381	O2	11.1313	GLY_B483..O2(2.76); GLY_B484..O2(3.09); SER_A380..O3(3.91); GLY_B484..O4(3.78)	GLN_A426_NE2..O4(2.78); HIS_A537_NE2..O3(3.41)	GLY A381	O3	4.67442	A384	2.81021	1.92965
238		ABC_ATPases	PF00005	ABC_tran	MCJD_ECOLX	Microcin-J25 export ATP-binding/permease protein McjD	5ofr	3.4	x-ray diffraction	ADP-VO4	B601	0	MG	NONE	NONE	B389	NONE	O2A	4.40852	O1	7.74738	A488	NONE.	O3A	10.0127	O2	8.1969	O3A	7.78928	O2	6.12194	O3A	9.54359	O2	7.13474	A464	NONE	O3A	7.92174	O2	10.7523	GLY_A483..O2(2.80); GLY_A484..O2(2.76); SER_B380..O3(3.87); GLY_A484..O4(3.52)	GLN_B426_NE2..O1(2.80),NE2..O4(3.10); HIS_B537_NE2..O3(2.83)	GLY B381	O3	4.83915	B384	2.80249	1.8954
239		SF1_SF2	PF00270	DEAD	SUB2_YEAST	ATP-dependent RNA helicase SUB2	5sup	2.6	x-ray diffraction	ADP-BEF	A1000	0	MG	ARG	1ARG	A107	NONE	O3A	12.4867	F2	10.9759	A399	NH1 weak.	O1A	3.64248	F1	3.72027	O3A	4.94447	F1	2.83222	O1A	5.71106	F1	4.91255	A138	NONE	O1A	12.3	F3	8.48476		ARG_A396_NH2..F1(2.44),NH1..F1(2.72)	GLY A109	F2	3.52049	A112	2.45515	3.76026
240		SF1_SF2	PF00270	DEAD	SUB2_YEAST	ATP-dependent RNA helicase SUB2	5sup	2.6	x-ray diffraction	ADP-BEF	B2000	0	MG	ARG	1ARG	B107	NONE	O3A	12.5556	F2	11.6626	B399	NH2.	O2A	4.86021	F1	2.53713	O2A	2.60185	F1	3.09409	O2A	4.48185	F1	4.50127	B138	NONE	O2A	12.9225	F3	9.31474	GLY_B369..F3(3.82)	ARG_B396_NH2..F1(2.74),NH1..F1(2.70)	GLY B109	F2	3.76539	B112	2.78987	3.70511
241		SF1_SF2	PF00270	DEAD	SUB2_YEAST	ATP-dependent RNA helicase SUB2	5sup	2.6	x-ray diffraction	ADP-BEF	C3000	0	MG	ARG	1ARG	C107	NONE	O3A	12.1289	F2	11.452	C399	NH2 weak.	O3A	4.92207	F1	2.64359	O1A	2.68986	F1	3.27435	O1A	4.62374	F1	4.67678	C138	NONE	O1A	12.9359	F3	9.39599		ARG_C396_NH1..F1(3.03),NH2..F1(2.69)	GLY C109	F1	3.63059	C112	2.32648	3.7344
242		TRAFAC	PF00063	Myosin_head	MYH11_CHICK	Myosin-11	5t45	2.8	x-ray diffraction	ADP-BEF	A904	0	MG	ASN	NONE	A250	NONE	O2A	7.95166	F2	6.67031	A247	NONE.	O3A	11.299	F3	6.35181	O3A	9.12059	F1	4.46859	O2A	9.82028	F1	5.43452	A242	AG_weak	O3A	2.98724	F1	3.45744	SER_A246..F1(3.58); SER_A246..F2(3.09)		GLY A180	F1	3.75858	A183	2.78123	1.95231
244		SF1_SF2	PF00270	DEAD	DHX36_BOVIN	ATP-dependent DNA/RNA helicase DHX36	5vhc	2.49	x-ray diffraction	ADP-BEF	D1103	0	MG	ARG	1ARG	D602	NONE	O3A	13.5286	F3	10.8835	D607	NH2 weak.	O2A	3.5511	F3	4.34273	O2A	3.96139	F3	2.25909	O2A	5.44079	F3	4.16441	D597	NONE	O2A	16.7849	F3	12.6144	SER_D559..F1(3.91)	ARG_D604_NH2..F3(2.82)	GLY D235	F3	3.3552	D238	2.56327	2.02628
245		TRAFAC	PF00225	Kinesin	KIF2C_MOUSE	Kinesin-like protein KIF2C	5xja	3.43	x-ray diffraction	ADP-AF3	A602	0	MG	NONE	1ARG	A367	NONE	O1A	10.9232	F2	15.392	A452	ONLY GAMMA weak.	O2A	8.21795	F3	3.32057	O2A	9.57628	F3	3.80703	O2A	10.4425	F3	5.33961	A492	NONE	O3A	11.9263	F1	10.8839			GLY A347	F1	5.72776	A350	3.26694	2.56688
246		TRAFAC	PF00225	Kinesin	KIF2C_MOUSE	Kinesin-like protein KIF2C	5xja	3.43	x-ray diffraction	ADP-AF3	B602	0	MG	NONE	NONE	B412	NONE	O2A	15.2918	F2	10.4509	B452	NONE.	O1A	9.07054	F2	4.27676	O2A	8.98008	F2	4.04701	O2A	10.7144	F2	5.57957	B492	NONE	O3A	11.3887	F3	11.7011	SER_B464..F1(3.85)		GLY B347	F1	4.91776	B350	2.4129	2.25941
247		TRAFAC	PF00225	Kinesin	KIF2C_MOUSE	Kinesin-like protein KIF2C	5xjb	3.1	x-ray diffraction	ADP-BEF	A601	0	MG	NONE	1ARG	A412	NONE	O3A	15.5066	F1	10.2503	A452	ONLY GAMMA weak.	O3A	7.62751	F1	3.44228	O3A	8.82933	F2	3.38966	O3A	9.90111	F1	5.06051	A265	NONE	O1A	7.13392	F3	14.3874	SER_A464..F1(2.24); LEU_A489..F2(3.86); GLY_A491..F3(3.61); SER_A464..F3(3.44)		GLY A347	F3	6.53104	A350	3.42471	2.44491
248		TRAFAC	PF00225	Kinesin	KIF2C_MOUSE	Kinesin-like protein KIF2C	5xjb	3.1	x-ray diffraction	ADP-BEF	B601	0	MG	NONE	1ARG	B412	NONE	O2A	15.3941	F3	9.67957	B452	ONLY GAMMA.	O2A	7.68784	F3	3.27707	O2A	9.33732	F3	3.03552	O2A	9.84495	F3	4.42615	B492	NONE	O3A	11.8595	F1	10.3376	SER_B464..F1(3.89); SER_B464..F3(1.80)		GLY B347	F1	6.41802	B350	2.92383	2.40415
249		SF1_SF2	PF07652	Flavi_DEAD	POLG_ZIKVF	Genome polyprotein	5y6m	2	x-ray diffraction	ADP-AF3	A702	0	MN	ARG	1ARG	A419	NONE	O2A	12.19	F3	15.5272	A462	FORK*	O3A	3.77986	F3	4.03152	O3A	5.21791	F3	2.2157	O3A	6.03763	F3	4.44212	A330	NONE	O3A	6.40568	F3	8.58971	ALA_A317..F1(3.57)	ARG_A459_NH2..F3(2.95)	GLY A197	F3	3.96876	A200	2.78637	2.48366
250		SF1_SF2	PF00176	SNF2_N	SNF2_YEAST	Transcription regulatory protein SNF2	5z3u	4.31	electron microscopy	ADP-BEF	O1502	0	MG	NONE	1ARG	O768	NONE	O3A	10.8608	F1	11.1145	O1199	ONLY GAMMA.	O2A	4.61849	F3	2.15124	O2A	6.08256	F3	3.47248	O2A	6.13326	F1	3.73774	O830	NONE	O2A	5.18912	F2	6.16988		ASN_O1171_ND2..F1(3.60)	GLY O795	F3	2.9721	O798	3.68291	5.90814
251		SF1_SF2	PF00176	SNF2_N	SNF2_YEAST	Transcription regulatory protein SNF2	5z3v	4.22	electron microscopy	ADP-BEF	O1501	0	MG	ASN	1ARG	O768	NONE	O3A	11.4489	F3	12.7706	O1199	NH1 weak.	O2A	3.87956	F3	2.28426	O2A	5.0782	F2	2.21523	O2A	5.46438	F3	4.2833	O1171	AG_weak	O2A	2.37091	F3	3.42708		ARG_O1196_NH2..F2(2.52)	GLY O795	F3	4.01771	O798	3.19304	5.73748
252		AAA+	PF00004	AAA	VPS4_YEAST	Vacuolar protein sorting-associated protein 4	6ap1	3.2	electron microscopy	ADP-BEF	A701	0	MG	ARG	NONE	A184	NONE	O1A	5.02369	F1	9.39235	B288	NH2 weak.	O2A	3.89361	F3	4.86789	O2A	3.30443	F3	3.99391	O2A	4.89721	F3	3.26296	B261	NONE	O2A	3.05743	F1	6.0795	THR_A177..F2(3.81)	ASN_A277_ND2..F3(3.95)	GLY A176	F2	2.79295	A179	3.44064	2.0444
253		AAA+	PF00004	AAA	VPS4_YEAST	Vacuolar protein sorting-associated protein 4	6ap1	3.2	electron microscopy	ADP-BEF	B701	0	MG	ARG	1ARG	B184	NONE	O2A	5.22094	F1	9.20626	C288	NH2 weak*	O1A	4.42842	F3	5.31041	O1A	3.63884	F3	4.08815	O1A	5.28645	F3	3.63261	C261	NONE	O1A	3.13405	F3	5.88283		ARG_C289_NH1..F3(3.65)	GLY B176	F2	2.80605	B179	3.37952	2.03
254		AAA+	PF00004	AAA	VPS4_YEAST	Vacuolar protein sorting-associated protein 4	6ap1	3.2	electron microscopy	ADP-BEF	C701	0	MG	ARG	1ARG	C184	NONE	O2A	4.86668	F1	9.31263	D288	NH2 weak.	O1A	4.03733	F3	5.02216	O1A	3.22742	F3	3.77475	O1A	4.9274	F3	3.47897	D261	NONE	O1A	2.83637	F3	5.8049	THR_C177..F2(3.86)	ARG_D289_NH1..F3(3.63)	GLY C176	F2	2.85476	C179	3.48497	2.03347
255		AAA+	PF00004	AAA	VPS4_YEAST	Vacuolar protein sorting-associated protein 4	6bmf	3.2	electron microscopy	ADP-BEF	A501	0	MG	ARG	NONE	A184	NONE	O1A	5.02369	F1	9.39235	B288	NH2 weak.	O2A	3.89361	F3	4.86789	O2A	3.30443	F3	3.99391	O2A	4.89721	F3	3.26296	B261	NONE	O2A	3.05743	F1	6.0795	THR_A177..F2(3.81)	ASN_A277_ND2..F3(3.95)	GLY A176	F2	2.79295	A179	3.44064	2.0444
256		AAA+	PF00004	AAA	VPS4_YEAST	Vacuolar protein sorting-associated protein 4	6bmf	3.2	electron microscopy	ADP-BEF	B501	0	MG	ARG	1ARG	B184	NONE	O2A	5.22094	F1	9.20626	C288	NH2 weak*	O1A	4.42842	F3	5.31041	O1A	3.63884	F3	4.08815	O1A	5.28645	F3	3.63261	C261	NONE	O1A	3.13405	F3	5.88283		ARG_C289_NH1..F3(3.65)	GLY B176	F2	2.80605	B179	3.37952	2.03
257		AAA+	PF00004	AAA	VPS4_YEAST	Vacuolar protein sorting-associated protein 4	6bmf	3.2	electron microscopy	ADP-BEF	C501	0	MG	ARG	1ARG	C184	NONE	O2A	4.86668	F1	9.31263	D288	NH2 weak.	O1A	4.03733	F3	5.02216	O1A	3.22742	F3	3.77475	O1A	4.9274	F3	3.47897	D261	NONE	O1A	2.83637	F3	5.8049	THR_C177..F2(3.86)	ARG_D289_NH1..F3(3.63)	GLY C176	F2	2.85476	C179	3.48497	2.03347
9	n	TRAFAC	PF00063	Myosin_head	MYH11_CHICK	Myosin-11	1br2	2.9	x-ray diffraction	ADP-ALF	F998	0	MG	ASN	NONE	F250	NONE	O1A	8.37672	F4	7.21244	F247	NONE.	O2A	9.78141	F3	4.50928	O2A	12.0493	F3	6.69753	O2A	10.9256	F3	6.43919	F242	AG_weak	O2A	2.88393	F2	3.82735	GLY_F468..F1(2.47); SER_F246..F2(2.57)		GLY F180	F3	4.00873	F183	2.71557	2.07172
259		RecA_F1	PF00006	ATP-synt_ab	RHO_ECOLI	Transcription termination factor Rho	6duq	3.68	x-ray diffraction	ADP-BEF	L1000	0	MG	ARG	1ARG	K336	NONE	O3A	9.75527	F1	8.03783	K366	NH2 weak.	O1A	5.22942	F1	2.80172	O1A	3.12078	F1	3.2915	O1A	5.07984	F1	4.68828	K340	NONE	O1A	9.68762	F1	9.88083		ARG_L212_NH2..F1(2.98),NH1..F3(2.99)	LYS L181	F1	3.68107	L184	2.8245	2.00195
260		RecA_F1	PF00006	ATP-synt_ab	RHO_ECOLI	Transcription termination factor Rho	6duq	3.68	x-ray diffraction	ADP-BEF	A1000	0	MG	ARG	1ARG	F336	NONE	O3A	9.93305	F1	7.98899	F366	NH2 weak.	O1A	5.38083	F1	2.77986	O1A	3.28206	F1	3.24181	O1A	5.24354	F1	4.64803	F340	NONE	O1A	9.81284	F1	9.90091		ARG_A212_NH2..F1(2.98),NH1..F3(2.96)	LYS A181	F1	3.71594	A184	2.84189	1.9834
261		RecA_F1	PF00006	ATP-synt_ab	RHO_ECOLI	Transcription termination factor Rho	6duq	3.68	x-ray diffraction	ADP-BEF	G1000	0	MG	ARG	1ARG	L336	NONE	O3A	9.85826	F1	8.01215	L366	NH2 weak.	O1A	5.26386	F1	2.71276	O1A	3.15252	F1	3.24819	O1A	5.09176	F1	4.60123	L340	NONE	O1A	9.656	F1	9.78722		ARG_G212_NH2..F1(2.97),NH1..F3(2.96)	LYS G181	F1	3.72198	G184	2.8274	1.99134
262		RecA_F1	PF00006	ATP-synt_ab	RHO_ECOLI	Transcription termination factor Rho	6duq	3.68	x-ray diffraction	ADP-BEF	B1000	0	MG	ARG	1ARG	A336	NONE	O3A	9.6726	F1	8.0477	A366	NH2 weak.	O1A	5.1234	F1	2.78871	O1A	2.99784	F1	3.3386	O1A	4.96592	F1	4.68996	A340	NONE	O1A	9.55287	F1	9.81669		ARG_B212_NH2..F1(2.94),NH1..F3(2.97)	LYS B181	F1	3.69559	B184	2.85437	2.04008
263		RecA_F1	PF00006	ATP-synt_ab	RHO_ECOLI	Transcription termination factor Rho	6duq	3.68	x-ray diffraction	ADP-BEF	H1000	0	MG	ARG	1ARG	G336	NONE	O3A	9.6976	F1	8.03824	G366	NH2 weak.	O1A	5.17705	F1	2.76847	O1A	3.06149	F1	3.29752	O1A	5.02655	F1	4.6683	G340	NONE	O1A	9.60514	F1	9.82077		ARG_H212_NH2..F1(2.95),NH1..F3(2.98)	LYS H181	F1	3.68144	H184	2.87005	2.03091
264		RecA_F1	PF00006	ATP-synt_ab	RHO_ECOLI	Transcription termination factor Rho	6duq	3.68	x-ray diffraction	ADP-BEF	C1000	0	MG	ARG	1ARG	B336	NONE	O3A	9.83784	F1	7.99414	B366	NH2 weak.	O1A	5.25532	F1	2.69426	O1A	3.14991	F1	3.22454	O1A	5.08145	F1	4.58441	B340	NONE	O1A	9.66011	F1	9.79424		ARG_C212_NH2..F1(2.97),NH1..F3(2.98)	LYS C181	F1	3.73699	C184	2.83793	1.9986
265		RecA_F1	PF00006	ATP-synt_ab	RHO_ECOLI	Transcription termination factor Rho	6duq	3.68	x-ray diffraction	ADP-BEF	I1000	0	MG	ARG	1ARG	H336	NONE	O3A	9.88896	F1	7.98087	H366	NH2 weak.	O1A	5.34438	F1	2.69542	O1A	3.23706	F1	3.1475	O1A	5.15437	F1	4.55404	H340	NONE	O1A	9.70837	F1	9.79347		ARG_I212_NH2..F1(2.99),NH1..F3(2.98)	LYS I181	F1	3.7496	I184	2.84034	1.99255
266		RecA_F1	PF00006	ATP-synt_ab	RHO_ECOLI	Transcription termination factor Rho	6duq	3.68	x-ray diffraction	ADP-BEF	D1000	0	MG	ARG	1ARG	C336	NONE	O3A	9.80641	F1	8.02796	C366	NH2 weak.	O1A	5.34141	F1	2.74777	O1A	3.21334	F1	3.20412	O1A	5.14436	F1	4.61617	C340	NONE	O1A	9.69548	F1	9.84531		ARG_D212_NH2..F1(3.00),NH1..F3(3.01)	LYS D181	F1	3.66968	D184	2.83692	2.02585
267		RecA_F1	PF00006	ATP-synt_ab	RHO_ECOLI	Transcription termination factor Rho	6duq	3.68	x-ray diffraction	ADP-BEF	K1000	0	MG	ARG	1ARG	J336	NONE	O3A	9.92629	F1	7.89584	J366	NH2 weak.	O1A	5.36656	F1	2.72714	O1A	3.28371	F1	3.22584	O1A	5.25634	F1	4.61438	J340	NONE	O1A	9.85714	F1	9.92561		ARG_K212_NH2..F1(3.01),NH1..F3(2.97)	LYS K181	F1	3.70835	K184	2.8387	1.99499
268		RecA_F1	PF00006	ATP-synt_ab	RHO_ECOLI	Transcription termination factor Rho	6duq	3.68	x-ray diffraction	ADP-BEF	F1000	0	MG	ARG	1ARG	E336	NONE	O3A	9.7475	F1	7.98068	E366	NH2 weak.	O1A	5.26091	F1	2.72184	O1A	3.14374	F1	3.20678	O1A	5.08003	F1	4.59788	E340	NONE	O1A	9.67222	F1	9.8337		ARG_F212_NH2..F1(2.99),NH1..F3(3.00)	LYS F181	F1	3.69379	F184	2.83753	2.04477
269		RecA_F1	PF00006	ATP-synt_ab	RHO_ECOLI	Transcription termination factor Rho	6duq	3.68	x-ray diffraction	ADP-BEF	J1000	0	MG	ARG	1ARG	I336	NONE	O3A	9.79045	F1	7.96727	I366	NH2.	O1A	5.31298	F1	2.72519	O1A	3.19197	F1	3.17553	O1A	5.12206	F1	4.58849	I340	NONE	O1A	9.71635	F1	9.8702		ARG_J212_NH2..F1(3.02),NH1..F3(3.02)	LYS J181	F1	3.67318	J184	2.85823	2.02307
270		RecA_F1	PF00006	ATP-synt_ab	RHO_ECOLI	Transcription termination factor Rho	6duq	3.68	x-ray diffraction	ADP-BEF	E1000	0	MG	ARG	1ARG	D336	NONE	O3A	9.96929	F1	7.94128	D366	NH2 weak.	O1A	5.414	F1	2.68055	O1A	3.30016	F1	3.154	O1A	5.25102	F1	4.54542	D340	NONE	O1A	9.77797	F1	9.83066		ARG_E212_NH2..F1(3.02),NH1..F3(2.97)	LYS E181	F1	3.72228	E184	2.84895	2.00789
271		SF1_SF2	PF00270	DEAD	DING_ECOLI	ATP-dependent DNA helicase DinG	6fws	2.5	x-ray diffraction	ADP-BEF	A802	0	MG	ARG	1ARG	A95	NONE	O2A	5.62834	F2	9.84113	A659	NH2.	O3A	4.703	F1	2.70518	O2A	3.1027	F1	3.13787	O2A	4.83967	F1	4.62217	A85	NONE	O2A	13.0484	F2	10.5505		ARG_A656_NH1..F1(2.98),NH2..F1(2.82)	GLY A57	F1	3.86225	A60	2.76418	4.20673
272		SF1_SF2	PF00270	DEAD	DING_ECOLI	ATP-dependent DNA helicase DinG	6fws	2.5	x-ray diffraction	ADP-BEF	B802	0	MG	ARG	1ARG	B95	NONE	O2A	5.71401	F3	10.2621	B659	NH2 weak.	O3A	5.08101	F2	3.06185	O2A	3.18782	F2	3.26842	O2A	4.87448	F2	4.9221	B85	NONE	O2A	13.0364	F3	10.578	THR_B56..F1(3.99)	GLN_B652_NE2..F1(3.83); ARG_B656_NH1..F2(2.68)	GLY B57	F2	3.96828	B60	2.87848	4.11529
273		SF1_SF2	PF00176	SNF2_N	SWR1_YEAST	Helicase SWR1	6gej	3.6	electron microscopy	ADP-BEF	M1601	0	MG	ARG	1ARG	M934	NONE	O3A	13.5523	F1	10.6623	M1357	NH2 weak.	O3A	3.47085	F2	4.74313	O3A	3.71097	F2	3.20533	O3A	5.38956	F2	5.29396	M1329	NONE	O1A	6.37626	F3	9.65301		ARG_M1354_NH2..F2(2.42); GLN_M1350_NE2..F2(3.84)	GLY M724	F2	4.12667	M727	2.2955	4.27599
274		SF1_SF2	PF00176	SNF2_N	SWR1_YEAST	Helicase SWR1	6gen	3.6	electron microscopy	ADP-BEF	M1601	0	MG	ARG	1ARG	M934	NONE	O3A	13.5795	F1	10.7733	M1357	NH2 weak.	O3A	3.43972	F2	4.46628	O3A	3.6796	F2	2.84264	O3A	5.34981	F2	4.96907	M1329	NONE	O1A	5.57502	F3	8.94022		ARG_M1354_NH2..F2(2.39)	GLY M724	F2	3.85489	M727	2.40011	4.46389
49	n	TRAFAC	PF00063	Myosin_head	MYS2_DICDI	Myosin-2 heavy chain	1w9l	1.95	x-ray diffraction	ADP-ALF	A1749	0	MG	ASN	NONE	A241	NONE	O1A	8.25223	F4	7.06665	A238	NONE.	O3A	9.3669	F2	5.02203	O3A	11.6035	F2	7.26355	O2A	10.9046	F2	6.72273	A233	AG	O3A	3.11311	F2	2.77827	GLY_A457..F1(3.05); SER_A181..F1(3.73); SER_A237..F2(3.74); GLY_A457..F3(2.95); SER_A237..F4(2.80)		GLY A182	F1	3.32399	A185	2.58984	2.09344
208	n	SF1_SF2	PF04851	ResIII	G0YYQ5_CHICK	RNA helicase	5jbg	2	x-ray diffraction	ADP-ALF	A702	0	MG	ARG	1ARG	A56	NONE	O1A	14.8067	F4	11.7472	A471	NH2.	O3A	4.98853	F2	2.77949	O1A	3.14239	F4	3.05528	O1A	4.76729	F2	4.77541	A55	NONE	O1A	13.4474	F1	9.76828	GLY_A442..F4(3.53)	ARG_A469_NH2..F2(2.78)	GLY A27	F2	3.30327	A30	2.82487	3.90434
234	n	SF1_SF2	PF05970	PIF1	PIF1_YEAST	ATP-dependent DNA helicase PIF1	5o6b	2.03	x-ray diffraction	ADP-ALF	B1001	0	MG	ARG	1ARG	B414	NONE	O3A	13.0235	F1	15.325	B417	NH2 weak.	O3A	5.13774	F1	3.0854	O2A	3.23237	F4	2.82622	O2A	4.95024	F4	4.91306	B296	NONE	O2A	5.80713	F4	7.43164	GLY_B709..F4(3.49)	GLN_B381_NE2..F3(3.01); ARG_B734_NH1..F1(3.20),NH2..F1(2.73),NH1..F4(2.75)	GLY B261	F1	3.22117	B264	2.57601	2.11899
278		TRAFAC	PF00063	Myosin_head	MYOA_PLAF7	Myosin-A	6i7e	3.492	x-ray diffraction	ADP-VO4	A801	0	MG	ASN	1ARG	A668	NONE	O3A	8.39192	O3	6.90809	A247	ONLY GAMMA weak.	O2A	10.7554	O1	5.92575	O2A	8.75227	O1	3.68716	O2A	9.27201	O1	4.99574	A242	AG_weak	O2A	3.5757	O3	3.18342	SER_A246..O1(3.30); SER_A246..O2(2.89); GLY_A472..O4(3.44)		GLY A194	O3	3.26676	A197	2.81654	1.92529
279		SF1_SF2	PF07517	SecA_DEAD	SECA_BACSU	Protein translocase subunit SecA	6itc	3.45	electron microscopy	ADP-BEF	A1003	0	MG	ARG	1ARG	A494	NONE	O2A	7.22751	F3	9.91959	A528	NH1 weak.	O3A	3.65832	F1	3.28931	O3A	4.58799	F1	1.57354	O3A	5.50978	F1	3.73835	A395	NONE	O1A	12.3308	F1	14.783		ARG_A525_NH1..F1(2.45),NH1..F2(1.82); GLN_A521_NE2..F2(3.67)	GLY A103	F1	3.38959	A106	4.15016	3.73088
280		SF1_SF2	PF00176	SNF2_N	ISW1_YEAST	ISWI chromatin-remodeling complex ATPase ISW1	6jyl	3.37	electron microscopy	ADP-BEF	K1201	0	MG	ARG	1ARG	K414	NONE	O3A	7.44844	F2	7.96624	K614	NH1 weak.	O1A	3.7004	F2	2.82526	O1A	3.08692	F3	4.35291	O1A	5.08614	F2	5.05238	K259	NONE	O1A	5.05387	F3	5.36359		ARG_K611_NH1..F2(2.90)	GLY K224	F2	4.21875	K227	2.45576	3.53957
281		SF1_SF2	PF00176	SNF2_N	ISW1_YEAST	ISWI chromatin-remodeling complex ATPase ISW1	6k1p	3.87	electron microscopy	ADP-BEF	K1203	0	MG	NONE	1ARG	K414	NONE	O3A	10.7902	F1	11.4543	K614	NONE.	O1A	3.81252	F2	4.10271	O1A	2.66036	F1	4.53023	O1A	4.26962	F1	3.93922	K259	NONE	O1A	4.98756	F2	4.49664	ILE_K585..F2(3.89); GLY_K584..F2(3.88); GLY_K584..F3(3.91)	ARG_K611_NH2..F1(2.46)	GLY K224	F1	5.30814	K227	2.83972	3.4918
258	n	TRAFAC	PF00063	Myosin_head	S7W634_TOXGG	Myosin A	6due	2.6	x-ray diffraction	ADP-ALF	A801	0	MG	ASN	NONE	A670	NONE	O3A	7.87036	F2	7.70809	A249	NONE.	O2A	11.8446	F2	7.32028	O2A	9.61203	F2	5.19147	O2A	10.799	F2	6.96684	A244	AG	O2A	2.89675	F2	3.18528	GLY_A474..F3(2.69); SER_A248..F4(2.51)		GLY A196	F2	3.71247	A199	2.45156	2.09984
282	n	SF1_SF2	PF05970	PIF1	A0A373G551_9BACE	ATP-dependent DNA helicase	6l3g	3.3	x-ray diffraction	ADP-ALF	A501	0	MG	ARG	1ARG	A39	NONE	O2A	6.97294	F1	9.89005	A188	NH2.	O3A	4.66222	F4	2.95095	O3A	3.05333	F1	2.84979	O3A	4.76512	F4	4.84514	A61	NONE	O2A	5.19154	F1	6.59816	GLY_A365..F1(3.79)	ARG_A390_NH2..F4(2.52),NH1..F4(2.89); GLN_A145_NE2..F2(2.52)	GLY A31	F4	3.82004	A34	3.18465	2.02489
285		AAA+	PF00004	AAA	VPS4_YEAST	Vacuolar protein sorting-associated protein 4	6ndy	3.6	electron microscopy	ADP-BEF	B501	0	MG	ARG	1ARG	B184	NONE	O1A	6.1733	F1	10.8932	C288	NH2 weak.	O2A	3.7585	F3	4.55352	O3A	3.92578	F3	2.39794	O3A	5.25723	F3	3.4754	C261	NONE	O2A	3.76423	F3	6.07622		ASN_B277_ND2..F2(2.62); ARG_C289_NH2..F3(3.49)	GLY B176	F2	2.97738	B179	4.49266	2.03817
286		AAA+	PF00004	AAA	VPS4_YEAST	Vacuolar protein sorting-associated protein 4	6ndy	3.6	electron microscopy	ADP-BEF	C501	0	MG	ARG	1ARG	C184	NONE	O1A	4.65348	F1	9.48915	D288	FORK.	O2A	4.1778	F3	3.54759	O2A	2.57788	F3	4.43353	O2A	4.85903	F3	3.80208	D261	NONE	O2A	3.76555	F3	6.19841	THR_C177..F2(3.85)	ARG_D289_NH1..F3(3.51)	GLY C176	F2	2.62727	C179	4.90887	2.03774
287		RecA_F1	PF00006	ATP-synt_ab	B7UMA6_ECO27	Flagellum-specific ATP synthase	6njo	3.34	electron microscopy	ADP-AF3	B600	0	MG	ARG	1ARG	B429	NONE	O2A	13.6946	F2	17.92	A366	NH2 weak.	O3A	4.51886	F3	3.39162	O1A	3.91681	F3	3.37274	O1A	4.45269	F3	5.15961	A370	NONE	O1A	11.9538	F2	15.7109		ARG_B207_NH1..F3(2.88)	GLY B180	F1	4.15198	B183	2.90975	1.71975
288		RecA_F1	PF00006	ATP-synt_ab	B7UMA6_ECO27	Flagellum-specific ATP synthase	6njo	3.34	electron microscopy	ADP-AF3	C600	0	MG	ARG	1ARG	C429	NONE	O1A	12.2348	F2	16.7182	B366	NH2 weak.	O3A	4.1948	F3	3.56943	O2A	3.47293	F2	3.86663	O2A	4.0432	F3	5.53771	B328	NONE	O3A	13.6297	F3	11.8444		ARG_C207_NH1..F2(3.30)	GLY C180	F3	3.86932	C183	2.64934	1.92081
289		RecA_F1	PF00006	ATP-synt_ab	B7UMA6_ECO27	Flagellum-specific ATP synthase	6njo	3.34	electron microscopy	ADP-AF3	D600	0	MG	ARG	1ARG	D429	NONE	O1A	12.0855	F2	17.4008	C366	NH2 weak.	O3A	4.5128	F3	3.16118	O2A	3.58829	F3	3.35289	O2A	3.73723	F3	5.02604	C328	NONE	O3A	13.2412	F1	10.9464		ARG_D207_NH1..F3(3.02)	GLY D180	F3	3.9404	D183	2.91594	2.16122
290		RecA_F1	PF00006	ATP-synt_ab	B7UMA6_ECO27	Flagellum-specific ATP synthase	6njo	3.34	electron microscopy	ADP-AF3	E600	0	MG	ARG	1ARG	E429	NONE	O1A	12.7657	F2	17.5671	D366	NH1 weak.	O2A	3.30956	F3	3.5242	O2A	4.75348	F3	3.58273	O2A	3.90588	F3	5.32372	D328	NONE	O3A	14.6446	F1	13.1856		ARG_E207_NH2..F3(3.41)	GLY E180	F3	4.19711	E183	2.43396	2.3043
291		RecA_F1	PF00006	ATP-synt_ab	B7UMA6_ECO27	Flagellum-specific ATP synthase	6njp	3.29	electron microscopy	ADP-AF3	B600	0	MG	NONE	2ARG	B429	NONE	O2A	13.8529	F3	17.9414	A366	ONLY GAMMA weak.	O3A	4.53259	F1	3.36376	O2A	4.36687	F1	3.58154	O3A	4.91773	F1	5.25554	A370	NONE	O2A	11.3224	F3	14.4539		ARG_B207_NH1..F1(3.42)	GLY B180	F1	3.73905	B183	2.62861	1.81392
292		RecA_F1	PF00006	ATP-synt_ab	B7UMA6_ECO27	Flagellum-specific ATP synthase	6njp	3.29	electron microscopy	ADP-AF3	C600	0	MG	ARG	1ARG	C429	NONE	O1A	12.6329	F3	17.0528	B366	NH2 weak.	O3A	4.44206	F1	3.18912	O2A	3.5381	F3	3.23206	O2A	4.11427	F1	5.03087	B370	NONE	O2A	11.0816	F3	14.5938		ARG_C207_NH1..F3(3.18)	GLY C180	F1	3.75041	C183	3.18394	1.84203
293		RecA_F1	PF00006	ATP-synt_ab	B7UMA6_ECO27	Flagellum-specific ATP synthase	6njp	3.29	electron microscopy	ADP-AF3	D600	0	MG	NONE	2ARG	D429	NONE	O1A	12.9373	F3	16.9153	C366	ONLY GAMMA.	O3A	4.25311	F1	2.97382	O2A	4.41275	F1	3.47446	O2A	4.42186	F1	4.97959	C328	NONE	O3A	13.2416	F1	11.1781		ARG_D207_NH2..F3(3.31)	GLY D180	F1	3.53182	D183	3.0879	1.95401
294		RecA_F1	PF00006	ATP-synt_ab	B7UMA6_ECO27	Flagellum-specific ATP synthase	6njp	3.29	electron microscopy	ADP-AF3	E600	0	MG	NONE	2ARG	E429	NONE	O1A	11.456	F3	16.3748	D366	ONLY GAMMA weak.	O2A	4.14331	F3	3.4224	O3A	4.85871	F1	3.26929	O2A	4.18564	F1	5.13272	D370	NONE	O2A	10.2078	F3	13.7825		ARG_E207_NH2..F3(3.20)	GLY E180	F1	3.48305	E183	3.15138	1.98343
295		AAA+	PF00004	AAA	CDC48_YEAST	Cell division control protein 48	6omb	3.7	electron microscopy	ADP-BEF	A901	0	MG	NONE	1ARG	A539	NONE	O1A	5.38598	F1	9.25024	B645	NONE.	O3A	3.65107	F3	4.29101	O1A	4.59944	F3	4.29647	O3A	5.23299	F3	3.47918	A634	(only G)	O3A	8.05017	F2	3.60992		ARG_B648_NH1..F3(3.01)	GLY A531	F3	3.86674	A534	3.04678	2.03854
296		AAA+	PF00004	AAA	CDC48_YEAST	Cell division control protein 48	6omb	3.7	electron microscopy	ADP-BEF	A904	0	MG	NONE	NONE	A625	NONE	O3A	16.8068	F2	13.3099	B369	NONE.	O3A	4.20089	F3	4.12044	O2A	4.11936	F3	4.01761	O3A	5.47017	F3	3.33042	A358	NONE	O3A	8.83309	F1	4.54484	THR_A259..F2(3.70)		GLY A258	F3	2.45042	A261	4.89488	2.03926
297		AAA+	PF00004	AAA	CDC48_YEAST	Cell division control protein 48	6omb	3.7	electron microscopy	ADP-BEF	B901	0	MG	NONE	2ARG	B539	NONE	O1A	5.90432	F1	9.89194	C645	ONLY GAMMA.	O3A	4.09574	F3	4.48896	O3A	4.13925	F3	2.55366	O3A	5.07727	F3	3.54897	B634	(only G)	O3A	8.79545	F2	3.89164		ARG_C648_NH1..F3(2.71),NH2..F3(2.86)	GLY B531	F2	4.04887	B534	3.08808	2.03789
298		AAA+	PF00004	AAA	CDC48_YEAST	Cell division control protein 48	6omb	3.7	electron microscopy	ADP-BEF	B903	0	MG	NONE	1ARG	C346	NONE	O1A	14.0036	F1	15.6162	C369	NONE.	O3A	3.96922	F3	4.95986	O3A	3.95352	F3	4.28136	O3A	5.04335	F3	3.63202	B358	(only G)	O3A	7.81484	F2	3.24361		ARG_C372_NH1..F3(3.70)	GLY B258	F2	3.51051	B261	4.52961	2.03766
299		AAA+	PF00004	AAA	CDC48_YEAST	Cell division control protein 48	6omb	3.7	electron microscopy	ADP-BEF	C902	0	MG	ARG	1ARG	C539	NONE	O1A	5.16272	F1	9.36155	D645	NH2 weak.	O3A	3.74159	F3	4.76387	O3A	3.91839	F3	3.34839	O3A	4.82478	F3	3.41359	C634	NONE	O3A	10.3518	F2	5.83823		ARG_D648_NH1..F3(3.27)	GLY C531	F2	3.90983	C534	4.28343	2.0379
300		AAA+	PF00004	AAA	CDC48_YEAST	Cell division control protein 48	6omb	3.7	electron microscopy	ADP-BEF	C905	0	MG	NONE	1ARG	D346	NONE	O1A	13.1979	F1	14.7933	D369	NONE.	O3A	4.04087	F3	5.09899	O3A	3.80748	F3	4.16855	O3A	5.05206	F3	3.81119	C358	NONE	O3A	9.01873	F3	4.64039		ARG_D372_NH1..F3(3.32)	GLY C258	F2	3.48622	C261	4.59943	2.03807
301		AAA+	PF00004	AAA	CDC48_YEAST	Cell division control protein 48	6omb	3.7	electron microscopy	ADP-BEF	D901	0	MG	NONE	1ARG	D539	NONE	O2A	4.99909	F1	9.13774	E645	NONE.	O3A	3.65228	F3	5.19726	O3A	4.49242	F3	4.5509	O3A	4.70384	F3	4.12994	D634	NONE	O3A	9.10413	F2	4.19653		ARG_E648_NH1..F3(2.86),NH2..F3(2.69)	GLY D531	F2	4.22434	D534	3.59648	2.03825
302		AAA+	PF00004	AAA	CDC48_YEAST	Cell division control protein 48	6omb	3.7	electron microscopy	ADP-BEF	D904	0	MG	NONE	NONE	E346	NONE	O2A	14.1543	F1	17.4949	E369	NONE.	O3A	4.27547	F3	5.28264	O2A	4.53726	F3	5.27037	O3A	5.22973	F3	4.26035	D358	NONE	O3A	8.94983	F1	4.80161			GLY D258	F3	2.88264	D261	4.22266	2.03811
304		AAA+	PF00004	AAA	VPS4_YEAST	Vacuolar protein sorting-associated protein 4	6oo2	4.4	electron microscopy	ADP-BEF	B501	0	MG	ARG	1ARG	B184	NONE	O2A	6.17361	F1	10.8934	C288	NH2 weak.	O1A	3.75836	F3	4.55287	O3A	3.92575	F3	2.39739	O3A	5.25759	F3	3.47513	C261	NONE	O1A	3.76416	F3	6.07598		ASN_B277_ND2..F2(2.62); ARG_C289_NH2..F3(3.49)	GLY B176	F2	2.97783	B179	4.49342	2.03779
305		AAA+	PF00004	AAA	VPS4_YEAST	Vacuolar protein sorting-associated protein 4	6oo2	4.4	electron microscopy	ADP-BEF	C501	0	MG	ARG	1ARG	C184	NONE	O2A	4.65298	F1	9.48936	D288	FORK.	O1A	4.1774	F3	3.54763	O1A	2.57766	F3	4.43331	O1A	4.85924	F3	3.80232	D261	NONE	O1A	3.76553	F3	6.19814	THR_C177..F2(3.85)	ARG_D289_NH1..F3(3.51)	GLY C176	F2	2.62737	C179	4.90868	2.03758
306		AAA+	PF00004	AAA	CDC48_YEAST	Cell division control protein 48	6opc	3.7	electron microscopy	ADP-BEF	A901	0	MG	NONE	1ARG	A539	NONE	O1A	5.38588	F1	9.2499	B645	NONE.	O3A	3.65078	F3	4.29062	O1A	4.59951	F3	4.29644	O3A	5.23314	F3	3.47964	A634	(only G)	O3A	8.05019	F2	3.60912		ARG_B648_NH1..F3(3.01)	GLY A531	F3	3.86759	A534	3.04653	2.03764
307		AAA+	PF00004	AAA	CDC48_YEAST	Cell division control protein 48	6opc	3.7	electron microscopy	ADP-BEF	A904	0	MG	NONE	NONE	A625	NONE	O3A	16.8071	F2	13.3104	B369	NONE.	O3A	4.20102	F3	4.12017	O2A	4.11945	F3	4.01723	O3A	5.47019	F3	3.33009	A358	NONE	O3A	8.83303	F1	4.54541	THR_A259..F2(3.70)		GLY A258	F3	2.44979	A261	4.89443	2.04002
308		AAA+	PF00004	AAA	CDC48_YEAST	Cell division control protein 48	6opc	3.7	electron microscopy	ADP-BEF	B901	0	MG	NONE	2ARG	B539	NONE	O1A	5.90395	F1	9.89181	C645	ONLY GAMMA.	O3A	4.0952	F3	4.48965	O3A	4.13948	F3	2.55461	O3A	5.07703	F3	3.54903	B634	(only G)	O3A	8.79605	F2	3.89238		ARG_C648_NH1..F3(2.71),NH2..F3(2.86)	GLY B531	F2	4.04848	B534	3.08875	2.03759
309		AAA+	PF00004	AAA	CDC48_YEAST	Cell division control protein 48	6opc	3.7	electron microscopy	ADP-BEF	B903	0	MG	NONE	1ARG	C346	NONE	O1A	14.0035	F1	15.6163	C369	NONE.	O3A	3.96939	F3	4.95997	O3A	3.95358	F3	4.28083	O3A	5.04339	F3	3.63167	B358	(only G)	O3A	7.81577	F2	3.24449		ARG_C372_NH1..F3(3.70)	GLY B258	F2	3.50981	B261	4.52932	2.03767
310		AAA+	PF00004	AAA	CDC48_YEAST	Cell division control protein 48	6opc	3.7	electron microscopy	ADP-BEF	C902	0	MG	ARG	1ARG	C539	NONE	O1A	5.16237	F1	9.36191	D645	NH2 weak.	O3A	3.74119	F3	4.76372	O3A	3.91837	F3	3.34798	O3A	4.82461	F3	3.41362	C634	NONE	O3A	10.3521	F2	5.83847		ARG_D648_NH1..F3(3.27)	GLY C531	F2	3.90908	C534	4.28399	2.03811
311		AAA+	PF00004	AAA	CDC48_YEAST	Cell division control protein 48	6opc	3.7	electron microscopy	ADP-BEF	C905	0	MG	NONE	1ARG	D346	NONE	O1A	13.1979	F1	14.7939	D369	NONE.	O3A	4.0409	F3	5.09839	O3A	3.80805	F3	4.16892	O3A	5.05245	F3	3.81161	C358	NONE	O3A	9.01865	F3	4.64024		ARG_D372_NH1..F3(3.32)	GLY C258	F2	3.48636	C261	4.59941	2.03731
312		AAA+	PF00004	AAA	CDC48_YEAST	Cell division control protein 48	6opc	3.7	electron microscopy	ADP-BEF	D901	0	MG	NONE	1ARG	D539	NONE	O2A	4.99905	F1	9.13738	E645	NONE.	O3A	3.65199	F3	5.19764	O3A	4.49223	F3	4.55084	O3A	4.70455	F3	4.13037	D634	NONE	O3A	9.10459	F2	4.19638		ARG_E648_NH1..F3(2.86),NH2..F3(2.69)	GLY D531	F2	4.22412	D534	3.5958	2.03826
313		AAA+	PF00004	AAA	CDC48_YEAST	Cell division control protein 48	6opc	3.7	electron microscopy	ADP-BEF	D904	0	MG	NONE	NONE	E346	NONE	O2A	14.154	F1	17.4954	E369	NONE.	O3A	4.27562	F3	5.28244	O2A	4.53768	F3	5.26981	O3A	5.23079	F3	4.2602	D358	NONE	O3A	8.95075	F1	4.80186			GLY D258	F3	2.88305	D261	4.22327	2.03869
315		AAA+	PF00004	AAA	SPAST_HUMAN	Spastin	6pek	4.2	electron microscopy	ADP-BEF	B701	0	MG	ARG	1ARG	B393	NONE	O1A	5.21571	F1	9.94108	C498	NH2 weak.	O1A	3.69093	F3	4.79416	O3A	3.60582	F3	2.54925	O3A	4.97906	F3	3.81851	B487	(only G)	O3A	7.52123	F2	2.7513		ARG_C499_NH1..F3(3.16)	GLY B385	F2	3.12118	B388	4.57326	2.11937
317		AAA+	PF00004	AAA	SPAST_HUMAN	Spastin	6pek	4.2	electron microscopy	ADP-BEF	D701	0	MG	NONE	2ARG	D393	NONE	O2A	9.50378	F1	14.2813	E499	ONLY GAMMA weak.	O1A	5.57065	F3	3.29271	O1A	5.08204	F3	4.40389	O1A	5.3552	F3	5.20519	D487	(only G)	O3A	8.50265	F2	3.73483		ARG_E498_NH2..F3(2.73)	GLY D385	F2	2.95473	D388	3.83787	1.91289
319		AAA+	PF00004	AAA	SPAST_HUMAN	Spastin	6pen	4.2	electron microscopy	ADP-BEF	B701	0	MG	ARG	1ARG	B393	NONE	O1A	5.21571	F1	9.94108	C498	NH2 weak.	O1A	3.69093	F3	4.79416	O3A	3.60582	F3	2.54925	O3A	4.97906	F3	3.81851	B487	(only G)	O3A	7.52123	F2	2.7513		ARG_C499_NH1..F3(3.16)	GLY B385	F2	3.12118	B388	4.57326	2.11937
321		AAA+	PF00004	AAA	SPAST_HUMAN	Spastin	6pen	4.2	electron microscopy	ADP-BEF	D701	0	MG	NONE	2ARG	D393	NONE	O2A	9.50378	F1	14.2813	E499	ONLY GAMMA weak.	O1A	5.57065	F3	3.29271	O1A	5.08204	F3	4.40389	O1A	5.3552	F3	5.20519	D487	(only G)	O3A	8.50265	F2	3.73483		ARG_E498_NH2..F3(2.73)	GLY D385	F2	2.95473	D388	3.83787	1.91289
322		SF1_SF2	PF00270	DEAD	G0RY84_CHATD	Uncharacterized protein	6qid	2.2	x-ray diffraction	ADP-BEF	A1322	0	MG	ARG	1ARG	A100	NONE	O1A	14.542	F1	17.4303	A435	NH2 weak.	O3A	5.12232	F3	2.92429	O3A	3.35126	F3	3.37013	O2A	5.22671	F3	4.81399	A99	NONE	O1A	12.7905	F1	17.7282	ALA_A387..F2(3.81)	ARG_A432_NH1..F3(3.00),NH2..F3(2.81)	GLY A122	F3	3.81145	A125	2.98732	1.97161
323		SF1_SF2	PF00270	DEAD	G0RY84_CHATD	Uncharacterized protein	6qie	2.7	x-ray diffraction	ADP-BEF	A810	0	MG	ARG	1ARG	A100	NONE	O3A	13.7553	F1	14.9237	A435	NH2 weak.	O3A	4.91142	F3	2.63666	O3A	3.05034	F3	3.29607	O3A	5.07074	F3	4.63701	A99	NONE	O1A	12.9604	F1	17.9513		ARG_A432_NH1..F3(2.99),NH2..F3(2.36)	GLY A122	F3	3.91789	A125	3.1035	2.40339
324		Kinases	PF08433	KTI12	G0SHI1_CHATD	Putative chromatin binding protein	6qp0	2.4	x-ray diffraction	ADP-AF3	A501	0	MG	ARG	1ARG	A135	NONE	O3A	22.8542	F3	20.6921	A171	NH1 weak.	O1A	3.4282	F2	3.17167	O1A	2.81518	F2	5.04471	O1A	4.86073	F2	5.30847	A168	NONE	O3A	10.8132	F2	8.87383		ARG_A84_NH2..F2(2.73)	SER A11	F3	3.12263	A14	2.54307	2.01802
325		SIMIBI	PF13500	AAA_26	BIOD1_ECOLI	ATP-dependent dethiobiotin synthetase BioD 1	1a82	1.8	x-ray diffraction	ATP	A802	0	MG	NONE	1LYS	A37	G	O3A	7.85024	O3G	3.45058	A60	NONE.	O2A	11.006	O3G	13.5313	O2A	12.6629	O1G	14.7468	O2A	13.1382	O3G	15.3093	A175	NONE	O1A	5.65693	O3G	10.8309	GLY_A118..O2G(3.37)	DNN_A801_N8..O1G(2.81)	GLU A12	O2G	3.62927	A15	2.96594	2.17475
326		SF1_SF2	PF04851	ResIII	UVRB_BACCA	UvrABC system protein B	1d9z	3.15	x-ray diffraction	ATP	A700	0	MG	NONE	NONE	A590	NONE	O3A	8.40835	O1G	8.69829	A543	NONE.	O3A	5.84069	O1G	4.8234	O3A	5.72487	O1G	5.63014	O3A	7.49545	O1G	6.90819	A66	NONE	O2A	14.4835	O3G	11.6195			GLY A42	O1G	3.83841	A45	4.31536	5.14254
331		Kinases	PF02223	Thymidylate_kin	KTHY_HUMAN	Thymidylate kinase	1e2q	1.7	x-ray diffraction	ATP	A302	0	MG	NONE	1ARG	A25	NONE	O1A	11.0625	O3G	16.8297	A97	ONLY GAMMA.	O3A	8.85298	O2G	5.04924	O3A	7.15873	O2G	2.85769	O3A	8.08473	O2G	4.40388	A153	NONE	O3A	16.9465	O1G	13.1119	ASP_A15..O2G(4.00)		ARG A16	O2G	3.17685	A19	2.87425	2.1057
332		RecA_F1	PF00006	ATP-synt_ab	ATPA_BOVIN	ATP synthase subunit alpha, mitochondrial	1e79	2.4	x-ray diffraction	ATP	A600	0	MG	NONE	NONE	A273	NONE	O3A	10.5231	O2G	6.19215	A171	NONE.	O3A	10.2334	O1G	7.88849	O3A	12.1339	O1G	9.42498	O3A	10.5756	O1G	7.32758	A366	NONE	O3A	16.702	O1G	18.5627			GLN A172	O1G	3.22425	A175	2.97705	2.10728
333		RecA_F1	PF00006	ATP-synt_ab	ATPA_BOVIN	ATP synthase subunit alpha, mitochondrial	1e79	2.4	x-ray diffraction	ATP	C600	0	MG	NONE	NONE	C273	NONE	O3A	10.309	O2G	5.98554	C171	NONE.	O3A	10.1417	O1G	7.34887	O3A	11.9557	O1G	8.68818	O3A	10.2427	O1G	6.51545	C366	NONE	O3A	16.5533	O1G	18.1273		GLN_C172_NE2..O3G(2.92)	GLN C172	O1G	3.20718	C175	2.61636	2.06757
334		ABC_ATPases	PF13476	AAA_23	RAD50_PYRFU	DNA double-strand break repair Rad50 ATPase	1f2u	2.1	x-ray diffraction	ATP	A901	0	MG	NONE	NONE	D763	NONE	O3A	7.21088	O2G	8.08145	A12	NONE.	O2A	3.3985	O1G	8.07542	O2A	5.08947	O1G	9.42285	O2A	5.1469	O1G	9.89444	A32	NONE	O3A	8.83693	O2G	4.97386	GLY_D794..O1G(3.68); GLY_D795..O1G(3.95); GLY_D794..O2G(3.57); GLY_D795..O2G(2.76); GLU_D796..O2G(3.97); ASN_A32..O3G(3.79)	GLN_A140_NE2..O1G(2.91)	GLY A33	O2G	3.60264	A36	4.31834	2.02851
335		ABC_ATPases	PF13476	AAA_23	RAD50_PYRFU	DNA double-strand break repair Rad50 ATPase	1f2u	2.1	x-ray diffraction	ATP	C901	0	MG	NONE	NONE	B763	NONE	O3A	7.15928	O2G	8.11313	C12	NONE.	O2A	5.4482	O1G	9.93281	O2A	3.44773	O1G	7.88089	O2A	4.27561	O1G	9.07298	C32	(only G)	O3A	7.17729	O3G	2.8806	GLY_B795..O1G(3.86); GLY_B794..O1G(3.54); GLY_B795..O2G(2.74); GLY_B794..O2G(3.55); ASN_C32..O3G(3.72)	GLN_C140_NE2..O1G(3.10)	GLY C33	O2G	3.31239	C36	3.8708	1.95723
336		TRAFAC	PF00063	Myosin_head	MYS2_DICDI	Myosin-2 heavy chain	1fmw	2.15	x-ray diffraction	ATP	A999	0	MG	ASN	NONE	A241	NONE	O1A	8.94021	O1G	6.15056	A238	NONE.	O3A	11.847	O2G	6.86431	O3A	9.66671	O2G	4.70401	O1A	10.3458	O2G	5.80464	A233	AG_weak	O1A	3.33963	O2G	3.25475	SER_A237..O1G(2.79); SER_A181..O3G(3.91)		GLY A182	O2G	3.28709	A185	3.02733	2.14585
338		SIMIBI	PF00142	Fer4_NifH	NIFH1_AZOVI	Nitrogenase iron protein 1	1g21	3	x-ray diffraction	ATP	F6292	0	MG	NONE	NONE	E10	NONE	O3A	5.5317	O2G	5.18703	F187	NONE.	O1A	8.02481	O1G	11.1619	O1A	6.71536	O1G	9.29752	O1A	8.96142	O1G	11.3228	F185	NONE	O1A	6.09535	O1G	10.6557			GLY F12	O1G	4.10902	F15	4.89873	2.27381
340		SIMIBI	PF00142	Fer4_NifH	NIFH1_AZOVI	Nitrogenase iron protein 1	1g21	3	x-ray diffraction	ATP	H8292	0	MG	NONE	NONE	G10	NONE	O3A	4.79153	O2G	4.0097	H46	NONE.	O2A	7.99555	O2G	11.1445	O2A	6.43164	O2G	10.506	O2A	6.14433	O2G	9.57595	H185	NONE	O1A	8.58815	O1G	12.9504			GLY H12	O1G	4.17024	H15	4.7959	2.48154
341		ASCE_unclassified	PF02572	CobA_CobO_BtuR	BTUR_SALTY	Corrinoid adenosyltransferase	1g5t	1.8	x-ray diffraction	ATP	A999	0	MG	NONE	NONE	A39	NONE	O3A	8.29344	O3G	4.12769	A161	NONE.	O1A	6.41379	O3G	12.6554	O1A	5.61197	O3G	10.9574	O1A	4.34141	O2G	10.4093	A37	NONE	O1A	8.99587	O2G	13.6916	THR_A43..O2G(3.03); THR_A42..O2G(3.45); LYS_A41..O2G(3.39); GLY_A40..O2G(3.21)		GLY A38	O2G	9.03327	A41	2.96359	1.94768
342		ASCE_unclassified	PF02572	CobA_CobO_BtuR	BTUR_SALTY	Corrinoid adenosyltransferase	1g64	2.05	x-ray diffraction	ATP	A999	0	MG	NONE	1ARG, 1LYS	A39	G	O3A	6.98391	O3G	2.41314	B251	ONLY GAMMA.	O3A	7.21235	O3G	2.9972	O3A	7.15465	O1G	2.93323	O3A	9.10655	O1G	4.89626	A37	NONE	O1A	7.65147	O2G	12.2253	THR_A43..O1G(3.93); GLY_A40..O2G(3.01); LYS_A41..O2G(3.52); THR_A43..O2G(3.11); THR_A42..O2G(3.79)		GLY A38	O2G	8.98486	A41	3.30876	2.01038
343		ASCE_unclassified	PF02572	CobA_CobO_BtuR	BTUR_SALTY	Corrinoid adenosyltransferase	1g64	2.05	x-ray diffraction	ATP	B1000	0	MG	NONE	1ARG, 1LYS	B239	G	O3A	7.07856	O3G	2.46028	A51	ONLY GAMMA.	O3A	7.65428	O3G	3.2923	O2A	7.39026	O1G	2.95136	O3A	9.46086	O1G	4.96416	B237	NONE	O1A	7.71907	O2G	12.5138	THR_B243..O1G(3.81); THR_B242..O2G(3.83); LYS_B241..O2G(3.75); THR_B243..O2G(2.99); GLY_B240..O2G(3.22)		GLY B238	O2G	9.15488	B241	3.13279	2.04681
344		RecA_F1	PF00006	ATP-synt_ab	ATPA_BOVIN	ATP synthase subunit alpha, mitochondrial	1h8h	2.88	x-ray diffraction	ATP	A600	0	MG	NONE	NONE	A273	NONE	O3A	10.9122	O2G	6.6246	D356	NONE.	O2A	7.19205	O3G	7.66686	O2A	7.10306	O3G	6.42117	O2A	7.5029	O3G	7.9056	A366	NONE	O3A	16.2095	O1G	17.4262		GLN_A172_NE2..O3G(3.02)	GLN A172	O1G	2.73283	A175	3.54624	2.10923
345		RecA_F1	PF00006	ATP-synt_ab	ATPA_BOVIN	ATP synthase subunit alpha, mitochondrial	1h8h	2.88	x-ray diffraction	ATP	B600	0	MG	NONE	1ARG	B273	NONE	O3A	10.4046	O1G	6.14738	B171	NONE.	O3A	8.12539	O1G	4.32318	O3A	9.04825	O3G	5.34983	O3A	9.34678	O1G	6.09403	B366	NONE	O3A	16.3259	O1G	17.3498		GLN_B172_NE2..O3G(3.23); ARG_E356_NH2..O3G(3.92)	GLN B172	O1G	3.1983	B175	3.38209	2.13872
346		RecA_F1	PF00006	ATP-synt_ab	ATPA_BOVIN	ATP synthase subunit alpha, mitochondrial	1h8h	2.88	x-ray diffraction	ATP	C600	0	MG	NONE	NONE	C273	NONE	O3A	10.5781	O1G	6.17719	F356	NONE.	O2A	8.49637	O3G	9.07759	O2A	6.75059	O3G	8.02411	O2A	6.48531	O3G	6.94238	C366	NONE	O3A	16.0873	O1G	17.427		GLN_C172_NE2..O3G(3.29)	GLN C172	O1G	3.21193	C175	3.19546	2.2807
347		RecA_F1	PF00006	ATP-synt_ab	ATPB_BOVIN	ATP synthase subunit beta, mitochondrial	1h8h	2.88	x-ray diffraction	ATP	F600	0	MG	ARG	1ARG	B391	NONE	O2A	15.5971	O3G	17.453	B373	NH1.	O2A	2.79837	O3G	3.11138	O2A	4.4311	O3G	2.97852	O2A	4.21769	O3G	4.82382	F257	NONE	O3A	8.59917	O2G	5.74133		ARG_F189_NH2..O3G(3.05)	GLY F159	O1G	2.9706	F162	2.66303	2.39086
348		SIMIBI	PF02374	ArsA_ATPase	ARSA1_ECOLX	Arsenical pump-driving ATPase	1ii0	2.4	x-ray diffraction	ATP	A591	0	MG	NONE	NONE	A16	NONE	O3A	10.4964	O1G	10.6457	A217	NONE.	O2A	11.709	O3G	8.70847	O2A	10.0485	O3G	6.62511	O2A	12.2987	O3G	8.57034	A527	NONE	O1A	6.18229	O1G	10.4437			GLY A337	O1G	2.9025	A340	2.91158	2.13574
349		SIMIBI	PF02374	ArsA_ATPase	ARSA1_ECOLX	Arsenical pump-driving ATPase	1ii0	2.4	x-ray diffraction	ATP	B1591	0	MG	NONE	NONE	B1016	NONE	O3A	7.88493	O1G	8.04789	B1217	NONE.	O2A	11.1749	O3G	8.14625	O2A	9.8146	O3G	6.26582	O2A	12.1143	O3G	8.42566	B1528	NONE	O3A	7.70954	O1G	11.1526			GLY B1337	O1G	2.81078	B1340	2.92233	2.13457
350		Kinases	PF01202	SKI	GNTK_ECOLI	Thermoresistant gluconokinase	1ko5	2.3	x-ray diffraction	ATP	A302	0	MG	NONE	NONE	A130	NONE	O2A	16.8785	O1G	13.3431	A124	NONE.	O2A	5.3579	O1G	5.91971	O2A	3.20429	O1G	5.39154	O2A	5.24208	O1G	7.37847	B80	NONE	O2A	11.337	O3G	9.79456			GLY A18	O1G	3.75314	A21	2.77047	2.23832
351		Kinases	PF01202	SKI	GNTK_ECOLI	Thermoresistant gluconokinase	1ko5	2.3	x-ray diffraction	ATP	B303	0	MG	NONE	NONE	B130	NONE	O2A	17.2977	O1G	14.1065	B124	NONE.	O2A	5.0664	O1G	4.97474	O2A	2.9068	O1G	4.41455	O2A	4.79245	O1G	6.36422	A80	NONE	O2A	11.8648	O3G	10.3236			GLY B18	O1G	3.86709	B21	2.69705	2.32612
352		RecA_F1	PF00006	ATP-synt_ab	ATPA_RAT	ATP synthase subunit alpha, mitochondrial	1mab	2.8	x-ray diffraction	ATP	A603	0	MG	NONE	NONE	A273	NONE	O3A	9.5626	O1G	5.23399	A171	NONE.	O3A	9.08377	O3G	7.02657	O3A	10.9341	O3G	9.23361	O3A	10.3693	O1G	8.17971	A366	NONE	O3A	18.1083	O1G	20.2774			GLN A172	O3G	4.04813	A175	2.86755	2.34819
355		RecA_F1	PF00006	ATP-synt_ab	ATPA_BOVIN	ATP synthase subunit alpha, mitochondrial	1nbm	3	x-ray diffraction	ATP	A600	0	MG	NONE	NONE	A273	NONE	O3A	9.85194	O1G	5.65424	D356	NONE.	O2A	7.99184	O3G	7.91253	O2A	6.26225	O3G	5.74448	O2A	6.74119	O3G	7.46713	A366	NONE	O3A	16.3526	O1G	17.5727		GLN_A172_NE2..O3G(3.80)	GLN A172	O1G	3.74577	A175	4.28161	1.64513
356		RecA_F1	PF00006	ATP-synt_ab	ATPA_BOVIN	ATP synthase subunit alpha, mitochondrial	1nbm	3	x-ray diffraction	ATP	B600	0	MG	NONE	1ARG	B273	NONE	O3A	10.0957	O2G	6.03616	E356	ONLY GAMMA weak.	O2A	6.99462	O3G	3.94224	O2A	8.25206	O3G	4.57465	O2A	7.73753	O3G	5.2676	B366	NONE	O3A	16.7622	O1G	17.7343		GLN_B172_NE2..O3G(3.08)	GLN B172	O1G	3.24066	B175	4.212	1.65795
357		RecA_F1	PF00006	ATP-synt_ab	ATPA_BOVIN	ATP synthase subunit alpha, mitochondrial	1nbm	3	x-ray diffraction	ATP	C600	0	MG	NONE	NONE	C273	NONE	O3A	9.9897	O1G	5.87865	F356	NONE.	O2A	8.33715	O3G	7.54972	O2A	7.70034	O3G	8.09688	O2A	6.77238	O3G	6.96163	C366	NONE	O3A	16.1272	O1G	17.489		GLN_C172_NE2..O3G(3.13)	GLN C172	O1G	3.56297	C175	3.99385	1.62128
358		RecA_F1	PF00006	ATP-synt_ab	ATPB_BOVIN	ATP synthase subunit beta, mitochondrial	1nbm	3	x-ray diffraction	ATP	F600	0	MG	ARG	1ARG	B391	NONE	O2A	14.5872	O3G	16.7903	B373	NH1.	O2A	3.1076	O3G	2.89866	O2A	4.55871	O3G	3.29946	O2A	4.1111	O3G	4.86284	F257	NONE	O3A	8.65375	O1G	5.7696		ARG_F189_NH2..O3G(2.85),NH1..O3G(2.90)	GLY F159	O1G	3.51718	F162	2.72735	1.62118
359		AAA+	PF00004	AAA	NSF_CRIGR	Vesicle-fusing ATPase	1nsf	1.9	x-ray diffraction	ATP	A858	0	MG	LYS	NONE	A708	AG	O2A	3.73971	O2G	2.9834	A607	NONE.	O2A	14.2923	O1G	9.98963	O3A	13.9611	O1G	9.49667	O2A	12.4793	O1G	8.29523	A669	NONE	O3A	10.6199	O3G	9.40515			HIS A546	O3G	2.78842	A549	2.66799	2.1755
361		Kinases	PF07931	CPT	CPT_STRVP	Chloramphenicol 3-O phosphotransferase	1qhx	2.2	x-ray diffraction	ATP	A501	0	MG	ARG	1ARG	A143	NONE	O3A	17.9652	O3G	14.7109	A133	NH2 weak*	O2A	2.805	O3G	3.91879	O2A	3.60693	O3G	3.38141	O2A	3.69137	O3G	5.39703	A9	NONE	O3A	12.9205	O2G	10.3765	SER_A12..O2G(3.87)	ARG_A136_NH2..O1G(3.01),NH1..O3G(1.99),NH2..O3G(2.32)	SER A13	O2G	3.92512	A16	2.9618	2.62198
362		ABC_ATPases	PF00005	ABC_tran	CFTR_MOUSE	Cystic fibrosis transmembrane conductance regulator	1r0x	2.2	x-ray diffraction	ATP	A1	0	MG	NONE	NONE	A411	NONE	O1A	13.9608	O2G	16.9126	A667	NONE.	O3A	13.7888	O1G	11.7393	O3A	12.0731	O1G	10.6569	O3A	13.3811	O1G	11.9951	A438	NONE	O2A	14.7877	O3G	18.8038		GLN_A493_NE2..O2G(3.89)	GLY A461	O1G	2.95188	A464	2.88005	2.26168
363		ABC_ATPases	PF00005	ABC_tran	CFTR_MOUSE	Cystic fibrosis transmembrane conductance regulator	1r0x	2.2	x-ray diffraction	ATP	B2	0	MG	NONE	NONE	B442	NONE	O2A	13.8608	O1G	17.1215	B667	NONE.	O3A	13.7902	O1G	11.8241	O3A	11.9473	O1G	10.5359	O3A	12.9935	O1G	11.6603	A505	NONE	O3A	15.0683	O1G	16.1346		GLN_B493_NE2..O2G(3.27)	GLY B461	O1G	3.04354	B464	2.64837	2.24004
364		ABC_ATPases	PF00005	ABC_tran	CFTR_MOUSE	Cystic fibrosis transmembrane conductance regulator	1r0x	2.2	x-ray diffraction	ATP	C3	0	MG	NONE	NONE	C442	NONE	O3A	15.3186	O1G	18.4503	C667	NONE.	O3A	13.2061	O1G	11.3884	O3A	11.7261	O1G	10.6905	O3A	13.0688	O1G	11.9368	C438	NONE	O2A	14.9449	O3G	18.9586		GLN_C493_NE2..O2G(3.12)	GLY C461	O1G	3.11102	C464	2.52463	2.32447
365		ABC_ATPases	PF00005	ABC_tran	CFTR_MOUSE	Cystic fibrosis transmembrane conductance regulator	1r0x	2.2	x-ray diffraction	ATP	D4	0	MG	NONE	NONE	D411	NONE	O1A	14.955	O2G	17.7278	D667	NONE.	O3A	14.2907	O1G	12.3878	O3A	12.4695	O1G	11.0955	O3A	13.6257	O1G	12.3156	D438	NONE	O2A	14.9683	O3G	18.9194		GLN_D493_NE2..O2G(3.52)	GLY D461	O1G	3.10578	D464	3.25137	2.30551
366		ABC_ATPases	PF00005	ABC_tran	CFTR_MOUSE	Cystic fibrosis transmembrane conductance regulator	1r0z	2.35	x-ray diffraction	ATP	A675	0	MG	NONE	NONE	A420	NONE	O1A	14.0001	O3G	10.2574	A667	NONE.	O3A	13.1354	O1G	11.404	O3A	11.8253	O1G	10.9381	O3A	13.5122	O1G	12.4479	A426	NONE	O1A	13.95	O3G	12.8648		GLN_A493_NE2..O2G(3.24)	GLY A461	O1G	3.366	A464	2.9974	2.26302
367		ABC_ATPases	PF00005	ABC_tran	CFTR_MOUSE	Cystic fibrosis transmembrane conductance regulator	1r0z	2.35	x-ray diffraction	ATP	B675	0	MG	NONE	NONE	B420	NONE	O1A	13.6077	O3G	10.2147	B667	NONE.	O3A	12.9165	O1G	11.3805	O3A	11.4874	O1G	10.7826	O3A	13.1394	O1G	12.262	B426	NONE	O1A	14.1039	O3G	13.0773		GLN_B493_NE2..O2G(3.06)	GLY B461	O1G	3.42829	B464	2.72873	2.40199
368		ABC_ATPases	PF00005	ABC_tran	CFTR_MOUSE	Cystic fibrosis transmembrane conductance regulator	1r0z	2.35	x-ray diffraction	ATP	C675	0	MG	NONE	NONE	C420	NONE	O1A	14.0845	O3G	10.186	C667	NONE.	O3A	13.1564	O1G	11.3291	O3A	11.8485	O1G	10.8723	O3A	13.4335	O1G	12.2638	C426	NONE	O1A	14.1485	O3G	13.1219		GLN_C493_NE2..O2G(3.23)	GLY C461	O1G	3.46081	C464	3.19416	2.37427
369		ABC_ATPases	PF00005	ABC_tran	CFTR_MOUSE	Cystic fibrosis transmembrane conductance regulator	1r0z	2.35	x-ray diffraction	ATP	D675	0	MG	NONE	NONE	D442	NONE	O2A	16.8215	O3G	20.9804	D667	NONE.	O3A	13.5918	O1G	11.7655	O3A	12.0967	O1G	11.046	O3A	13.5959	O1G	12.4299	D438	NONE	O2A	14.5022	O3G	17.9802		GLN_D493_NE2..O2G(3.04)	GLY D461	O1G	3.38298	D464	3.20311	2.17937
370		ABC_ATPases	PF00005	ABC_tran	CFTR_MOUSE	Cystic fibrosis transmembrane conductance regulator	1r10	3	x-ray diffraction	ATP	A1	0	MG	NONE	NONE	A442	NONE	O2A	15.7717	O3G	20.0554	A667	NONE.	O3A	14.3101	O1G	12.8433	O3A	12.431	O3G	11.3952	O3A	13.629	O1G	12.8891	A438	NONE	O2A	14.0609	O3G	17.422		GLN_A493_NE2..O2G(3.74)	GLY A461	O3G	3.65015	A464	3.10151	2.40563
371		ABC_ATPases	PF00005	ABC_tran	CFTR_MOUSE	Cystic fibrosis transmembrane conductance regulator	1r10	3	x-ray diffraction	ATP	B2	0	MG	NONE	NONE	B442	NONE	O2A	13.4119	O3G	17.8221	B667	NONE.	O3A	14.1825	O1G	12.5243	O3A	12.405	O1G	11.0637	O3A	13.1628	O1G	12.3088	A505	NONE	O3A	15.1084	O3G	15.416			GLY B461	O1G	3.69218	B464	3.35904	2.49473
372		AAA/SF3	PF06431	Polyoma_lg_T_C	LT_SV40	Large T antigen	1svm	1.94	x-ray diffraction	ATP	A800	0	MG	LYS	1ARG	F418	AG	O1A	3.22155	O2G	2.47351	F540	ONLY GAMMA.	O1A	5.55687	O1G	3.66834	O1A	6.81985	O2G	2.84817	O1A	7.12816	O2G	4.4788	A529	(only G)	O3A	7.33458	O3G	3.04419			ASP A429	O2G	3.87039	A432	3.29904	1.96932
373		AAA/SF3	PF06431	Polyoma_lg_T_C	LT_SV40	Large T antigen	1svm	1.94	x-ray diffraction	ATP	B800	0	MG	LYS	1ARG	A418	AG	O1A	3.42647	O2G	2.45575	A540	ONLY GAMMA.	O1A	6.98024	O2G	3.03291	O1A	6.01271	O1G	3.20276	O1A	6.4591	O2G	4.44901	B529	(only G)	O3A	7.34458	O3G	3.01743			ASP B429	O2G	3.88873	B432	3.21044	1.9694
374		AAA/SF3	PF06431	Polyoma_lg_T_C	LT_SV40	Large T antigen	1svm	1.94	x-ray diffraction	ATP	C800	0	MG	LYS	1ARG	B418	AG	O2A	3.52814	O2G	2.41527	B540	ONLY GAMMA.	O2A	7.17714	O2G	3.20458	O2A	5.63573	O1G	2.9157	O2A	6.756	O2G	4.57824	C529	(only G)	O3A	7.41982	O3G	3.12195			ASP C429	O2G	3.69914	C432	3.10047	2.03831
375		AAA/SF3	PF06431	Polyoma_lg_T_C	LT_SV40	Large T antigen	1svm	1.94	x-ray diffraction	ATP	D800	0	MG	LYS	1ARG	C418	AG	O2A	3.75068	O2G	2.37214	C540	ONLY GAMMA.	O2A	5.44237	O1G	3.41942	O2A	7.03719	O2G	3.07677	O2A	7.43544	O2G	4.4424	D529	(only G)	O3A	7.26674	O3G	3.02274			ASP D429	O2G	3.81456	D432	3.30554	2.05956
376		AAA/SF3	PF06431	Polyoma_lg_T_C	LT_SV40	Large T antigen	1svm	1.94	x-ray diffraction	ATP	E800	0	MG	LYS	1ARG	D418	AG	O2A	3.62074	O2G	2.30322	D540	ONLY GAMMA weak.	O2A	5.77942	O1G	3.4187	O2A	7.42329	O2G	3.33109	O2A	7.45387	O2G	4.68314	E529	(only G)	O3A	7.22301	O3G	3.09628			ASP E429	O2G	3.83108	E432	3.32215	2.00022
377		AAA/SF3	PF06431	Polyoma_lg_T_C	LT_SV40	Large T antigen	1svm	1.94	x-ray diffraction	ATP	F800	0	MG	LYS	1ARG	E418	AG	O2A	3.61271	O2G	2.28626	E540	ONLY GAMMA.	O2A	5.35573	O1G	3.13721	O2A	7.04584	O2G	3.2298	O2A	7.43471	O2G	4.3504	F529	(only G)	O3A	7.4191	O3G	3.33838			ASP F429	O2G	3.74494	F432	3.38726	1.96263
378		RecA_F1	PF06745	ATPase	KAIC_SYNE7	Circadian clock protein kinase KaiC	1u9i	2.8	x-ray diffraction	ATP	A521	0	MG	NONE	1ARG, 1LYS	B457	G	O3A	6.47049	O1G	3.24008	B459	ONLY GAMMA.	O2A	7.33618	O2G	4.93591	O2A	6.6364	O2G	3.06104	O2A	5.25938	O2G	3.43727	A327	NONE	O2A	5.52654	O2G	7.45276			GLY A291	O3G	3.27555	A294	3.35532	1.79602
380		RecA_F1	PF06745	ATPase	KAIC_SYNE7	Circadian clock protein kinase KaiC	1u9i	2.8	x-ray diffraction	ATP	B521	0	MG	NONE	1ARG, 1LYS	C457	G	O3A	6.34989	O3G	3.07869	C459	ONLY GAMMA.	O2A	7.47082	O2G	4.95381	O3A	6.67137	O2G	3.04823	O2A	5.38133	O2G	3.50948	B327	NONE	O2A	5.53428	O2G	7.60506			GLY B291	O3G	3.27456	B294	3.42513	2.68128
382		RecA_F1	PF06745	ATPase	KAIC_SYNE7	Circadian clock protein kinase KaiC	1u9i	2.8	x-ray diffraction	ATP	C521	0	MG	NONE	1ARG, 1LYS	D457	G	O3A	6.32214	O3G	3.01658	D459	ONLY GAMMA.	O2A	7.48551	O2G	4.99802	O2A	6.59631	O2G	2.98606	O2A	5.36409	O2G	3.53802	C327	NONE	O2A	5.29635	O2G	7.29389			GLY C291	O3G	3.52946	C294	3.23751	2.79253
384		RecA_F1	PF06745	ATPase	KAIC_SYNE7	Circadian clock protein kinase KaiC	1u9i	2.8	x-ray diffraction	ATP	D521	0	MG	NONE	1ARG, 1LYS	E457	G	O3A	6.5602	O3G	3.32497	E459	ONLY GAMMA weak.	O2A	7.50189	O2G	5.20958	O2A	6.74782	O2G	3.2552	O2A	5.33189	O2G	3.6773	D327	NONE	O2A	5.43503	O2G	7.55609			GLY D291	O3G	3.4512	D294	3.26662	2.84221
386		RecA_F1	PF06745	ATPase	KAIC_SYNE7	Circadian clock protein kinase KaiC	1u9i	2.8	x-ray diffraction	ATP	E601	0	MG	NONE	1ARG, 1LYS	F457	G	O3A	6.41156	O3G	3.15041	F459	ONLY GAMMA weak.	O2A	7.75375	O2G	5.25169	O3A	6.88241	O2G	3.25379	O2A	5.56901	O2G	3.73809	E327	NONE	O2A	5.68483	O2G	7.66633			GLY E291	O3G	3.34797	E294	3.4305	1.87457
388		RecA_F1	PF06745	ATPase	KAIC_SYNE7	Circadian clock protein kinase KaiC	1u9i	2.8	x-ray diffraction	ATP	F701	0	MG	NONE	1ARG, 1LYS	A457	G	O3A	6.41571	O1G	3.03928	A459	ONLY GAMMA weak.	O2A	7.59029	O2G	5.17495	O2A	6.87646	O2G	3.28811	O2A	5.48467	O2G	3.64034	F327	NONE	O2A	5.51962	O2G	7.39919			GLY F291	O3G	3.52486	F294	3.31252	2.2432
390		ABC_ATPases	PF00488	MutS_V	MUTS_ECOLI	DNA mismatch repair protein MutS	1w7a	2.3	x-ray diffraction	ATP	A1801	0	MG	NONE	NONE	A769	NONE	O3A	18.524	O3G	17.1385	A625	NONE.	O1A	6.44671	O2G	7.98102	O1A	4.94624	O1G	7.4274	O2A	6.37349	O2G	9.0467	A616	NONE	O3A	8.19246	O3G	4.37267			MET A617	O3G	2.94884	A620	3.04041	2.22758
392		ABC_ATPases	PF00005	ABC_tran	HLYBP_ECOLX	Alpha-hemolysin translocation ATP-binding protein HlyB	1xef	2.5	x-ray diffraction	ATP	A800	0	MG	NONE	NONE	A513	NONE	O1A	5.52535	O3G	8.76369	B613	NONE.	O3A	8.63737	O1G	5.43887	O3A	10.2852	O1G	7.5872	O3A	10.8921	O1G	7.28618	A552	NONE	O1A	16.1925	O3G	14.7316	GLY_B608..O1G(3.90); GLN_B610..O1G(3.97); GLY_B609..O1G(2.76); GLY_B608..O3G(3.74); GLY_B609..O3G(3.94)		GLY A505	O1G	3.60066	A508	2.79158	2.33559
393		ABC_ATPases	PF00005	ABC_tran	HLYBP_ECOLX	Alpha-hemolysin translocation ATP-binding protein HlyB	1xef	2.5	x-ray diffraction	ATP	B1800	0	MG	NONE	NONE	B513	NONE	O1A	5.2983	O3G	8.5393	A613	NONE.	O3A	8.52664	O1G	5.45248	O3A	10.2238	O1G	7.64923	O3A	10.7892	O1G	7.32543	B552	NONE	O1A	15.9241	O3G	14.5319	GLY_A608..O1G(3.88); GLY_A609..O1G(2.79); GLY_A608..O3G(3.44); GLY_A609..O3G(3.93)		GLY B505	O1G	3.60649	B508	2.90892	2.18923
394		ABC_ATPases	PF00005	ABC_tran	HLYBP_ECOLX	Alpha-hemolysin translocation ATP-binding protein HlyB	1xef	2.5	x-ray diffraction	ATP	C2800	0	MG	NONE	NONE	C513	NONE	O1A	5.31239	O3G	8.59255	D613	NONE.	O3A	8.52301	O1G	5.50756	O3A	10.2348	O1G	7.64583	O3A	10.7316	O1G	7.24608	C552	NONE	O1A	15.0016	O3G	13.8359	GLY_D608..O1G(3.77); GLN_D610..O1G(3.95); GLY_D609..O1G(2.71); GLY_D608..O3G(3.62); GLY_D609..O3G(3.95)		GLY C505	O1G	3.58165	C508	2.83409	2.16491
395		ABC_ATPases	PF00005	ABC_tran	HLYBP_ECOLX	Alpha-hemolysin translocation ATP-binding protein HlyB	1xef	2.5	x-ray diffraction	ATP	D3800	0	MG	NONE	NONE	D513	NONE	O1A	4.83399	O3G	8.15642	C613	NONE.	O3A	8.17766	O1G	5.162	O3A	9.58808	O1G	7.25995	O3A	10.4844	O1G	7.20461	D552	NONE	O1A	15.7709	O3G	14.4415	GLY_C608..O1G(3.90); GLY_C609..O1G(2.81); GLY_C608..O3G(3.47); GLY_C609..O3G(3.99)		GLY D505	O1G	3.47681	D508	2.97714	2.21085
396		ABC_ATPases	PF02463	SMC_N	SMC_PYRFU	Chromosome partition protein Smc	1xex	2.5	x-ray diffraction	ATP	A1001	0	MG	NONE	NONE	A13	NONE	O2A	5.96544	O1G	10.5059	A59	NONE.	O2A	3.02255	O1G	6.40253	O2A	2.90266	O1G	6.87461	O2A	4.5695	O1G	7.50249	A35	(only G)	O3A	7.1815	O3G	2.94327		GLN_A145_NE2..O1G(2.99); GLN_B1098_NE2..O1G(3.94)	GLY A36	O2G	3.45813	A39	2.9356	2.19047
397		ABC_ATPases	PF00005	ABC_tran	CFTR_MOUSE	Cystic fibrosis transmembrane conductance regulator	1xf9	2.7	x-ray diffraction	ATP	A1	0	MG	NONE	NONE	A442	NONE	O2A	16.423	O1G	19.5849	A667	NONE.	O3A	13.8779	O1G	11.6014	O3A	12.1567	O1G	10.4236	O3A	13.1873	O1G	11.5519	A438	NONE	O2A	11.3825	O3G	15.3463			GLY A461	O1G	2.88135	A464	2.93655	2.00547
398		ABC_ATPases	PF00005	ABC_tran	CFTR_MOUSE	Cystic fibrosis transmembrane conductance regulator	1xf9	2.7	x-ray diffraction	ATP	B2	0	MG	NONE	NONE	B442	NONE	O2A	16.5083	O1G	19.8067	B667	NONE.	O3A	13.8467	O1G	11.6079	O3A	11.9735	O1G	10.2529	O3A	13.0291	O1G	11.4552	B438	NONE	O2A	13.2118	O3G	16.8757			GLY B461	O1G	2.93661	B464	2.89709	1.93647
399		ABC_ATPases	PF00005	ABC_tran	CFTR_MOUSE	Cystic fibrosis transmembrane conductance regulator	1xf9	2.7	x-ray diffraction	ATP	C3	0	MG	NONE	NONE	C442	NONE	O2A	16.3239	O1G	19.7026	C667	NONE.	O3A	13.6652	O1G	11.5873	O3A	11.9634	O1G	10.4828	O3A	13.0998	O1G	11.7094	C438	NONE	O2A	13.1616	O3G	16.8587			GLY C461	O1G	3.04394	C464	2.93055	1.98606
400		ABC_ATPases	PF00005	ABC_tran	CFTR_MOUSE	Cystic fibrosis transmembrane conductance regulator	1xf9	2.7	x-ray diffraction	ATP	D4	0	MG	NONE	NONE	D442	NONE	O2A	16.6699	O1G	19.8834	D667	NONE.	O3A	14.1929	O1G	12.3162	O3A	12.5139	O1G	11.1868	O3A	13.4891	O1G	12.2284	D438	NONE	O2A	13.1603	O3G	16.756		GLN_D493_NE2..O2G(3.95)	GLY D461	O1G	3.12225	D464	2.68683	2.11913
401		ABC_ATPases	PF00005	ABC_tran	CFTR_MOUSE	Cystic fibrosis transmembrane conductance regulator	1xfa	3.1	x-ray diffraction	ATP	A1	0	MG	NONE	NONE	A411	NONE	O2A	14.3809	O2G	15.4106	B508	NONE.	O3A	7.96542	O1G	11.2792	O3A	7.00918	O1G	9.48444	O3A	9.22303	O1G	11.6972	B505	NONE	O3A	15.4003	O1G	15.4129			GLY A461	O1G	3.57302	A464	3.00784	1.70407
402		ABC_ATPases	PF00005	ABC_tran	CFTR_MOUSE	Cystic fibrosis transmembrane conductance regulator	1xfa	3.1	x-ray diffraction	ATP	B2	0	MG	NONE	NONE	B411	NONE	O2A	14.1291	O1G	16.7721	B667	NONE.	O3A	14.278	O2G	12.8261	O3A	12.5208	O3G	11.4834	O3A	13.6731	O2G	12.6933	B438	NONE	O1A	13.4099	O3G	17.1239		GLN_B493_NE2..O1G(3.47)	GLY B461	O2G	3.07621	B464	3.36844	1.78225
403		ABC_ATPases	PF00005	ABC_tran	CFTR_HUMAN	Cystic fibrosis transmembrane conductance regulator	1xmi	1.9	x-ray diffraction	ATP	A2	0	MG	NONE	NONE	A643	NONE	O3A	13.7839	O1G	12.742	A657	NONE.	O3A	12.6541	O3G	8.09729	O3A	13.6041	O1G	9.03056	O3A	14.6936	O3G	10.2513	D659	NONE	O1A	12.614	O2G	12.0969		GLN_A493_NE2..O2G(3.26)	GLY A461	O3G	4.22894	A464	2.84123	2.24111
404		ABC_ATPases	PF00005	ABC_tran	CFTR_HUMAN	Cystic fibrosis transmembrane conductance regulator	1xmi	1.9	x-ray diffraction	ATP	B1	0	MG	NONE	NONE	B606	NONE	O3A	16.8888	O1G	12.167	E658	NONE.	O1A	10.1655	O3G	9.73209	O1A	8.58263	O3G	8.10736	O1A	8.87053	O3G	9.54299	E659	NONE	O1A	13.0624	O2G	12.5024		GLN_B493_NE2..O2G(3.79)	GLY B461	O3G	4.13777	B464	2.95057	2.14724
405		ABC_ATPases	PF00005	ABC_tran	CFTR_HUMAN	Cystic fibrosis transmembrane conductance regulator	1xmi	1.9	x-ray diffraction	ATP	C3	0	MG	NONE	NONE	C643	NONE	O3A	16.8007	O1G	14.9456	C657	NONE.	O1A	13.1017	O1G	8.62702	O3A	14.1914	O1G	9.47778	O1A	15.1206	O1G	10.8016	C445	NONE	O2A	17.5044	O1G	21.0467		GLN_C493_NE2..O2G(3.58)	GLY C461	O3G	3.9949	C464	2.71852	2.15781
406		ABC_ATPases	PF00005	ABC_tran	CFTR_HUMAN	Cystic fibrosis transmembrane conductance regulator	1xmi	1.9	x-ray diffraction	ATP	D4	0	MG	NONE	NONE	D643	NONE	O3A	13.2603	O1G	12.5419	D657	NONE.	O1A	12.5506	O3G	8.09179	O3A	13.6368	O1G	8.98529	O1A	14.5987	O1G	10.3064	D445	NONE	O2A	17.7669	O1G	21.3305		GLN_D493_NE2..O2G(3.46)	GLY D461	O3G	4.12751	D464	2.88258	2.17914
407		ABC_ATPases	PF00005	ABC_tran	CFTR_HUMAN	Cystic fibrosis transmembrane conductance regulator	1xmi	1.9	x-ray diffraction	ATP	E5	0	MG	NONE	NONE	E643	NONE	O3A	15.765	O3G	13.6794	E657	NONE.	O1A	13.0375	O3G	8.65957	O3A	14.0656	O1G	9.49472	O1A	15.2175	O3G	10.961	E445	NONE	O2A	17.91	O1G	21.5853		GLN_E493_NE2..O2G(3.69)	GLY E461	O3G	4.03787	E464	2.77081	2.11363
408		ABC_ATPases	PF00005	ABC_tran	CFTR_HUMAN	Cystic fibrosis transmembrane conductance regulator	1xmj	1.89	x-ray diffraction	ATP	A1	0	MG	NONE	NONE	A442	NONE	O2A	14.8177	O1G	19.0204	A667	NONE.	O3A	15.7455	O3G	13.4965	O3A	13.9311	O3G	11.3607	O3A	13.7366	O3G	11.9527	A659	NONE	O3A	10.826	O1G	6.30691			GLY A461	O3G	3.58337	A464	2.86789	2.23246
409		STAND	PF00931	NB-ARC	CED4_CAEEL	Cell death protein 4	2a5y	2.6	x-ray diffraction	ATP	B551	0	MG	NONE	1ARG	B191	NONE	O2A	9.1601	O2G	7.59334	B273	ONLY GAMMA.	O3A	9.72937	O3G	4.78219	O3A	7.83142	O3G	2.7078	O3A	7.89402	O3G	3.41948	B329	NONE	O3A	6.90243	O1G	7.43419			GLY B162	O1G	3.27899	B165	2.45626	2.19754
410		STAND	PF00931	NB-ARC	CED4_CAEEL	Cell death protein 4	2a5y	2.6	x-ray diffraction	ATP	C551	0	MG	NONE	1ARG	C191	NONE	O2A	9.49569	O1G	7.10794	C273	ONLY GAMMA.	O3A	9.25468	O2G	4.59249	O3A	7.55076	O2G	2.70247	O3A	7.59583	O2G	3.33869	C329	NONE	O3A	7.30295	O2G	8.20137			GLY C162	O2G	3.65253	C165	2.85032	2.24065
411		ABC_ATPases	PF00005	ABC_tran	CFTR_HUMAN	Cystic fibrosis transmembrane conductance regulator	2bbo	2.55	x-ray diffraction	ATP	A1	0	MG	NONE	NONE	A442	NONE	O2A	16.6404	O1G	20.6108	A667	NONE.	O3A	13.6463	O3G	11.8698	O3A	11.8752	O3G	10.5121	O3A	12.8075	O3G	11.8412	A659	NONE	O3A	11.1444	O1G	6.39612		GLN_A493_NE2..O2G(3.44)	GLY A461	O3G	3.70646	A464	3.23292	1.9832
412		ABC_ATPases	PF00005	ABC_tran	CFTR_HUMAN	Cystic fibrosis transmembrane conductance regulator	2bbs	2.05	x-ray diffraction	ATP	A1	0	MG	NONE	NONE	A442	NONE	O2A	16.513	O1G	19.637	A658	NONE.	O3A	15.5315	O1G	10.9746	O3A	17.5147	O1G	12.8242	O3A	16.1988	O1G	11.5939	A659	NONE	O3A	11.7136	O1G	6.92045		GLN_A493_NE2..O2G(3.09)	GLY A461	O3G	4.00228	A464	3.01448	2.0227
413		ABC_ATPases	PF00005	ABC_tran	CFTR_HUMAN	Cystic fibrosis transmembrane conductance regulator	2bbs	2.05	x-ray diffraction	ATP	B2	0	MG	NONE	NONE	A615	NONE	O3A	13.7788	O3G	9.41063	A600	NONE.	O1A	10.9114	O3G	10.3567	O1A	11.5041	O3G	11.1607	O1A	12.9313	O3G	12.5913	B659	NONE	O3A	10.1576	O1G	6.15994		GLN_B493_NE2..O2G(3.32)	GLY B461	O1G	3.93607	B464	2.3919	2.00747
414		ABC_ATPases	PF00005	ABC_tran	CFTR_HUMAN	Cystic fibrosis transmembrane conductance regulator	2bbt	2.3	x-ray diffraction	ATP	A1	0	MG	NONE	NONE	B615	NONE	O3A	14.452	O3G	9.9638	B450	NONE.	O3A	12.7694	O3G	14.3809	O3A	11.5852	O3G	12.7611	O3A	10.6563	O3G	12.2298	A659	NONE	O3A	10.1001	O1G	6.20592		GLN_A493_NE2..O2G(3.77)	GLY A461	O1G	3.6821	A464	2.81062	2.09846
415		ABC_ATPases	PF00005	ABC_tran	CFTR_HUMAN	Cystic fibrosis transmembrane conductance regulator	2bbt	2.3	x-ray diffraction	ATP	B2	0	MG	NONE	NONE	B442	NONE	O2A	15.5171	O1G	19.2532	B658	NONE.	O3A	15.567	O1G	11.1019	O3A	17.5647	O1G	12.9747	O3A	16.0713	O1G	11.5234	B659	NONE	O3A	10.6488	O1G	5.91452		GLN_B493_NE2..O2G(3.38)	GLY B461	O1G	3.80753	B464	3.12401	2.17205
416		SIMIBI	PF13614	AAA_31	SOJ_THET2	Chromosome-partitioning ATPase Soj	2bek	1.8	x-ray diffraction	ATP	A500	0	MG	LYS	NONE	B15	AG	O2A	3.00819	O1G	2.83227	A208	NONE.	O3A	9.68655	O2G	12.5458	O1A	10.0458	O1G	13.3048	O1A	11.6135	O2G	14.7486	A48	NONE	O2A	4.56715	O1G	4.24228	GLY_B16..O1G(2.86)		GLY A17	O2G	2.91681	A20	3.41567	2.07297
417		SIMIBI	PF13614	AAA_31	SOJ_THET2	Chromosome-partitioning ATPase Soj	2bek	1.8	x-ray diffraction	ATP	B500	0	MG	LYS	NONE	A15	AG	O2A	2.96337	O1G	2.75546	B208	NONE.	O3A	9.65476	O2G	12.4813	O1A	9.93967	O1G	13.2703	O1A	11.5343	O2G	14.6967	B48	NONE	O2A	4.51362	O1G	4.23679	GLY_A16..O1G(2.82)		GLY B17	O2G	2.80776	B20	3.38799	2.12738
418		SIMIBI	PF13614	AAA_31	SOJ_THET2	Chromosome-partitioning ATPase Soj	2bek	1.8	x-ray diffraction	ATP	C500	0	MG	LYS	NONE	D15	AG	O2A	2.99394	O1G	2.83843	C208	NONE.	O3A	9.78418	O2G	12.6198	O1A	10.0515	O1G	13.3146	O1A	11.6437	O2G	14.8074	C48	NONE	O2A	4.4424	O1G	4.26568	GLY_D16..O1G(2.80)		GLY C17	O2G	2.9004	C20	3.45027	2.09229
419		SIMIBI	PF13614	AAA_31	SOJ_THET2	Chromosome-partitioning ATPase Soj	2bek	1.8	x-ray diffraction	ATP	D500	0	MG	LYS	NONE	C15	AG	O2A	3.01553	O1G	2.79474	D208	NONE.	O3A	9.70887	O2G	12.5546	O1A	10.0667	O1G	13.2526	O1A	11.6065	O2G	14.7616	D48	NONE	O2A	4.4809	O1G	4.23198	GLY_C16..O1G(2.87)		GLY D17	O2G	2.87655	D20	3.34283	2.08718
420		SIMIBI	PF00142	Fer4_NifH	NIFH1_AZOVI	Nitrogenase iron protein 1	2c8v	2.5	x-ray diffraction	ATP	A5292	0	MG	NONE	1LYS	A41	G	O2A	6.0741	O2G	2.66603	A46	NONE.	O2A	7.91937	O2G	8.89081	O2A	10.0003	O2G	10.6893	O2A	9.9391	O2G	10.953	A185	NONE	O3A	6.80246	O1G	10.9181			GLY A12	O1G	2.83879	A15	2.97627	2.27919
422		ABC_ATPases	PF00005	ABC_tran	MRP1_HUMAN	Multidrug resistance-associated protein 1	2cbz	1.5	x-ray diffraction	ATP	A1873	0	MG	NONE	NONE	A845	NONE	O2A	15.8183	O3G	18.8781	A780	NONE.	O1A	18.3195	O1G	17.7452	O1A	20.273	O1G	19.5442	O1A	20.4298	O1G	19.8631	A662	NONE	O2A	11.9144	O3G	16.7204		GLN_A713_NE2..O1G(2.96)	GLY A681	O3G	3.44411	A684	2.82428	2.08103
423		RecA_F1	PF00006	ATP-synt_ab	ATPA_RAT	ATP synthase subunit alpha, mitochondrial	2f43	3	x-ray diffraction	ATP	A603	0	MG	NONE	NONE	A273	NONE	O3A	9.46223	O1G	5.2436	A171	NONE.	O2A	8.31694	O3G	6.51232	O2A	10.3178	O3G	8.68589	O2A	10.0204	O3G	7.90755	A366	NONE	O3A	18.8373	O3G	19.6962			GLN A172	O3G	3.42911	A175	2.66756	2.49401
424		RecA_F1	PF06745	ATPase	KAIC_SYNE7	Circadian clock protein kinase KaiC	2gbl	2.8	x-ray diffraction	ATP	A901	0	MG	NONE	1ARG, 1LYS	B457	G	O3A	6.26593	O1G	2.92002	B459	ONLY GAMMA.	O2A	7.18327	O2G	5.17215	O2A	6.0949	O2G	3.0352	O2A	4.97381	O3G	3.38479	A327	NONE	O2A	5.23228	O3G	6.86167			GLY A291	O1G	2.50921	A294	3.18082	2.51863
426		RecA_F1	PF06745	ATPase	KAIC_SYNE7	Circadian clock protein kinase KaiC	2gbl	2.8	x-ray diffraction	ATP	B901	0	MG	NONE	1ARG, 1LYS	C457	G	O3A	6.30165	O1G	2.77583	C459	ONLY GAMMA.	O2A	7.28806	O2G	5.06951	O3A	6.27233	O2G	2.79861	O2A	5.20331	O3G	3.16235	B327	NONE	O2A	5.18734	O3G	6.6886			GLY B291	O1G	2.70185	B294	3.23647	4.00943
428		RecA_F1	PF06745	ATPase	KAIC_SYNE7	Circadian clock protein kinase KaiC	2gbl	2.8	x-ray diffraction	ATP	C901	0	MG	NONE	1ARG, 1LYS	D457	G	O3A	6.22991	O1G	2.90903	D459	ONLY GAMMA.	O2A	7.27997	O3G	5.22255	O2A	6.31057	O2G	3.04703	O2A	5.11631	O3G	3.29359	C327	NONE	O2A	5.18234	O3G	6.90137			GLY C291	O1G	2.77495	C294	3.3311	2.23046
430		RecA_F1	PF06745	ATPase	KAIC_SYNE7	Circadian clock protein kinase KaiC	2gbl	2.8	x-ray diffraction	ATP	D901	0	MG	NONE	1ARG, 1LYS	E457	G	O3A	6.28333	O1G	3.21788	E459	ONLY GAMMA.	O2A	7.25553	O3G	5.22758	O3A	6.24024	O2G	3.16848	O2A	5.08495	O3G	3.30558	D327	NONE	O2A	5.16222	O3G	7.012			GLY D291	O1G	2.5706	D294	3.37345	1.95038
432		RecA_F1	PF06745	ATPase	KAIC_SYNE7	Circadian clock protein kinase KaiC	2gbl	2.8	x-ray diffraction	ATP	E901	0	MG	NONE	1ARG, 1LYS	F457	G	O3A	6.2317	O1G	2.9451	F459	ONLY GAMMA weak.	O2A	7.60992	O2G	5.31372	O3A	6.49784	O2G	3.20313	O2A	5.39486	O3G	3.5262	E327	NONE	O2A	5.57409	O3G	7.08484			GLY E291	O1G	2.57137	E294	3.5399	2.15623
434		RecA_F1	PF06745	ATPase	KAIC_SYNE7	Circadian clock protein kinase KaiC	2gbl	2.8	x-ray diffraction	ATP	F901	0	MG	NONE	1ARG, 1LYS	A457	G	O3A	6.33706	O1G	2.8251	A459	ONLY GAMMA.	O2A	7.28497	O2G	5.31776	O2A	6.24088	O2G	3.08227	O2A	5.10149	O3G	3.39261	F327	NONE	O2A	5.25335	O3G	6.78549			GLY F291	O1G	2.86092	F294	3.34056	2.5256
436		ABC_ATPases	PF00005	ABC_tran	TAP1_RAT	Antigen peptide transporter 1	2ixe	2	x-ray diffraction	ATP	A1	0	MG	NONE	NONE	A481	NONE	O1A	23.8022	O1G	26.9383	D625	NONE.	O2A	7.02304	O3G	6.66547	O2A	5.83048	O3G	7.01706	O2A	7.32951	O3G	7.89237	A517	(only G)	O3A	7.03051	O2G	3.042	GLY_D622..O2G(3.78); GLY_D623..O2G(2.86); GLN_D624..O2G(3.89); GLY_D622..O3G(3.50); GLY_D623..O3G(3.90)	GLN_A678_NE2..O1G(3.11)	GLY A518	O2G	3.66854	A521	2.80256	2.08462
437		ABC_ATPases	PF00005	ABC_tran	TAP1_RAT	Antigen peptide transporter 1	2ixe	2	x-ray diffraction	ATP	D1	0	MG	NONE	NONE	D693	NONE	O3A	14.9713	O1G	14.3897	A625	NONE.	O2A	7.47708	O3G	7.17177	O2A	7.27468	O3G	8.32231	O2A	8.98565	O2G	9.06443	D517	(only G)	O3A	6.97303	O2G	2.8567	GLY_A622..O2G(3.66); GLN_A624..O2G(3.92); GLY_A623..O2G(2.83); GLY_A622..O3G(3.58); GLY_A623..O3G(3.99)	GLN_D678_NE2..O1G(2.95)	GLY D518	O2G	3.73661	D521	2.80331	2.21948
438		ABC_ATPases	PF00005	ABC_tran	TAP1_RAT	Antigen peptide transporter 1	2ixf	2	x-ray diffraction	ATP	A1	0	MG	NONE	NONE	A693	NONE	O3A	14.8103	O1G	14.0863	B625	NONE.	O2A	6.53824	O3G	7.31032	O2A	7.28937	O3G	6.96025	O2A	8.51012	O3G	8.18833	A517	(only G)	O3A	7.14256	O2G	3.04916	GLY_B623..O2G(2.89); GLN_B624..O2G(3.80); GLY_B622..O3G(3.56); GLY_B623..O3G(3.50)	HIS_A678_NE2..O1G(2.80); GLN_A645_NE2..O3G(3.73)	GLY A518	O2G	3.36273	A521	2.7267	2.44842
439		ABC_ATPases	PF00005	ABC_tran	TAP1_RAT	Antigen peptide transporter 1	2ixf	2	x-ray diffraction	ATP	B1	0	MG	NONE	NONE	B693	NONE	O3A	14.8786	O1G	14.2517	A625	NONE.	O2A	7.32322	O3G	6.93228	O2A	6.39032	O3G	7.08712	O2A	8.47995	O3G	8.17791	B517	(only G)	O3A	7.15264	O2G	3.00235	GLN_A624..O2G(3.88); GLY_A623..O2G(2.88); GLY_A622..O2G(3.96); GLY_A623..O3G(3.66); GLY_A622..O3G(3.52)	HIS_B678_NE2..O1G(2.83); GLN_B645_NE2..O3G(3.61)	GLY B518	O2G	3.42619	B521	2.74053	2.53664
440		ABC_ATPases	PF00005	ABC_tran	TAP1_RAT	Antigen peptide transporter 1	2ixf	2	x-ray diffraction	ATP	C1	0	MG	NONE	NONE	C693	NONE	O3A	12.7974	O1G	11.6463	D625	NONE.	O2A	7.99582	O3G	7.51345	O2A	7.01957	O3G	7.94695	O2A	8.97233	O3G	9.09681	C517	(only G)	O3A	7.03986	O2G	2.89923	GLY_D622..O2G(3.87); GLY_D623..O2G(2.91); GLY_D622..O3G(3.62); GLY_D623..O3G(3.78)	GLN_C645_NE2..O3G(3.31); HIS_C678_NE2..O1G(2.74)	GLY C518	O2G	3.62869	C521	2.80383	2.47256
441		ABC_ATPases	PF00005	ABC_tran	TAP1_RAT	Antigen peptide transporter 1	2ixf	2	x-ray diffraction	ATP	D1	0	MG	NONE	NONE	D693	NONE	O3A	14.7893	O1G	14.0025	C625	NONE.	O2A	7.79716	O3G	7.33294	O2A	6.95598	O3G	7.88053	O2A	8.84188	O3G	8.96516	D517	(only G)	O3A	7.12915	O2G	2.95827	GLY_C623..O2G(2.97); GLY_C622..O2G(3.97); GLY_C623..O3G(3.76); GLY_C622..O3G(3.62)	HIS_D678_NE2..O1G(2.82); GLN_D645_NE2..O3G(3.48)	GLY D518	O2G	3.53099	D521	2.77572	2.37473
442		Kinases	PF01202	SKI	AROK_MYCTU	Shikimate kinase	2iyw	1.85	x-ray diffraction	ATP	A201	0	MG	NONE	NONE	A24	NONE	O1A	13.8278	O1G	18.379	A20	NONE.	O1A	6.56344	O1G	8.55029	O1A	5.05697	O1G	8.37657	O1A	6.65519	O1G	10.0414	A151	NONE	O3A	13.4629	O2G	15.2403			GLY A12	O2G	4.01645	A15	2.81351	2.06773
443		SIMIBI	PF16575	CLP1_P	CLP1_YEAST	mRNA cleavage and polyadenylation factor CLP1	2npi	2.95	x-ray diffraction	ATP	A600	0	MG	NONE	NONE	A321	NONE	O3A	8.31185	O3G	5.27192	A141	NONE.	O1A	8.85198	O1G	12.0921	O1A	11.0918	O1G	14.3769	O1A	9.9237	O1G	13.2569	A159	NONE	O1A	10.933	O2G	9.63463			GLN A133	O3G	3.25921	A136	3.24128	2.36283
444		SIMIBI	PF16575	CLP1_P	CLP1_YEAST	mRNA cleavage and polyadenylation factor CLP1	2npi	2.95	x-ray diffraction	ATP	B1600	0	MG	NONE	1LYS	B321	G	O3A	6.32506	O1G	3.31979	B214	NONE.	O3A	13.5689	O3G	10.1754	O3A	12.8662	O3G	9.0323	O3A	14.7845	O3G	10.8608	B159	NONE	O1A	10.6472	O2G	8.95616		GLN_B133_NE2..O1G(3.04)	GLN B133	O3G	3.58801	B136	3.79933	2.45555
445		ABC_ATPases	PF00005	ABC_tran	CFTR_HUMAN	Cystic fibrosis transmembrane conductance regulator	2pze	1.7	x-ray diffraction	ATP	A1	0	MG	NONE	NONE	A606	NONE	O3A	18.0585	O1G	13.3584	B555	NONE.	O3A	7.90985	O3G	5.32801	O3A	9.91413	O3G	7.44999	O3A	9.95246	O3G	6.6317	B505	NONE	O1A	16.275	O3G	16.4391	GLY_B550..O2G(3.25); GLY_B551..O3G(2.70); GLY_B550..O3G(3.52)	GLN_A493_NE2..O2G(3.00)	GLY A461	O3G	3.7005	A464	2.78895	2.10963
446		ABC_ATPases	PF00005	ABC_tran	CFTR_HUMAN	Cystic fibrosis transmembrane conductance regulator	2pze	1.7	x-ray diffraction	ATP	B2	0	MG	NONE	NONE	B606	NONE	O3A	17.4517	O1G	12.7786	A555	NONE.	O3A	10.3259	O3G	7.74236	O3A	8.20577	O3G	5.53905	O3A	10.1186	O3G	6.66416	A505	NONE	O1A	16.6661	O3G	16.7748	GLY_A551..O2G(3.93); GLY_A550..O2G(3.24); GLY_A551..O3G(2.79); GLY_A550..O3G(3.73)	GLN_B493_NE2..O2G(3.17)	GLY B461	O3G	3.69898	B464	2.96444	2.19358
447		ABC_ATPases	PF00005	ABC_tran	CFTR_HUMAN	Cystic fibrosis transmembrane conductance regulator	2pzf	2	x-ray diffraction	ATP	A1	0	MG	NONE	NONE	A606	NONE	O3A	16.5188	O1G	11.7732	B555	NONE.	O3A	7.88883	O3G	5.3554	O3A	9.93385	O3G	7.36634	O3A	9.82722	O3G	6.48167	B505	NONE	O1A	16.3814	O3G	16.5346	GLY_B551..O2G(3.92); GLY_B550..O2G(3.23); GLY_B551..O3G(2.73); GLY_B550..O3G(3.71)	GLN_A493_NE2..O2G(2.91)	GLY A461	O3G	3.69176	A464	2.86821	2.22371
448		ABC_ATPases	PF00005	ABC_tran	CFTR_HUMAN	Cystic fibrosis transmembrane conductance regulator	2pzf	2	x-ray diffraction	ATP	B2	0	MG	NONE	NONE	A606	NONE	O3A	18.6152	O1G	13.8853	A553	NONE.	O1A	6.27384	O2G	6.76266	O1A	6.62948	O2G	5.71544	O1A	8.04915	O2G	7.34937	B445	NONE	O2A	17.792	O1G	21.3016	GLY_A551..O2G(3.94); GLY_A550..O2G(3.20); GLY_A551..O3G(2.76); GLY_A550..O3G(3.71)	GLN_B493_NE2..O2G(3.01)	GLY B461	O3G	3.77856	B464	3.04511	2.13649
449		ABC_ATPases	PF00005	ABC_tran	CFTR_HUMAN	Cystic fibrosis transmembrane conductance regulator	2pzg	1.8	x-ray diffraction	ATP	A1	0	MG	NONE	NONE	A606	NONE	O3A	16.588	O1G	11.9385	A560	NONE.	O1A	20.8039	O2G	19.2783	O1A	18.8439	O2G	17.3942	O1A	20.8423	O2G	19.5636	A445	NONE	O2A	17.621	O1G	21.3047		GLN_A493_NE2..O2G(2.61)	GLY A461	O3G	3.89131	A464	2.85621	2.02166
450		ABC_ATPases	PF00005	ABC_tran	CFTR_HUMAN	Cystic fibrosis transmembrane conductance regulator	2pzg	1.8	x-ray diffraction	ATP	B2	0	MG	NONE	NONE	B606	NONE	O3A	16.8871	O1G	12.271	B553	NONE.	O1A	17.4706	O2G	14.7294	O1A	19.5312	O2G	16.9469	O1A	17.9676	O2G	15.5186	B445	NONE	O2A	17.6234	O1G	21.1623		GLN_B493_NE2..O2G(2.87)	GLY B461	O3G	3.81757	B464	2.7543	2.12751
451		RecA_F1	PF00006	ATP-synt_ab	ATPA_THEMA	ATP synthase subunit alpha	2r9v	2.1	x-ray diffraction	ATP	A506	0	MG	NONE	NONE	A266	NONE	O1A	9.68538	O2G	5.49858	A172	NONE.	O3A	9.35526	O1G	6.81442	O1A	8.738	O3G	6.12608	O3A	8.94005	O1G	5.34366	A325	NONE	O3A	14.738	O1G	14.3766		GLN_A173_NE2..O3G(2.49)	GLN A173	O1G	3.11586	A176	2.80329	1.98063
452		RecA_F1	PF00006	ATP-synt_ab	ATPA_BOVIN	ATP synthase subunit alpha, mitochondrial	2v7q	2.1	x-ray diffraction	ATP	A1511	0	MG	NONE	NONE	A273	NONE	O3A	10.35	O2G	6.08169	D356	NONE.	O1A	5.24834	O1G	4.81414	O1A	6.89306	O1G	5.00449	O1A	7.13197	O1G	6.31216	A366	NONE	O3A	16.3894	O3G	17.9181		GLN_A172_NE2..O1G(2.41)	GLN A172	O3G	3.09604	A175	3.71482	2.15792
453		RecA_F1	PF00006	ATP-synt_ab	ATPA_BOVIN	ATP synthase subunit alpha, mitochondrial	2v7q	2.1	x-ray diffraction	ATP	B1511	0	MG	NONE	1ARG	B273	NONE	O1A	10.4335	O2G	5.89895	E356	ONLY GAMMA.	O1A	4.63673	O1G	2.69461	O1A	6.46988	O1G	3.09348	O1A	6.88681	O1G	4.60355	B366	NONE	O3A	16.8295	O3G	18.1502			GLN B172	O3G	2.85235	B175	2.77839	2.0524
454		RecA_F1	PF00006	ATP-synt_ab	ATPA_BOVIN	ATP synthase subunit alpha, mitochondrial	2v7q	2.1	x-ray diffraction	ATP	C1511	0	MG	NONE	NONE	C273	NONE	O3A	10.13	O2G	5.73188	C171	NONE.	O3A	10.3982	O3G	7.6898	O3A	12.256	O3G	9.22705	O3A	10.6379	O3G	7.10713	C366	NONE	O3A	16.7083	O3G	18.4627		GLN_C172_NE2..O1G(2.78)	GLN C172	O3G	3.26828	C175	2.80136	2.00512
456		RecA_F1	PF11602	NTPase_P4	Q94M05_9VIRU	NTPase P4	2vhq	2.15	x-ray diffraction	ATP	B1327	0	MG	ARG	1ARG	B192	NONE	O2A	8.31195	O3G	5.7603	A279	NH2 weak.	O1A	5.01569	O2G	4.14031	O3A	3.26287	O2G	2.48127	O1A	3.41092	O2G	4.67752	B234	(only G)	O3A	4.99815	O3G	2.74526		ARG_A272_NH2..O1G(3.04)	ASN B133	O2G	10.6908	B136	4.5471	2.49552
457		RecA_F1	PF11602	NTPase_P4	Q94M05_9VIRU	NTPase P4	2vhq	2.15	x-ray diffraction	ATP	C1327	0	MG	ARG	1ARG	B317	NONE	O1A	10.1133	O1G	12.5457	B279	NH2.	O1A	4.87837	O1G	3.96636	O1A	2.95994	O1G	2.66095	O1A	3.31099	O1G	4.77074	B318	NONE	O3A	4.73408	O1G	5.0805		ASN_C234_ND2..O2G(3.34); ARG_B272_NH2..O3G(3.25)	ASN C133	O1G	11.0755	C136	4.88524	2.65766
458		SF1_SF2	PF18766	SWI2_SNF2	T1R1_ECOLX	Type I restriction enzyme EcoR124II R protein	2w00	2.6	x-ray diffraction	ATP	A1886	0	MG	ARG	1ARG	A646	NONE	O1A	8.06957	O2G	11.3322	A691	NH2 weak.	O3A	5.25482	O2G	3.35479	O1A	3.29246	O2G	3.00099	O1A	4.70914	O2G	4.95295	A690	NONE	O3A	7.15752	O2G	6.14162		ARG_A688_NH2..O2G(2.24)	GLY A310	O1G	3.0933	A313	3.75258	1.98543
459		SF1_SF2	PF18766	SWI2_SNF2	T1R1_ECOLX	Type I restriction enzyme EcoR124II R protein	2w00	2.6	x-ray diffraction	ATP	B1893	0	MG	ARG	1ARG	B646	NONE	O1A	8.34709	O2G	11.5955	B691	NH2.	O1A	5.12807	O2G	3.20993	O1A	3.1468	O2G	3.04517	O1A	4.63861	O2G	4.88745	B690	NONE	O3A	7.24141	O2G	6.0787		ARG_B688_NH2..O2G(2.26)	GLY B310	O1G	3.10191	B313	3.60186	1.98697
460		RecA_F1	PF00006	ATP-synt_ab	ATPA_YEAST	ATP synthase subunit alpha, mitochondrial	2wpd	3.43	x-ray diffraction	ATP	A600	0	MG	NONE	NONE	D354	NONE	O3A	8.24289	O3G	8.3679	A173	NONE.	O3A	11.2996	O3G	8.55349	O3A	12.3172	O3G	9.67124	O3A	10.3936	O3G	7.42686	A368	NONE	O3A	16.666	O1G	18.1335			GLN A174	O3G	3.50592	A177	2.61899	2.3879
461		RecA_F1	PF00006	ATP-synt_ab	ATPA_YEAST	ATP synthase subunit alpha, mitochondrial	2wpd	3.43	x-ray diffraction	ATP	B600	0	MG	NONE	NONE	B275	NONE	O3A	12.031	O3G	7.13335	E356	NONE.	O3A	5.93927	O3G	6.29005	O2A	5.98277	O3G	6.06204	O3A	7.89955	O3G	7.34934	B368	NONE	O3A	17.3752	O1G	17.5501			GLN B174	O3G	5.0938	B177	3.0268	2.1125
462		RecA_F1	PF00006	ATP-synt_ab	ATPA_YEAST	ATP synthase subunit alpha, mitochondrial	2wpd	3.43	x-ray diffraction	ATP	C600	0	MG	NONE	NONE	C275	NONE	O3A	11.4229	O1G	6.9671	C173	NONE.	O3A	11.394	O3G	8.7401	O3A	12.1665	O3G	9.79766	O3A	10.2228	O3G	7.53023	C368	NONE	O1A	17.291	O1G	18.71		GLN_C174_NE2..O3G(3.04)	GLN C174	O3G	3.93886	C177	3.03725	2.24702
463		AAA+	PF00004	AAA	VPS4B_MOUSE	Vacuolar protein sorting-associated protein 4B	2zan	3	x-ray diffraction	ATP	A446	0	MG	NONE	NONE	A185	NONE	O1A	9.09757	O3G	13.2183	A306	NONE.	O2A	17.0092	O1G	18.7038	O2A	16.3059	O1G	17.7512	O2A	14.7822	O1G	16.6712	A279	(only G)	O3A	7.20636	O2G	2.72555			GLY A177	O1G	3.53818	A180	4.08405	2.2733
464		Kinases	PF08433	KTI12	PSTK_METJA	L-seryl-tRNA(Sec) kinase	3am1	2.4	x-ray diffraction	ATP	A301	0	MG	NONE	NONE	A22	NONE	O1A	4.77684	O3G	8.58839	A116	NONE.	O2A	6.58363	O2G	9.29982	O2A	8.82725	O2G	11.2993	O3A	8.20615	O2G	10.337	A23	NONE	O2A	8.0964	O2G	13.2155			GLY A14	O1G	3.76674	A17	4.24351	2.41014
465		RecA_F1	PF06745	ATPase	KAIC_SYNE7	Circadian clock protein kinase KaiC	3dvl	2.8	x-ray diffraction	ATP	A901	0	MG	NONE	1ARG, 1LYS	B457	G	O3A	6.2722	O1G	2.91841	B459	ONLY GAMMA.	O2A	7.18631	O2G	5.16869	O2A	6.09794	O2G	3.03526	O2A	4.97719	O3G	3.38669	A327	NONE	O2A	5.23228	O3G	6.86167			GLY A291	O1G	2.50921	A294	3.18082	2.51863
467		RecA_F1	PF06745	ATPase	KAIC_SYNE7	Circadian clock protein kinase KaiC	3dvl	2.8	x-ray diffraction	ATP	B901	0	MG	NONE	1ARG, 1LYS	C457	G	O3A	6.31197	O1G	2.77258	C459	ONLY GAMMA.	O2A	7.27914	O2G	5.06655	O3A	6.29133	O2G	2.80095	O2A	5.18774	O3G	3.15848	B327	NONE	O2A	5.20701	O3G	6.68227			GLY B291	O1G	2.71241	B294	3.23597	4.02601
469		RecA_F1	PF06745	ATPase	KAIC_SYNE7	Circadian clock protein kinase KaiC	3dvl	2.8	x-ray diffraction	ATP	C901	0	MG	NONE	1ARG, 1LYS	D457	G	O3A	6.24489	O1G	2.89981	D459	ONLY GAMMA.	O2A	7.3052	O3G	5.20791	O2A	6.31378	O2G	3.04161	O2A	5.13524	O3G	3.27671	C327	NONE	O2A	5.20995	O3G	6.89189			GLY C291	O1G	2.77423	C294	3.32114	2.25653
471		RecA_F1	PF06745	ATPase	KAIC_SYNE7	Circadian clock protein kinase KaiC	3dvl	2.8	x-ray diffraction	ATP	D901	0	MG	NONE	1ARG, 1LYS	E457	G	O3A	6.28233	O1G	3.19801	E459	ONLY GAMMA.	O2A	7.26447	O3G	5.22971	O3A	6.24778	O2G	3.1701	O2A	5.09194	O3G	3.31074	D327	NONE	O2A	5.20222	O3G	7.01638			GLY D291	O1G	2.58675	D294	3.40737	1.94538
473		RecA_F1	PF06745	ATPase	KAIC_SYNE7	Circadian clock protein kinase KaiC	3dvl	2.8	x-ray diffraction	ATP	E901	0	MG	NONE	1ARG, 1LYS	F457	G	O3A	6.24561	O1G	2.95786	F459	ONLY GAMMA weak.	O2A	7.60796	O2G	5.30934	O3A	6.51176	O2G	3.20475	O2A	5.3964	O3G	3.51759	E327	NONE	O2A	5.58085	O3G	7.08389			GLY E291	O1G	2.57114	E294	3.55361	2.13356
475		RecA_F1	PF06745	ATPase	KAIC_SYNE7	Circadian clock protein kinase KaiC	3dvl	2.8	x-ray diffraction	ATP	F901	0	MG	NONE	1ARG, 1LYS	A457	G	O3A	6.34444	O1G	2.8205	A459	ONLY GAMMA.	O2A	7.29977	O2G	5.30983	O2A	6.24836	O2G	3.07475	O2A	5.11632	O3G	3.39124	F327	NONE	O2A	5.28167	O3G	6.77911			GLY F291	O1G	2.8641	F294	3.36416	2.52057
480		ABC_ATPases	PF00005	ABC_tran	FBPC_NEIG1	Fe	3fvq	1.9	x-ray diffraction	ATP	A401	0	CA	NONE	NONE	A213	NONE	O3A	13.7349	O3G	13.187	B146	NONE.	O3A	10.4937	O2G	7.39333	O3A	8.25961	O2G	5.23699	O3A	10.0308	O2G	6.25784	A21	NONE	O2A	14.0428	O3G	18.1603	GLY_B141..O1G(3.49); GLY_B142..O1G(3.73); GLN_B143..O2G(3.89); GLY_B141..O2G(3.84); GLY_B142..O2G(2.84)		GLY A40	O2G	3.50315	A43	2.87965	2.32991
481		ABC_ATPases	PF00005	ABC_tran	FBPC_NEIG1	Fe	3fvq	1.9	x-ray diffraction	ATP	B360	0	CA	NONE	NONE	B213	NONE	O3A	13.5225	O3G	13.2616	A146	NONE.	O3A	10.5738	O2G	7.43973	O3A	8.32841	O2G	5.21477	O3A	10.1194	O2G	6.27267	B21	NONE	O2A	11.0685	O3G	14.9036	GLY_A141..O1G(3.56); GLY_A142..O1G(3.57); GLY_A142..O2G(2.83); GLN_A143..O2G(3.90)	GLN_B87_NE2..O1G(3.81)	GLY B40	O2G	3.46312	B43	2.94102	2.33412
482		TRAFAC	PF00225	Kinesin	KINH_HUMAN	Kinesin-1 heavy chain	3j8y	5	electron microscopy	ATP	K501	0	MG	ASN	NONE	K187	NONE	O1A	8.56385	O3G	10.2855	K190	NONE.	O1A	7.67378	O3G	6.19602	O1A	8.48646	O3G	5.88856	O1A	9.38048	O3G	7.01867	K198	AG_weak	O1A	3.00976	O1G	3.3919	SER_K202..O1G(3.21); GLY_K234..O2G(3.53); SER_K202..O3G(2.77)		SER K88	O1G	3.7964	K91	2.77513	2.07414
483		RecA_F1	PF06745	ATPase	KAIC_SYNE7	Circadian clock protein kinase KaiC	3jzm	2.9	x-ray diffraction	ATP	A901	0	MG	NONE	1ARG, 1LYS	B457	G	O3A	6.49036	O1G	2.92725	B459	ONLY GAMMA.	O2A	7.10638	O2G	4.68429	O2A	6.23244	O2G	2.58405	O2A	4.90655	O2G	3.45634	A327	NONE	O2A	5.71759	O3G	7.89773			GLY A291	O3G	3.70101	A294	3.06779	5.11525
484		RecA_F1	PF06745	ATPase	KAIC_SYNE7	Circadian clock protein kinase KaiC	3jzm	2.9	x-ray diffraction	ATP	A903	0	MG	NONE	1ARG, 1LYS	B224	G	O2A	5.84216	O1G	2.54641	B226	ONLY GAMMA.	O2A	6.87949	O1G	4.84035	O2A	5.90586	O1G	2.88156	O2A	4.60542	O3G	3.17125	A86	NONE	O2A	6.27354	O3G	7.01021			GLY A49	O1G	4.72157	A52	3.55696	6.28271
485		RecA_F1	PF06745	ATPase	KAIC_SYNE7	Circadian clock protein kinase KaiC	3jzm	2.9	x-ray diffraction	ATP	B901	0	MG	NONE	1ARG, 1LYS	C457	G	O3A	6.31502	O3G	2.73024	C459	ONLY GAMMA.	O2A	7.04896	O2G	4.55541	O3A	6.16719	O2G	2.5681	O2A	4.95347	O2G	3.19199	B327	NONE	O2A	5.40931	O2G	7.5368			GLY B291	O3G	3.18579	B294	3.26561	2.30381
486		RecA_F1	PF06745	ATPase	KAIC_SYNE7	Circadian clock protein kinase KaiC	3jzm	2.9	x-ray diffraction	ATP	B903	0	MG	NONE	1ARG, 1LYS	C224	G	O2A	5.97512	O1G	3.20141	C226	ONLY GAMMA.	O2A	6.69183	O1G	4.9037	O2A	5.7764	O1G	2.74465	O2A	4.48464	O3G	3.5259	B86	NONE	O2A	6.18836	O3G	7.07284			GLY B49	O1G	5.07187	B52	3.44089	6.04166
487		RecA_F1	PF06745	ATPase	KAIC_SYNE7	Circadian clock protein kinase KaiC	3jzm	2.9	x-ray diffraction	ATP	C901	0	MG	NONE	1ARG, 1LYS	D457	G	O3A	6.29123	O3G	2.76614	D459	ONLY GAMMA.	O2A	7.16319	O2G	4.4616	O3A	6.20603	O2G	2.45336	O2A	5.09718	O2G	3.08773	C327	NONE	O2A	5.04824	O2G	7.51541			GLY C291	O3G	3.52897	C294	3.43005	2.44138
488		RecA_F1	PF06745	ATPase	KAIC_SYNE7	Circadian clock protein kinase KaiC	3jzm	2.9	x-ray diffraction	ATP	C903	0	MG	NONE	1ARG, 1LYS	D224	G	O3A	5.24148	O1G	2.74657	D226	ONLY GAMMA weak.	O2A	6.8576	O3G	4.91988	O2A	5.96333	O3G	3.2249	O2A	4.70532	O3G	3.09815	C86	NONE	O2A	6.15128	O3G	7.4689			GLY C49	O1G	5.12062	C52	3.22937	3.2373
489		RecA_F1	PF06745	ATPase	KAIC_SYNE7	Circadian clock protein kinase KaiC	3jzm	2.9	x-ray diffraction	ATP	D901	0	MG	NONE	1ARG, 1LYS	E457	G	O3A	6.62101	O3G	2.90229	E459	ONLY GAMMA.	O2A	6.92401	O2G	4.73999	O2A	6.25375	O2G	2.65893	O2A	4.90817	O2G	3.46892	D327	NONE	O2A	5.38969	O2G	7.90711			GLY D291	O3G	3.37273	D294	3.27985	2.42103
490		RecA_F1	PF06745	ATPase	KAIC_SYNE7	Circadian clock protein kinase KaiC	3jzm	2.9	x-ray diffraction	ATP	D903	0	MG	NONE	1ARG, 1LYS	E224	G	O2A	5.93146	O1G	3.10755	E226	ONLY GAMMA.	O2A	6.83378	O1G	5.06533	O2A	6.07485	O1G	3.06297	O2A	4.66813	O1G	3.54116	D86	NONE	O2A	5.81986	O3G	6.37942			GLY D49	O1G	4.92962	D52	3.90885	5.46737
491		RecA_F1	PF06745	ATPase	KAIC_SYNE7	Circadian clock protein kinase KaiC	3jzm	2.9	x-ray diffraction	ATP	E901	0	MG	NONE	1ARG, 1LYS	F457	G	O3A	6.36748	O3G	3.03436	F459	ONLY GAMMA.	O2A	7.3143	O2G	4.93789	O2A	6.35257	O2G	2.84823	O2A	5.12917	O2G	3.60223	E327	NONE	O2A	5.59229	O2G	7.52976			GLY E291	O3G	3.48371	E294	3.51007	2.02297
492		RecA_F1	PF06745	ATPase	KAIC_SYNE7	Circadian clock protein kinase KaiC	3jzm	2.9	x-ray diffraction	ATP	E903	0	MG	NONE	1ARG, 1LYS	F224	G	O3A	5.74605	O1G	2.53652	F226	ONLY GAMMA.	O2A	7.10644	O1G	4.90624	O2A	6.33579	O1G	2.87812	O2A	4.92479	O1G	3.45248	E86	NONE	O2A	6.3473	O3G	7.14834			GLY E49	O1G	5.01609	E52	3.51641	5.7385
493		RecA_F1	PF06745	ATPase	KAIC_SYNE7	Circadian clock protein kinase KaiC	3jzm	2.9	x-ray diffraction	ATP	F901	0	MG	NONE	1ARG, 1LYS	A457	G	O3A	6.18366	O3G	2.7724	A459	ONLY GAMMA.	O2A	7.34361	O2G	4.81989	O2A	6.65519	O2G	2.97521	O2A	5.17518	O2G	3.26001	F327	NONE	O2A	5.52935	O2G	7.33814			GLY F291	O3G	3.71813	F294	3.30309	2.34014
494		RecA_F1	PF06745	ATPase	KAIC_SYNE7	Circadian clock protein kinase KaiC	3jzm	2.9	x-ray diffraction	ATP	F903	0	MG	NONE	1ARG, 1LYS	A224	G	O3A	6.54161	O3G	2.8839	A226	ONLY GAMMA.	O2A	7.29607	O2G	4.22983	O3A	6.51399	O2G	2.65445	O2A	5.33711	O2G	2.89325	F86	NONE	O2A	5.85899	O2G	7.51117			GLY F49	O3G	3.89455	F52	3.94146	2.03787
495		RecA_F1	PF06745	ATPase	KAIC_SYNE7	Circadian clock protein kinase KaiC	3k09	3.2	x-ray diffraction	ATP	A901	0	MG	NONE	1ARG, 1LYS	B457	G	O3A	6.53873	O1G	2.88229	B459	ONLY GAMMA.	O2A	7.58644	O2G	4.79836	O3A	6.42336	O2G	2.64676	O2A	5.45097	O3G	3.10361	A327	NONE	O2A	6.06687	O3G	6.71593			GLY A291	O1G	3.06607	A294	2.81601	5.39819
496		RecA_F1	PF06745	ATPase	KAIC_SYNE7	Circadian clock protein kinase KaiC	3k09	3.2	x-ray diffraction	ATP	A903	0	MG	NONE	1ARG, 1LYS	B224	G	O3A	6.26329	O1G	2.65077	B226	ONLY GAMMA.	O2A	7.34933	O2G	4.80226	O2A	6.39048	O2G	2.80596	O2A	5.17366	O2G	3.32941	A209	NONE	O1A	10.9328	O3G	11.1855			GLY A49	O3G	3.97593	A52	4.21199	2.4279
498		RecA_F1	PF06745	ATPase	KAIC_SYNE7	Circadian clock protein kinase KaiC	3k09	3.2	x-ray diffraction	ATP	B903	0	MG	NONE	1ARG, 1LYS	C224	G	O2A	5.78476	O1G	3.07	C226	ONLY GAMMA weak.	O2A	6.71525	O2G	5.07255	O2A	5.97145	O2G	3.23178	O2A	4.50176	O2G	3.64326	B209	NONE	O3A	11.174	O3G	11.3949			GLY B49	O3G	3.99386	B52	3.5041	2.22217
499		RecA_F1	PF06745	ATPase	KAIC_SYNE7	Circadian clock protein kinase KaiC	3k09	3.2	x-ray diffraction	ATP	C901	0	MG	NONE	1ARG, 1LYS	D457	G	O3A	6.4983	O1G	2.72144	D459	ONLY GAMMA.	O2A	7.49647	O2G	5.01082	O2A	6.35301	O2G	2.84824	O2A	5.30722	O2G	3.81569	C327	NONE	O2A	4.8915	O3G	6.13022			GLY C291	O1G	3.11648	C294	3.43785	6.09272
500		RecA_F1	PF06745	ATPase	KAIC_SYNE7	Circadian clock protein kinase KaiC	3k09	3.2	x-ray diffraction	ATP	C903	0	MG	NONE	1ARG, 1LYS	D224	G	O3A	6.24156	O1G	2.62967	D226	ONLY GAMMA.	O2A	6.85446	O2G	4.71426	O2A	6.24178	O2G	2.89963	O2A	4.77468	O2G	3.41772	C209	NONE	O3A	11.3471	O3G	11.3943			GLY C49	O3G	3.87738	C52	3.35236	2.62145
501		RecA_F1	PF06745	ATPase	KAIC_SYNE7	Circadian clock protein kinase KaiC	3k09	3.2	x-ray diffraction	ATP	D901	0	MG	NONE	1ARG, 1LYS	E457	G	O3A	6.73807	O1G	3.09709	E459	ONLY GAMMA.	O2A	7.35351	O2G	4.8845	O3A	6.44551	O2G	2.6856	O2A	5.3168	O3G	3.4149	D327	NONE	O2A	5.51528	O3G	6.98174			GLY D291	O1G	2.88733	D294	3.25569	5.14977
502		RecA_F1	PF06745	ATPase	KAIC_SYNE7	Circadian clock protein kinase KaiC	3k09	3.2	x-ray diffraction	ATP	D903	0	MG	NONE	1ARG, 1LYS	E224	G	O3A	6.05393	O1G	2.7203	E226	ONLY GAMMA weak.	O2A	7.16852	O2G	5.21244	O2A	6.42656	O2G	3.40985	O2A	4.92849	O3G	3.48993	D209	NONE	O3A	10.5086	O3G	11.4843			GLY D49	O3G	4.45653	D52	4.02162	5.6425
503		RecA_F1	PF06745	ATPase	KAIC_SYNE7	Circadian clock protein kinase KaiC	3k09	3.2	x-ray diffraction	ATP	E901	0	MG	NONE	1ARG, 1LYS	F457	G	O3A	5.95756	O3G	2.94157	F459	ONLY GAMMA.	O2A	7.7338	O2G	5.14518	O3A	6.31217	O2G	3.07313	O2A	5.46937	O3G	3.58141	E327	NONE	O2A	5.53541	O3G	7.20699			GLY E291	O1G	2.61496	E294	4.17641	2.92891
504		RecA_F1	PF06745	ATPase	KAIC_SYNE7	Circadian clock protein kinase KaiC	3k09	3.2	x-ray diffraction	ATP	E903	0	MG	NONE	1ARG, 1LYS	F224	G	O2A	5.72061	O3G	2.41157	F226	ONLY GAMMA.	O2A	7.22854	O1G	4.97967	O2A	6.31838	O1G	2.76375	O2A	5.0058	O3G	3.37885	E209	NONE	O3A	10.6642	O3G	11.4776			GLY E49	O3G	4.15994	E52	3.22609	2.45728
505		RecA_F1	PF06745	ATPase	KAIC_SYNE7	Circadian clock protein kinase KaiC	3k09	3.2	x-ray diffraction	ATP	F901	0	MG	NONE	1ARG, 1LYS	A457	G	O3A	6.49614	O1G	2.87614	A459	ONLY GAMMA weak.	O2A	7.43709	O3G	5.46251	O2A	6.8056	O2G	3.39592	O2A	5.27688	O3G	3.37522	F327	NONE	O2A	5.40322	O3G	6.69777			GLY F291	O1G	3.11881	F294	3.43711	2.49687
506		RecA_F1	PF06745	ATPase	KAIC_SYNE7	Circadian clock protein kinase KaiC	3k09	3.2	x-ray diffraction	ATP	F903	0	MG	NONE	1ARG, 1LYS	A224	G	O3A	6.22453	O3G	2.50993	A226	ONLY GAMMA weak.	O2A	6.97289	O2G	4.82302	O2A	6.46018	O1G	3.2499	O2A	5.07707	O2G	3.5171	F86	NONE	O2A	5.99261	O2G	7.16303			GLY F49	O3G	4.07369	F52	3.58333	2.15723
507		RecA_F1	PF06745	ATPase	KAIC_SYNE7	Circadian clock protein kinase KaiC	3k0a	3	x-ray diffraction	ATP	A901	0	MG	NONE	1ARG, 1LYS	B457	G	O3A	6.8466	O1G	3.293	B459	ONLY GAMMA.	O2A	7.39741	O2G	4.80733	O3A	6.29475	O2G	2.66148	O2A	5.21007	O3G	3.13661	A327	NONE	O2A	6.05932	O3G	7.50559			GLY A291	O1G	2.78524	A294	3.0597	2.94661
508		RecA_F1	PF06745	ATPase	KAIC_SYNE7	Circadian clock protein kinase KaiC	3k0a	3	x-ray diffraction	ATP	A903	0	MG	NONE	1ARG, 1LYS	B224	G	O3A	6.37042	O1G	2.6839	B226	ONLY GAMMA.	O2A	7.29684	O2G	4.62365	O3A	6.68347	O2G	2.82276	O2A	5.39031	O2G	3.33993	A209	NONE	O1A	11.4219	O3G	11.4831			GLY A49	O3G	3.57411	A52	3.20354	2.36488
509		RecA_F1	PF06745	ATPase	KAIC_SYNE7	Circadian clock protein kinase KaiC	3k0a	3	x-ray diffraction	ATP	B901	0	MG	NONE	1ARG, 1LYS	C457	G	O3A	6.62901	O1G	2.98354	C459	ONLY GAMMA weak.	O2A	7.62442	O3G	5.05264	O3A	6.96161	O2G	3.28883	O2A	6.1143	O3G	3.33626	B327	NONE	O2A	5.94683	O3G	7.26663			GLY B291	O1G	2.87135	B294	2.88628	3.06386
510		RecA_F1	PF06745	ATPase	KAIC_SYNE7	Circadian clock protein kinase KaiC	3k0a	3	x-ray diffraction	ATP	B903	0	MG	NONE	1ARG, 1LYS	C224	G	O2A	6.45234	O1G	3.01109	C226	ONLY GAMMA.	O2A	6.64166	O2G	4.67812	O2A	6.01162	O2G	2.90257	O2A	4.81063	O2G	3.51617	B209	NONE	O3A	10.2446	O3G	10.6059			GLY B49	O3G	4.17446	B52	2.882	2.15603
511		RecA_F1	PF06745	ATPase	KAIC_SYNE7	Circadian clock protein kinase KaiC	3k0a	3	x-ray diffraction	ATP	C901	0	MG	NONE	1ARG, 1LYS	D457	G	O3A	6.93124	O1G	3.03379	D459	ONLY GAMMA.	O2A	7.51978	O2G	4.60738	O3A	6.91083	O2G	2.84137	O2A	5.58628	O2G	3.11131	C327	NONE	O2A	5.67107	O3G	6.80069			GLY C291	O1G	3.4754	C294	3.04126	3.03823
512		RecA_F1	PF06745	ATPase	KAIC_SYNE7	Circadian clock protein kinase KaiC	3k0a	3	x-ray diffraction	ATP	C903	0	MG	NONE	1ARG, 1LYS	D224	G	O3A	6.19162	O1G	2.60705	C218	NONE.	O1A	8.1853	O3G	9.89887	O1A	7.12752	O3G	7.95201	O1A	8.53395	O3G	9.92264	C86	NONE	O2A	4.92183	O2G	7.44701		ARG_D226_NH2..O2G(3.48)	GLY C49	O3G	4.11208	C52	3.5755	2.76656
513		RecA_F1	PF06745	ATPase	KAIC_SYNE7	Circadian clock protein kinase KaiC	3k0a	3	x-ray diffraction	ATP	D901	0	MG	NONE	1ARG, 1LYS	E457	G	O3A	6.21449	O1G	2.46633	E459	ONLY GAMMA.	O2A	6.94844	O3G	4.62212	O3A	5.85807	O2G	2.50108	O2A	5.36732	O3G	2.84074	D327	NONE	O2A	5.54762	O3G	7.38136			GLY D291	O1G	2.49189	D294	4.16777	3.39659
514		RecA_F1	PF06745	ATPase	KAIC_SYNE7	Circadian clock protein kinase KaiC	3k0a	3	x-ray diffraction	ATP	D903	0	MG	NONE	1ARG, 1LYS	E224	G	O2A	5.78757	O1G	2.53593	E226	ONLY GAMMA.	O2A	6.7298	O2G	5.14145	O2A	5.73541	O2G	3.07788	O2A	4.42437	O3G	3.41383	D209	NONE	O3A	10.5965	O3G	11.4589			GLY D49	O3G	4.51044	D52	3.53002	2.62003
515		RecA_F1	PF06745	ATPase	KAIC_SYNE7	Circadian clock protein kinase KaiC	3k0a	3	x-ray diffraction	ATP	E901	0	MG	NONE	1ARG, 1LYS	F457	G	O3A	6.23706	O2G	2.97113	F459	ONLY GAMMA weak.	O2A	7.9528	O2G	5.24592	O3A	6.82126	O2G	3.29181	O3A	5.88885	O2G	3.67479	E327	NONE	O2A	5.97168	O3G	7.90993			GLY E291	O1G	2.8349	E294	3.61574	3.74773
516		RecA_F1	PF06745	ATPase	KAIC_SYNE7	Circadian clock protein kinase KaiC	3k0a	3	x-ray diffraction	ATP	E903	0	MG	NONE	1ARG, 1LYS	F224	G	O2A	5.94408	O3G	2.6964	F226	ONLY GAMMA weak.	O2A	6.95166	O3G	5.03937	O2A	6.13781	O1G	3.25348	O2A	4.89141	O3G	3.15132	E209	NONE	O3A	10.8624	O3G	12.214			GLY E49	O3G	4.73425	E52	2.51146	5.6057
517		RecA_F1	PF06745	ATPase	KAIC_SYNE7	Circadian clock protein kinase KaiC	3k0a	3	x-ray diffraction	ATP	F901	0	MG	NONE	1ARG, 1LYS	A457	G	O3A	6.83812	O1G	3.44002	A459	ONLY GAMMA.	O2A	7.20855	O2G	4.67746	O3A	6.52342	O2G	2.67475	O2A	5.19379	O2G	3.28604	F327	NONE	O2A	6.01086	O3G	7.66626			GLY F291	O1G	2.69993	F294	3.77091	2.03475
518		RecA_F1	PF06745	ATPase	KAIC_SYNE7	Circadian clock protein kinase KaiC	3k0a	3	x-ray diffraction	ATP	F903	0	MG	NONE	1ARG, 1LYS	A224	G	O3A	6.50305	O3G	2.85665	A226	ONLY GAMMA.	O2A	7.20373	O2G	4.46402	O3A	6.32094	O2G	2.53674	O2A	4.96325	O2G	2.97288	F86	NONE	O2A	6.09818	O2G	7.62305			GLY F49	O3G	3.56541	F52	3.48439	2.3668
519		RecA_F1	PF06745	ATPase	KAIC_SYNE7	Circadian clock protein kinase KaiC	3k0c	3.3	x-ray diffraction	ATP	A901	0	MG	NONE	1ARG, 1LYS	B457	G	O3A	6.07161	O2G	2.79601	B459	ONLY GAMMA.	O2A	7.15438	O2G	4.69469	O3A	5.87786	O2G	2.63952	O2A	4.99468	O3G	2.99927	A327	NONE	O2A	5.77763	O3G	7.43367			GLY A291	O1G	2.61551	A294	3.4101	2.47596
520		RecA_F1	PF06745	ATPase	KAIC_SYNE7	Circadian clock protein kinase KaiC	3k0c	3.3	x-ray diffraction	ATP	A903	0	MG	NONE	1ARG, 1LYS	B224	G	O3A	5.92168	O1G	2.67189	B226	ONLY GAMMA.	O2A	7.06433	O2G	4.57462	O3A	6.34077	O2G	2.58522	O2A	4.83912	O2G	3.14039	A209	NONE	O1A	10.8474	O3G	11.1012			GLY A49	O1G	3.66172	A52	3.69973	2.52627
521		RecA_F1	PF06745	ATPase	KAIC_SYNE7	Circadian clock protein kinase KaiC	3k0c	3.3	x-ray diffraction	ATP	B901	0	MG	NONE	1ARG, 1LYS	C457	G	O3A	6.36046	O1G	2.6881	C459	ONLY GAMMA.	O2A	7.20424	O3G	4.71028	O3A	6.00564	O2G	2.77948	O2A	5.276	O3G	2.92441	B327	NONE	O2A	5.33784	O3G	6.99779			GLY B291	O1G	2.96635	B294	2.7553	2.41506
522		RecA_F1	PF06745	ATPase	KAIC_SYNE7	Circadian clock protein kinase KaiC	3k0c	3.3	x-ray diffraction	ATP	B903	0	MG	NONE	1ARG, 1LYS	C224	G	O3A	6.34456	O1G	2.73243	C226	ONLY GAMMA weak.	O2A	6.85402	O2G	5.12752	O2A	6.0772	O2G	3.22015	O2A	4.62624	O2G	3.50586	B209	NONE	O3A	11.3564	O3G	11.2207			GLY B49	O3G	3.77299	B52	3.17256	2.70588
523		RecA_F1	PF06745	ATPase	KAIC_SYNE7	Circadian clock protein kinase KaiC	3k0c	3.3	x-ray diffraction	ATP	C901	0	MG	NONE	1ARG, 1LYS	D457	G	O3A	6.48719	O1G	3.12752	D459	ONLY GAMMA.	O2A	7.67072	O2G	4.7646	O3A	6.19538	O2G	2.66323	O2A	5.5083	O2G	3.53139	C327	NONE	O2A	5.65221	O3G	7.28884			GLY C291	O1G	3.10278	C294	3.62899	2.36362
524		RecA_F1	PF06745	ATPase	KAIC_SYNE7	Circadian clock protein kinase KaiC	3k0c	3.3	x-ray diffraction	ATP	C903	0	MG	NONE	1ARG, 1LYS	D224	G	O3A	6.2406	O1G	2.59478	D226	ONLY GAMMA weak.	O2A	7.45793	O2G	5.04694	O2A	6.87537	O2G	3.27937	O2A	5.2908	O2G	3.32984	C86	NONE	O2A	4.91776	O2G	7.07534			GLY C49	O3G	4.06771	C52	3.33603	2.34873
525		RecA_F1	PF06745	ATPase	KAIC_SYNE7	Circadian clock protein kinase KaiC	3k0c	3.3	x-ray diffraction	ATP	D901	0	MG	NONE	1ARG, 1LYS	E457	G	O3A	6.53722	O1G	3.04855	E459	ONLY GAMMA.	O2A	7.32292	O2G	4.78721	O3A	6.14052	O2G	2.54296	O2A	5.23478	O3G	3.4179	D327	NONE	O2A	5.8385	O3G	7.74745			GLY D291	O1G	2.88504	D294	3.61315	2.13205
526		RecA_F1	PF06745	ATPase	KAIC_SYNE7	Circadian clock protein kinase KaiC	3k0c	3.3	x-ray diffraction	ATP	D903	0	MG	NONE	1ARG, 1LYS	E224	G	O2A	5.77456	O3G	2.97934	E226	ONLY GAMMA weak.	O2A	6.74066	O2G	5.26535	O2A	6.06697	O1G	3.26461	O2A	4.54378	O3G	3.47165	D209	NONE	O3A	10.8858	O3G	11.6585			GLY D49	O3G	4.30286	D52	3.70108	2.65621
527		RecA_F1	PF06745	ATPase	KAIC_SYNE7	Circadian clock protein kinase KaiC	3k0c	3.3	x-ray diffraction	ATP	E901	0	MG	NONE	1ARG, 1LYS	F457	G	O3A	6.121	O2G	2.77411	F459	ONLY GAMMA.	O2A	7.99841	O2G	5.16579	O3A	6.53795	O2G	3.07858	O2A	5.82607	O2G	3.79305	E327	NONE	O2A	6.07707	O3G	8.58286			GLY E291	O1G	2.89833	E294	3.85779	2.26885
528		RecA_F1	PF06745	ATPase	KAIC_SYNE7	Circadian clock protein kinase KaiC	3k0c	3.3	x-ray diffraction	ATP	E903	0	MG	NONE	1ARG, 1LYS	F224	G	O3A	5.85714	O3G	2.4413	F226	ONLY GAMMA weak.	O2A	7.06172	O3G	5.05928	O2A	6.30844	O1G	3.3002	O2A	4.89426	O3G	3.15734	E209	NONE	O3A	10.7423	O3G	12.0691			GLY E49	O3G	4.68073	E52	3.42949	2.4724
529		RecA_F1	PF06745	ATPase	KAIC_SYNE7	Circadian clock protein kinase KaiC	3k0c	3.3	x-ray diffraction	ATP	F901	0	MG	NONE	1ARG, 1LYS	A457	G	O3A	6.74855	O1G	3.19444	A459	ONLY GAMMA.	O2A	7.23989	O2G	4.51187	O3A	6.54881	O2G	2.56515	O2A	5.34922	O2G	3.28098	F327	NONE	O2A	5.96548	O3G	7.65831			GLY F291	O1G	2.96209	F294	3.4315	2.31452
530		RecA_F1	PF06745	ATPase	KAIC_SYNE7	Circadian clock protein kinase KaiC	3k0c	3.3	x-ray diffraction	ATP	F903	0	MG	NONE	1ARG, 1LYS	A224	G	O2A	6.0063	O3G	2.69217	A226	ONLY GAMMA.	O2A	6.26859	O2G	4.57575	O2A	5.70407	O2G	2.76174	O2A	4.07011	O3G	3.33114	F209	NONE	O3A	11.6638	O3G	12.0646			GLY F49	O3G	4.26673	F52	3.68341	2.17022
531		RecA_F1	PF06745	ATPase	KAIC_SYNE7	Circadian clock protein kinase KaiC	3k0e	3.2	x-ray diffraction	ATP	A901	0	MG	NONE	1ARG, 1LYS	B457	G	O3A	6.8929	O1G	2.96978	B459	ONLY GAMMA.	O2A	7.0839	O2G	4.75275	O2A	6.49963	O2G	2.60132	O2A	4.95015	O3G	2.95764	A327	NONE	O2A	5.77856	O3G	6.818			GLY A291	O1G	3.39902	A294	4.13845	5.03465
532		RecA_F1	PF06745	ATPase	KAIC_SYNE7	Circadian clock protein kinase KaiC	3k0e	3.2	x-ray diffraction	ATP	A903	0	MG	NONE	1ARG, 1LYS	B224	G	O3A	6.46075	O3G	2.86937	B226	ONLY GAMMA.	O2A	6.91221	O2G	4.62838	O2A	6.42432	O1G	2.96397	O2A	4.98074	O2G	3.26868	A209	NONE	O3A	9.95518	O3G	10.5504			GLY A49	O3G	4.23853	A52	3.92994	2.70762
533		RecA_F1	PF06745	ATPase	KAIC_SYNE7	Circadian clock protein kinase KaiC	3k0e	3.2	x-ray diffraction	ATP	B901	0	MG	NONE	1ARG, 1LYS	C457	G	O3A	6.81168	O2G	3.473	C459	ONLY GAMMA.	O3A	7.64235	O2G	4.37117	O3A	6.21398	O2G	2.56095	O3A	5.47419	O2G	2.79671	B327	NONE	O2A	5.96232	O2G	7.37935			GLY B291	O3G	2.50762	B294	3.65254	4.11643
534		RecA_F1	PF06745	ATPase	KAIC_SYNE7	Circadian clock protein kinase KaiC	3k0e	3.2	x-ray diffraction	ATP	B903	0	MG	NONE	1ARG, 1LYS	C224	G	O2A	5.97775	O1G	2.4828	C226	ONLY GAMMA.	O2A	6.387	O2G	4.3289	O2A	6.06655	O2G	2.70771	O2A	4.37788	O3G	3.0078	B209	NONE	O3A	11.8882	O1G	12.1008			GLY B49	O1G	4.00545	B52	3.45805	2.04101
535		RecA_F1	PF06745	ATPase	KAIC_SYNE7	Circadian clock protein kinase KaiC	3k0e	3.2	x-ray diffraction	ATP	C901	0	MG	NONE	1ARG, 1LYS	D457	G	O3A	6.99582	O1G	3.22469	D459	ONLY GAMMA.	O3A	7.77588	O2G	4.859	O3A	6.42618	O2G	2.68174	O3A	5.92368	O3G	3.11116	C327	NONE	O2A	4.71789	O3G	5.86413			GLY C291	O1G	3.11935	C294	3.73353	2.8391
536		RecA_F1	PF06745	ATPase	KAIC_SYNE7	Circadian clock protein kinase KaiC	3k0e	3.2	x-ray diffraction	ATP	C903	0	MG	NONE	1ARG, 1LYS	D224	G	O2A	5.21792	O1G	2.73072	C218	NONE.	O1A	8.65084	O3G	10.3843	O3A	7.34103	O3G	8.65703	O3A	8.75542	O3G	10.5379	C209	NONE	O3A	11.4729	O3G	12.3585		ARG_D226_NH2..O2G(3.93)	GLY C49	O1G	4.13433	C52	3.50087	2.6889
537		RecA_F1	PF06745	ATPase	KAIC_SYNE7	Circadian clock protein kinase KaiC	3k0e	3.2	x-ray diffraction	ATP	D901	0	MG	NONE	1ARG, 1LYS	E457	G	O3A	6.54332	O1G	2.67872	E459	ONLY GAMMA.	O2A	6.87788	O3G	4.57422	O3A	5.7556	O2G	2.60538	O2A	4.66053	O3G	2.85113	D327	NONE	O2A	5.79278	O3G	7.36788			GLY D291	O1G	2.88074	D294	3.69795	4.83766
538		RecA_F1	PF06745	ATPase	KAIC_SYNE7	Circadian clock protein kinase KaiC	3k0e	3.2	x-ray diffraction	ATP	D903	0	MG	NONE	1ARG, 1LYS	E224	G	O2A	6.09612	O1G	3.13081	E226	ONLY GAMMA.	O2A	6.89939	O2G	5.25953	O2A	6.23499	O2G	3.13785	O2A	4.61605	O3G	3.34052	D209	NONE	O3A	10.971	O1G	11.3504			GLY D49	O1G	3.82003	D52	3.512	2.62814
539		RecA_F1	PF06745	ATPase	KAIC_SYNE7	Circadian clock protein kinase KaiC	3k0e	3.2	x-ray diffraction	ATP	E901	0	MG	NONE	1ARG, 1LYS	F457	G	O3A	6.33627	O1G	2.94014	F459	ONLY GAMMA.	O2A	7.23275	O3G	5.01288	O2A	5.99603	O3G	3.14743	O2A	5.08431	O3G	3.34652	E327	NONE	O2A	5.84086	O3G	7.12742			GLY E291	O1G	3.15992	E294	3.40348	2.64167
540		RecA_F1	PF06745	ATPase	KAIC_SYNE7	Circadian clock protein kinase KaiC	3k0e	3.2	x-ray diffraction	ATP	E903	0	MG	NONE	1ARG, 1LYS	F224	G	O3A	5.96118	O1G	2.41161	F226	ONLY GAMMA weak.	O2A	7.22345	O1G	5.19764	O2A	6.61918	O1G	3.38635	O2A	5.11864	O1G	3.44083	E209	NONE	O3A	10.1996	O1G	11.8724			GLY E49	O1G	4.54311	E52	3.59362	2.11503
541		RecA_F1	PF06745	ATPase	KAIC_SYNE7	Circadian clock protein kinase KaiC	3k0e	3.2	x-ray diffraction	ATP	F901	0	MG	NONE	1ARG, 1LYS	A457	G	O2A	6.52492	O1G	3.30961	A459	ONLY GAMMA weak.	O2A	7.11864	O3G	5.22733	O2A	6.42158	O3G	3.62439	O2A	5.14985	O3G	3.55515	F327	NONE	O2A	5.76684	O3G	7.13852			GLY F291	O1G	3.81552	F294	3.38808	2.57722
542		RecA_F1	PF06745	ATPase	KAIC_SYNE7	Circadian clock protein kinase KaiC	3k0e	3.2	x-ray diffraction	ATP	F903	0	MG	NONE	1ARG, 1LYS	A224	G	O3A	6.41867	O1G	2.89793	A226	ONLY GAMMA.	O2A	7.21631	O1G	4.71781	O2A	6.34234	O1G	2.73653	O2A	5.14028	O1G	3.23705	F86	NONE	O2A	6.9146	O3G	7.4868	THR_F53..O3G(3.98)		GLY F49	O1G	4.83133	F52	4.31448	2.11594
543		RecA_F1	PF06745	ATPase	KAIC_SYNE7	Circadian clock protein kinase KaiC	3k0f	3	x-ray diffraction	ATP	A901	0	MG	NONE	1ARG, 1LYS	B457	G	O3A	6.47693	O1G	3.05352	B459	ONLY GAMMA.	O2A	7.12624	O2G	4.91275	O3A	6.09821	O2G	2.70116	O2A	4.94218	O3G	2.94065	A327	NONE	O2A	5.47531	O3G	7.16792	ALA_B432..O2G(3.65)		GLY A291	O1G	2.89232	A294	3.33543	2.67342
544		RecA_F1	PF06745	ATPase	KAIC_SYNE7	Circadian clock protein kinase KaiC	3k0f	3	x-ray diffraction	ATP	A903	0	MG	NONE	1ARG, 1LYS	B224	G	O2A	5.85845	O3G	2.55965	B226	ONLY GAMMA.	O2A	6.88764	O2G	4.76158	O2A	6.1088	O2G	2.87638	O2A	4.68446	O2G	3.38387	A209	NONE	O3A	10.9543	O3G	11.6382			GLY A49	O3G	4.2193	A52	3.45574	2.26261
545		RecA_F1	PF06745	ATPase	KAIC_SYNE7	Circadian clock protein kinase KaiC	3k0f	3	x-ray diffraction	ATP	B901	0	MG	NONE	1ARG, 1LYS	C457	G	O3A	6.93765	O1G	3.19393	C459	ONLY GAMMA.	O2A	7.20276	O3G	4.84889	O3A	6.02182	O2G	2.67867	O2A	4.97693	O3G	3.02903	B327	NONE	O2A	5.4482	O3G	7.05492			GLY B291	O1G	3.24215	B294	3.20518	2.44866
546		RecA_F1	PF06745	ATPase	KAIC_SYNE7	Circadian clock protein kinase KaiC	3k0f	3	x-ray diffraction	ATP	B903	0	MG	NONE	1ARG, 1LYS	C224	G	O3A	6.20785	O1G	2.74486	C226	ONLY GAMMA.	O2A	6.69451	O2G	4.67575	O2A	6.11514	O2G	2.7101	O2A	4.64863	O3G	3.30479	B86	NONE	O2A	5.4674	O3G	7.86337			GLY B49	O1G	3.83096	B52	3.18732	2.67018
547		RecA_F1	PF06745	ATPase	KAIC_SYNE7	Circadian clock protein kinase KaiC	3k0f	3	x-ray diffraction	ATP	C901	0	MG	NONE	1ARG, 1LYS	D457	G	O3A	6.55339	O1G	2.95485	D459	ONLY GAMMA.	O2A	7.66466	O2G	4.85916	O3A	6.41934	O2G	2.71291	O2A	5.51823	O2G	3.60175	C327	NONE	O2A	5.41015	O3G	7.57622			GLY C291	O1G	3.43149	C294	3.49759	2.55093
548		RecA_F1	PF06745	ATPase	KAIC_SYNE7	Circadian clock protein kinase KaiC	3k0f	3	x-ray diffraction	ATP	C903	0	MG	NONE	1ARG, 1LYS	D224	G	O3A	6.21172	O3G	2.64904	D226	ONLY GAMMA.	O2A	6.95869	O2G	4.98397	O2A	6.53155	O2G	3.12191	O2A	4.93631	O2G	3.58218	C209	NONE	O3A	11.4342	O3G	11.8189			GLY C49	O3G	3.92038	C52	3.64274	2.44289
549		RecA_F1	PF06745	ATPase	KAIC_SYNE7	Circadian clock protein kinase KaiC	3k0f	3	x-ray diffraction	ATP	D901	0	MG	NONE	1ARG, 1LYS	E457	G	O3A	6.17669	O3G	2.87803	E459	ONLY GAMMA weak.	O2A	7.59949	O2G	5.33016	O3A	6.48203	O2G	3.22239	O2A	5.35085	O3G	3.46882	D327	NONE	O2A	5.47286	O3G	7.65293			GLY D291	O1G	2.81934	D294	3.9624	2.80124
551		RecA_F1	PF06745	ATPase	KAIC_SYNE7	Circadian clock protein kinase KaiC	3k0f	3	x-ray diffraction	ATP	E901	0	MG	NONE	1ARG, 1LYS	F457	G	O3A	6.19962	O3G	3.17077	F459	ONLY GAMMA weak.	O2A	7.56686	O2G	5.40118	O3A	6.60708	O2G	3.22338	O2A	5.483	O3G	3.68518	E327	NONE	O2A	5.9688	O3G	7.71414			GLY E291	O1G	2.53352	E294	3.58584	2.8475
553		RecA_F1	PF06745	ATPase	KAIC_SYNE7	Circadian clock protein kinase KaiC	3k0f	3	x-ray diffraction	ATP	F901	0	MG	NONE	1ARG, 1LYS	A457	G	O3A	6.604	O1G	2.85703	A459	ONLY GAMMA.	O2A	7.22596	O3G	5.18677	O3A	6.51492	O2G	3.01798	O2A	5.15298	O3G	3.15245	F327	NONE	O2A	5.29729	O3G	6.69264			GLY F291	O1G	3.11036	F294	2.96795	2.59416
555		STAND	PF00931	NB-ARC	CED4_CAEEL	Cell death protein 4	3lqq	3.534	x-ray diffraction	ATP	A602	0	MG	NONE	1ARG	A191	NONE	O2A	6.04737	O2G	4.8219	A273	ONLY GAMMA weak.	O3A	9.19142	O3G	4.83982	O3A	8.06226	O3G	3.30803	O3A	7.31843	O3G	3.11651	A329	NONE	O3A	7.805	O3G	9.0826			GLY A162	O3G	3.799	A165	2.58572	2.92675
556		STAND	PF00931	NB-ARC	CED4_CAEEL	Cell death protein 4	3lqq	3.534	x-ray diffraction	ATP	B602	0	MG	NONE	1ARG	B191	NONE	O2A	6.05128	O2G	5.82549	B273	ONLY GAMMA weak.	O3A	9.05784	O3G	4.75003	O3A	7.91558	O2G	3.63778	O3A	7.22039	O3G	2.61309	B329	NONE	O3A	7.8408	O3G	8.51931			GLY B162	O3G	3.55067	B165	2.74309	2.34167
557		STAND	PF00931	NB-ARC	CED4_CAEEL	Cell death protein 4	3lqr	3.896	x-ray diffraction	ATP	A602	0	MG	NONE	1ARG	A191	NONE	O2A	6.757	O2G	4.30846	A273	ONLY GAMMA weak.	O3A	8.89036	O3G	5.22835	O3A	7.76219	O3G	3.7503	O3A	6.71492	O3G	3.23187	A329	NONE	O3A	7.92739	O3G	10.0392			GLY A162	O3G	4.51341	A165	2.55354	3.5642
558		STAND	PF00931	NB-ARC	CED4_CAEEL	Cell death protein 4	3lqr	3.896	x-ray diffraction	ATP	B602	0	MG	NONE	1ARG, 1LYS	B191	G	O2A	6.52762	O2G	3.84738	B273	ONLY GAMMA weak.	O3A	8.87694	O3G	4.64413	O3A	7.73536	O3G	3.43148	O3A	6.71285	O3G	2.51422	B329	NONE	O3A	7.98976	O3G	9.45424			GLY B162	O3G	3.92356	B165	2.73724	2.7676
566		SIMIBI	PF01656	CbiA	MIND_ECOLI	Septum site-determining protein MinD	3q9l	2.343	x-ray diffraction	ATP	A800	0	MG	LYS	NONE	B11	AG	O1A	3.17941	O2G	3.03287	A182	NONE.	O3A	7.61182	O3G	10.3977	O3A	9.51494	O3G	12.6445	O3A	8.33852	O3G	11.6489	A45	NONE	O1A	3.84285	O2G	5.63598	GLY_B12..O2G(3.04); GLY_B12..O3G(3.84)		GLY A13	O3G	2.70745	A16	2.75418	2.26953
567		SIMIBI	PF01656	CbiA	MIND_ECOLI	Septum site-determining protein MinD	3q9l	2.343	x-ray diffraction	ATP	B800	0	MG	LYS	NONE	A11	AG	O1A	3.21139	O2G	2.97339	B182	NONE.	O3A	7.68884	O3G	10.4313	O3A	9.5582	O3G	12.655	O3A	8.3657	O3G	11.6296	B45	NONE	O1A	3.8831	O2G	5.68381	GLY_A12..O2G(3.04)		GLY B13	O3G	2.68458	B16	2.72925	2.29443
568		SIMIBI	PF13500	AAA_26	BIOD_HELPY	ATP-dependent dethiobiotin synthetase BioD	3qxc	1.34	x-ray diffraction	ATP	A221	0	MG	NONE	1LYS	A35	G	O3A	7.81965	O1G	3.56978	A18	NONE.	O2A	8.13949	O1G	11.5098	O2A	10.2448	O1G	13.3132	O2A	8.64368	O1G	11.6609	A10	NONE	O3A	5.79234	O2G	6.88844			ASN A10	O3G	3.17501	A13	2.94204	2.1088
569		RecA_F1	PF06745	ATPase	KAIC_SYNE7	Circadian clock protein kinase KaiC	3s1a	3	x-ray diffraction	ATP	A901	0	MG	NONE	1ARG, 1LYS	B457	G	O3A	6.29579	O1G	2.69446	B459	ONLY GAMMA.	O2A	7.14631	O2G	4.55654	O3A	6.09375	O2G	2.51021	O2A	4.88088	O3G	2.97243	A327	NONE	O2A	3.45132	O3G	6.24995			GLY A291	O1G	2.85247	A294	3.12289	6.27487
570		RecA_F1	PF06745	ATPase	KAIC_SYNE7	Circadian clock protein kinase KaiC	3s1a	3	x-ray diffraction	ATP	A903	0	MG	NONE	1ARG, 1LYS	B224	G	O3A	5.98228	O3G	2.667	B226	ONLY GAMMA.	O2A	7.35241	O2G	5.06869	O2A	6.35977	O2G	3.12678	O2A	5.05423	O2G	3.46259	A209	NONE	O3A	10.8255	O3G	11.7994			GLY A49	O3G	4.68874	A52	4.09922	2.44531
571		RecA_F1	PF06745	ATPase	KAIC_SYNE7	Circadian clock protein kinase KaiC	3s1a	3	x-ray diffraction	ATP	B901	0	MG	NONE	1ARG, 1LYS	C457	G	O3A	6.43136	O1G	2.58412	C459	ONLY GAMMA.	O2A	6.99925	O2G	4.79403	O3A	6.24383	O2G	2.60334	O2A	5.09495	O3G	3.30556	B327	NONE	O2A	4.73229	O3G	6.36134			GLY B291	O1G	2.96661	B294	3.09162	2.18744
572		RecA_F1	PF06745	ATPase	KAIC_SYNE7	Circadian clock protein kinase KaiC	3s1a	3	x-ray diffraction	ATP	B903	0	MG	NONE	1ARG, 1LYS	C224	G	O2A	6.07551	O1G	2.57305	C226	ONLY GAMMA weak.	O2A	6.56595	O2G	5.15163	O2A	5.73535	O2G	3.227	O2A	4.30722	O3G	3.4466	B209	NONE	O3A	11.3965	O3G	11.9444			GLY B49	O1G	4.23906	B52	3.2251	2.84485
573		RecA_F1	PF06745	ATPase	KAIC_SYNE7	Circadian clock protein kinase KaiC	3s1a	3	x-ray diffraction	ATP	C901	0	MG	NONE	1ARG, 1LYS	D457	G	O3A	6.43548	O1G	2.85492	D459	ONLY GAMMA.	O2A	7.52451	O2G	4.84546	O3A	6.39144	O2G	2.66938	O2A	5.38328	O3G	3.43395	C327	NONE	O2A	5.09289	O3G	7.07661			GLY C291	O1G	2.97436	C294	3.4106	6.32825
574		RecA_F1	PF06745	ATPase	KAIC_SYNE7	Circadian clock protein kinase KaiC	3s1a	3	x-ray diffraction	ATP	C903	0	MG	NONE	1ARG, 1LYS	D224	G	O3A	6.14617	O3G	2.73665	D226	ONLY GAMMA.	O2A	6.77022	O2G	4.5333	O2A	6.07095	O2G	2.56765	O2A	4.62266	O2G	3.20948	C209	NONE	O3A	11.286	O3G	11.67			GLY C49	O3G	4.04361	C52	3.3772	2.49374
575		RecA_F1	PF06745	ATPase	KAIC_SYNE7	Circadian clock protein kinase KaiC	3s1a	3	x-ray diffraction	ATP	D901	0	MG	NONE	1ARG, 1LYS	E457	G	O3A	6.48819	O1G	2.92246	E459	ONLY GAMMA.	O2A	7.51172	O2G	5.03355	O3A	6.23169	O2G	2.7846	O2A	5.34321	O3G	3.44443	D327	NONE	O2A	5.54844	O3G	7.51517			GLY D291	O1G	3.17356	D294	3.43475	2.15298
576		RecA_F1	PF06745	ATPase	KAIC_SYNE7	Circadian clock protein kinase KaiC	3s1a	3	x-ray diffraction	ATP	D903	0	MG	NONE	1ARG, 1LYS	E224	G	O2A	6.02068	O3G	2.62727	E226	ONLY GAMMA.	O2A	6.88306	O2G	4.93918	O2A	6.13472	O2G	3.04409	O2A	4.69506	O3G	3.54029	D209	NONE	O3A	10.9474	O3G	11.5296			GLY D49	O3G	3.91257	D52	3.75454	2.22097
577		RecA_F1	PF06745	ATPase	KAIC_SYNE7	Circadian clock protein kinase KaiC	3s1a	3	x-ray diffraction	ATP	E901	0	MG	NONE	1ARG, 1LYS	F457	G	O3A	6.10269	O1G	2.60107	F459	ONLY GAMMA.	O2A	7.59255	O2G	5.06925	O3A	6.3273	O2G	2.88375	O2A	5.44088	O3G	3.50268	E327	NONE	O2A	5.78523	O3G	7.48767			GLY E291	O1G	2.57786	E294	3.54085	2.36656
579		RecA_F1	PF06745	ATPase	KAIC_SYNE7	Circadian clock protein kinase KaiC	3s1a	3	x-ray diffraction	ATP	F901	0	MG	NONE	1ARG, 1LYS	A457	G	O3A	6.43964	O1G	2.77002	A459	ONLY GAMMA.	O2A	7.54276	O2G	4.80064	O3A	6.30742	O2G	2.59855	O2A	5.37544	O3G	3.57714	F327	NONE	O2A	5.36186	O3G	6.95958			GLY F291	O1G	3.14498	F294	3.36557	2.33749
580		RecA_F1	PF06745	ATPase	KAIC_SYNE7	Circadian clock protein kinase KaiC	3s1a	3	x-ray diffraction	ATP	F903	0	MG	NONE	1ARG, 1LYS	A224	G	O2A	5.8091	O3G	2.3954	A226	ONLY GAMMA.	O2A	6.65497	O2G	5.04269	O2A	5.82105	O2G	3.04984	O2A	4.36421	O2G	3.60109	F209	NONE	O3A	11.1148	O3G	11.9236			GLY F49	O3G	4.23974	F52	3.58224	2.07352
581		ABC_ATPases	PF00005	ABC_tran	CFTR_MOUSE	Cystic fibrosis transmembrane conductance regulator	3si7	2.25	x-ray diffraction	ATP	A1	0	MG	NONE	NONE	A411	NONE	O1A	14.5868	O3G	17.0999	A667	NONE.	O3A	14.2236	O1G	12.0096	O3A	12.2791	O1G	10.3146	O3A	13.002	O1G	11.4791	A438	NONE	O2A	13.9803	O1G	17.6858			GLY A461	O1G	2.92229	A464	2.59569	2.44517
582		ABC_ATPases	PF00005	ABC_tran	CFTR_MOUSE	Cystic fibrosis transmembrane conductance regulator	3si7	2.25	x-ray diffraction	ATP	B1	0	MG	NONE	NONE	B442	NONE	O2A	11.575	O1G	14.7915	B667	NONE.	O3A	13.5467	O1G	11.5885	O3A	11.607	O1G	10.1844	O3A	12.6775	O1G	11.29	B438	NONE	O2A	11.3082	O3G	14.9806			GLY B461	O1G	2.89604	B464	2.93861	2.36102
583		ABC_ATPases	PF00005	ABC_tran	CFTR_MOUSE	Cystic fibrosis transmembrane conductance regulator	3si7	2.25	x-ray diffraction	ATP	C1	0	MG	NONE	NONE	C411	NONE	O1A	13.5724	O3G	16.336	C667	NONE.	O3A	13.3675	O1G	11.3362	O3A	11.5631	O1G	10.1226	O3A	12.8599	O1G	11.4365	C438	NONE	O2A	15.243	O3G	19.4633			GLY C461	O1G	2.7418	C464	2.60775	2.3845
584		ABC_ATPases	PF00005	ABC_tran	CFTR_MOUSE	Cystic fibrosis transmembrane conductance regulator	3si7	2.25	x-ray diffraction	ATP	D1	0	MG	NONE	NONE	D442	NONE	O2A	13.1879	O1G	16.5092	D667	NONE.	O3A	13.6311	O1G	11.6413	O3A	12.3565	O1G	11.0363	O3A	14.2649	O1G	12.6394	D438	NONE	O2A	14.2964	O3G	17.4511		GLN_D493_NE2..O2G(3.79)	GLY D461	O1G	2.84351	D464	2.71878	2.35809
587		ABC_ATPases	PF00005	ABC_tran	Q8DW05_STRMU	Putative ABC transporter, ATP-binding protein ComA	3vx4	2.69	x-ray diffraction	ATP	A801	0	MG	NONE	NONE	A572	NONE	O2A	7.38632	O3G	9.78674	D672	NONE.	O3A	8.35107	O2G	5.31189	O3A	9.95797	O2G	7.42503	O3A	10.6366	O2G	7.25887	D621	NONE	O2A	15.409	O2G	15.9322	GLY_D667..O2G(3.83); GLY_D668..O2G(2.74); GLY_D667..O3G(3.54); GLY_D668..O3G(3.84)	HIS_A720_NE2..O1G(2.84); GLN_A609_NE2..O3G(3.46)	GLY A564	O2G	3.2583	A567	2.94918	2.03811
588		ABC_ATPases	PF00005	ABC_tran	Q8DW05_STRMU	Putative ABC transporter, ATP-binding protein ComA	3vx4	2.69	x-ray diffraction	ATP	D801	0	MG	NONE	NONE	D572	NONE	O2A	7.45271	O3G	9.43349	A672	NONE.	O3A	9.93001	O2G	7.39139	O3A	7.79601	O2G	5.15276	O3A	9.75886	O2G	6.32433	D757	NONE	O3A	19.4716	O1G	17.6466	GLN_A669..O2G(3.96); GLY_A668..O2G(2.58); GLY_A667..O2G(3.76); GLY_A668..O3G(3.90); GLY_A667..O3G(3.65)	HIS_D720_NE2..O1G(2.85); GLN_D609_NE2..O3G(3.54)	GLY D564	O2G	3.58745	D567	2.79218	2.00692
589		RecA_F1	PF00006	ATP-synt_ab	ATPA_YEAST	ATP synthase subunit alpha, mitochondrial	3zia	2.5	x-ray diffraction	ATP	A600	0	MG	NONE	NONE	A275	NONE	O3A	10.1832	O2G	5.70429	A173	NONE.	O3A	10.7941	O3G	7.92846	O3A	12	O3G	8.87686	O3A	10.609	O3G	6.9293	A368	NONE	O3A	16.6637	O3G	18.3409		GLN_A174_NE2..O1G(3.54)	GLN A174	O3G	2.80317	A177	2.73966	2.16649
590		RecA_F1	PF00006	ATP-synt_ab	ATPA_YEAST	ATP synthase subunit alpha, mitochondrial	3zia	2.5	x-ray diffraction	ATP	K600	0	MG	NONE	NONE	K275	NONE	O3A	10.1933	O2G	5.72095	K173	NONE.	O3A	10.7825	O3G	7.91918	O3A	11.9816	O3G	8.8658	O3A	10.597	O3G	6.9241	K368	NONE	O3A	16.6588	O3G	18.3406		GLN_K174_NE2..O1G(3.53)	GLN K174	O3G	2.80354	K177	2.78313	2.16662
591		RecA_F1	PF08423	Rad51	RADA_PYRFU	DNA repair and recombination protein RadA	4a6x	1.55	x-ray diffraction	ATP	A351	0	MG	NONE	NONE	A317	NONE	O3A	8.84716	O3G	10.8765	A323	NONE.	O3A	8.18609	O3G	11.8165	O3A	6.16779	O3G	9.78366	O3A	6.46912	O2G	10.1312	A283	NONE	O3A	12.5654	O2G	8.5264			GLY A141	O3G	3.74914	A144	2.62397	2.16791
592		RecA_F1	PF08423	Rad51	RADA_PYRFU	DNA repair and recombination protein RadA	4a6x	1.55	x-ray diffraction	ATP	B351	0	MG	NONE	NONE	B317	NONE	O3A	7.73584	O3G	8.9884	B323	NONE.	O3A	8.23034	O3G	11.8817	O3A	6.16003	O3G	9.68296	O3A	6.7394	O2G	10.3514	B283	NONE	O3A	12.7222	O2G	8.73485			GLY B141	O3G	3.77125	B144	2.71835	2.13156
593		AAA	PF12774	AAA_6	DYHC_YEAST	Dynein heavy chain, cytoplasmic	4ai6	3.4	x-ray diffraction	ATP	A5400	0	MG	ARG	2ARG	A2085	NONE	O1A	6.71203	O1G	8.33904	A2552	NH2 weak.	O3A	4.92628	O2G	5.06709	O1A	3.70906	O2G	3.14914	O3A	4.94857	O2G	3.40952	A2282	NONE	O3A	6.80301	O2G	7.13426		ARG_A2549_NE..O3G(2.78); ARG_A2507_NH1..O2G(3.17)	GLY A2077	O3G	4.0563	A2080	2.81015	2.27183
594		AAA	PF12774	AAA_6	DYHC_YEAST	Dynein heavy chain, cytoplasmic	4ai6	3.4	x-ray diffraction	ATP	B5400	0	MG	NONE	3ARG	B2085	NONE	O1A	6.65076	O1G	8.2717	B2552	ONLY GAMMA.	O1A	4.93891	O2G	4.71103	O1A	4.1836	O2G	2.51343	O3A	5.43316	O2G	3.7048	B2282	NONE	O3A	7.31106	O2G	7.57449		ARG_B2549_NE..O3G(2.70); ARG_B2507_NH1..O2G(2.98); HIS_B2553_NE2..O2G(3.97)	GLY B2077	O3G	4.37339	B2080	3.86598	2.35392
595		AAA	PF12774	AAA_6	DYHC_YEAST	Dynein heavy chain, cytoplasmic	4akg	3.3	x-ray diffraction	ATP	A5093	0	MG	NONE	3ARG	A2225	NONE	O3A	7.30246	O2G	9.74161	A2552	ONLY GAMMA.	O3A	4.73016	O2G	5.08465	O2A	4.199	O2G	2.93909	O3A	4.84958	O2G	3.83888	A2282	NONE	O3A	6.4623	O2G	7.2781		ARG_A2549_NE..O1G(2.72),NE..O2G(3.02),NH2..O3G(2.81); ARG_A2507_NH1..O2G(3.64)	GLY A2077	O1G	4.03595	A2080	3.27701	2.15453
596		AAA	PF12774	AAA_6	DYHC_YEAST	Dynein heavy chain, cytoplasmic	4akg	3.3	x-ray diffraction	ATP	B5093	0	MG	NONE	3ARG	B2225	NONE	O3A	7.46258	O2G	9.48948	B2552	ONLY GAMMA.	O2A	4.49914	O2G	4.41606	O2A	4.08426	O2G	2.28087	O3A	5.41576	O2G	3.98086	B2282	NONE	O3A	6.96997	O1G	7.31627	ALA_B2076..O1G(3.80)	ARG_B2549_NE..O1G(2.97),NH2..O3G(2.79); ARG_B2507_NH1..O2G(3.28)	GLY B2077	O1G	3.48433	B2080	3.23485	2.24977
597		AAA	PF12774	AAA_6	DYHC_YEAST	Dynein heavy chain, cytoplasmic	4akh	3.6	x-ray diffraction	ATP	A5093	0	MG	NONE	3ARG	A2512	NONE	O2A	7.37663	O3G	6.83256	A2552	ONLY GAMMA weak.	O3A	5.20125	O2G	5.48037	O2A	4.2803	O2G	3.39155	O3A	4.4407	O2G	4.04562	A2282	NONE	O3A	6.50975	O2G	7.88987		ARG_A2549_NE..O1G(2.68),NE..O2G(2.69),NH2..O3G(2.81); ARG_A2507_NH1..O2G(3.19)	GLY A2077	O1G	4.21309	A2080	3.05514	2.28405
598		AAA	PF12774	AAA_6	DYHC_YEAST	Dynein heavy chain, cytoplasmic	4akh	3.6	x-ray diffraction	ATP	B5093	0	MG	NONE	3ARG	B2085	NONE	O2A	6.54503	O3G	7.95923	B2552	ONLY GAMMA.	O3A	4.80811	O2G	5.02545	O3A	4.32426	O2G	2.82621	O3A	4.88844	O2G	3.92118	B2282	NONE	O3A	6.76763	O2G	7.66385		ARG_B2549_NH2..O1G(2.83),NE..O1G(2.84); ARG_B2507_NH1..O2G(3.08)	GLY B2077	O2G	4.72306	B2080	3.09585	1.87191
599		AAA	PF12774	AAA_6	DYHC_YEAST	Dynein heavy chain, cytoplasmic	4aki	3.7	x-ray diffraction	ATP	A5093	0	MG	NONE	3ARG	A2225	NONE	O3A	7.18379	O2G	9.82017	A2552	ONLY GAMMA weak.	O2A	5.16202	O2G	5.39506	O2A	4.63266	O2G	3.3507	O3A	5.0851	O2G	4.09017	A2282	NONE	O3A	6.4688	O2G	7.42342		ARG_A2549_NE..O1G(2.91),NE..O2G(2.78),NH2..O3G(2.84); ARG_A2507_NH1..O2G(3.62)	GLY A2077	O1G	4.00568	A2080	2.95041	2.61587
600		AAA	PF12774	AAA_6	DYHC_YEAST	Dynein heavy chain, cytoplasmic	4aki	3.7	x-ray diffraction	ATP	B5093	0	MG	NONE	3ARG	B2085	NONE	O2A	6.14648	O3G	7.98685	B2552	ONLY GAMMA.	O2A	5.16574	O2G	4.70566	O3A	4.1681	O2G	2.44912	O3A	4.90687	O2G	4.17795	B2282	NONE	O3A	6.95068	O2G	7.92699		ARG_B2549_NE..O1G(2.78),NH2..O1G(3.04); ARG_B2507_NH1..O2G(2.90)	GLY B2077	O1G	4.59857	B2080	2.90449	1.80887
601		SF1_SF2	PF18766	SWI2_SNF2	T1R1_ECOLX	Type I restriction enzyme EcoR124II R protein	4be7	2.72	x-ray diffraction	ATP	B1887	0	MG	ARG	1ARG	B697	NONE	O1A	11.7932	O1G	11.3462	B691	NH2 weak.	O3A	5.01983	O1G	3.0969	O1A	3.25046	O1G	2.98434	O1A	4.68847	O1G	4.81004	B690	NONE	O3A	7.7865	O2G	6.4451		ARG_B688_NH2..O1G(2.34)	GLY B310	O2G	2.93811	B313	4.37534	2.25872
602		SF1_SF2	PF18766	SWI2_SNF2	T1R1_ECOLX	Type I restriction enzyme EcoR124II R protein	4be7	2.72	x-ray diffraction	ATP	D1887	0	MG	ARG	1ARG	D697	NONE	O1A	11.842	O1G	11.4219	D691	NH2 weak.	O3A	4.96782	O1G	3.27119	O1A	3.27495	O1G	2.87321	O1A	4.77032	O1G	4.82901	D690	NONE	O3A	8.09883	O2G	6.08337		ARG_D688_NH2..O1G(2.30)	GLY D310	O2G	2.72102	D313	4.30796	2.36533
603		SF1_SF2	PF18766	SWI2_SNF2	T1R1_ECOLX	Type I restriction enzyme EcoR124II R protein	4beb	2.989	x-ray diffraction	ATP	A1886	0	MG	ARG	1ARG	A646	NONE	O2A	8.9545	O1G	12.2362	A691	NH2 weak.	O3A	5.06529	O1G	2.9987	O3A	3.61199	O1G	2.64126	O2A	4.88248	O1G	4.55689	A690	NONE	O3A	7.57759	O1G	6.05433		ARG_A688_NH2..O1G(3.15)	GLY A310	O2G	2.91965	A313	4.27166	2.58021
604		SF1_SF2	PF18766	SWI2_SNF2	T1R1_ECOLX	Type I restriction enzyme EcoR124II R protein	4beb	2.989	x-ray diffraction	ATP	B1886	0	MG	ARG	1ARG	B646	NONE	O2A	9.10352	O3G	12.7865	B691	NH2 weak.	O3A	4.71156	O1G	2.84739	O3A	3.25212	O1G	2.8164	O3A	4.61486	O1G	4.57975	B690	NONE	O3A	7.47195	O1G	5.63594	GLY_B662..O3G(3.98)	ARG_B688_NH1..O1G(3.08),NH2..O1G(2.75)	GLY B310	O1G	3.14632	B313	4.05025	3.17677
605		SF1_SF2	PF18766	SWI2_SNF2	T1R1_ECOLX	Type I restriction enzyme EcoR124II R protein	4beb	2.989	x-ray diffraction	ATP	C1886	0	MG	ARG	1ARG	C646	NONE	O2A	9.16597	O1G	11.9421	C691	NH2 weak.	O3A	4.91532	O1G	3.0719	O2A	3.63745	O1G	2.56469	O2A	4.74297	O1G	4.52123	C690	NONE	O3A	7.45403	O1G	6.05761		ARG_C688_NH2..O1G(2.92),NH1..O1G(3.12)	GLY C310	O2G	2.96897	C313	4.01919	2.398
606		SF1_SF2	PF18766	SWI2_SNF2	T1R1_ECOLX	Type I restriction enzyme EcoR124II R protein	4beb	2.989	x-ray diffraction	ATP	D1886	0	MG	ARG	1ARG	D697	NONE	O2A	11.711	O1G	11.4705	D691	NH2.	O2A	4.90122	O1G	3.11962	O2A	2.7814	O1G	3.1213	O2A	4.22769	O1G	4.88482	D690	NONE	O3A	7.46913	O1G	5.74402		ARG_D688_NH2..O1G(2.80),NH1..O1G(2.76)	GLY D310	O2G	3.69425	D313	3.98846	3.66333
607		SF1_SF2	PF18766	SWI2_SNF2	T1R1_ECOLX	Type I restriction enzyme EcoR124II R protein	4bec	2.84	x-ray diffraction	ATP	A1887	0	MG	ARG	1ARG	A646	NONE	O2A	8.34353	O3G	11.6655	A691	NH2.	O2A	5.31417	O3G	3.09254	O2A	3.07592	O3G	3.01415	O2A	4.52306	O3G	4.83884	A690	NONE	O3A	7.14857	O3G	5.35327		ARG_A688_NH2..O3G(2.53)	GLY A310	O1G	2.74945	A313	4.10763	2.2454
608		SF1_SF2	PF18766	SWI2_SNF2	T1R1_ECOLX	Type I restriction enzyme EcoR124II R protein	4bec	2.84	x-ray diffraction	ATP	B1887	0	MG	ARG	1ARG	B646	NONE	O2A	8.47223	O2G	12.0197	B691	NH2 weak.	O2A	5.49885	O3G	3.15091	O2A	3.26325	O3G	3.04648	O2A	4.65779	O3G	4.85979	B690	NONE	O3A	7.09335	O3G	5.32465		ARG_B688_NH2..O3G(2.82)	GLY B310	O1G	2.93257	B313	4.19206	2.17662
609		SIMIBI	PF16575	CLP1_P	CLP1_YEAST	mRNA cleavage and polyadenylation factor CLP1	4c0b	2.77	x-ray diffraction	ATP	A1446	0	MG	NONE	1LYS	A321	G	O2A	6.9835	O1G	3.73169	A141	NONE.	O2A	8.97318	O3G	12.538	O2A	11.199	O3G	14.7814	O1A	9.59855	O3G	13.4699	A159	NONE	O2A	10.661	O3G	8.99823		GLN_A133_NE2..O1G(2.81)	GLN A133	O2G	3.39685	A136	4.55706	1.99962
610		SIMIBI	PF16575	CLP1_P	CLP1_YEAST	mRNA cleavage and polyadenylation factor CLP1	4c0b	2.77	x-ray diffraction	ATP	B1447	0	MG	NONE	NONE	B321	NONE	O2A	8.56791	O1G	4.11078	B214	NONE.	O3A	13.0157	O1G	8.15088	O3A	14.3973	O1G	9.63452	O3A	15.2007	O1G	10.3512	B159	NONE	O2A	10.8806	O3G	9.00401		GLN_B133_NE2..O1G(2.78)	GLN B133	O2G	3.55923	B136	4.69962	2.31311
611		AAA+	PF13238	AAA_18	KAD6_PYRAB	Putative adenylate kinase	4cw7	2.45	x-ray diffraction	ATP	A1001	0	MG	ARG	NONE	A18	NONE	O1A	8.34974	O3G	9.96011	A100	NH2.	O2A	5.16771	O1G	2.44676	O2A	2.96253	O1G	2.94184	O2A	4.9079	O1G	4.29365	A30	NONE	O2A	8.73093	O3G	5.97789			GLY A10	O2G	3.78296	A13	2.48119	2.01766
612		AAA+	PF13238	AAA_18	KAD6_PYRAB	Putative adenylate kinase	4cw7	2.45	x-ray diffraction	ATP	E1001	0	MG	ARG	NONE	E18	NONE	O1A	8.4389	O1G	9.75729	E100	NH2 weak.	O2A	5.42289	O2G	2.65704	O2A	3.21963	O2G	3.10078	O2A	5.1769	O2G	4.45743	E30	NONE	O2A	8.83143	O1G	5.98515			GLY E10	O3G	3.8975	E13	2.42776	1.98255
613		RecA_F1	PF06745	ATPase	KAIC_SYNE7	Circadian clock protein kinase KaiC	4dug	3.292	x-ray diffraction	ATP	A802	0	MG	NONE	1ARG, 1LYS	B457	G	O1A	5.89956	O3G	2.63531	B459	ONLY GAMMA.	O1A	6.7088	O3G	4.30189	O1A	6.2752	O3G	2.37533	O1A	4.56352	O3G	2.86319	A327	NONE	O1A	5.64039	O3G	8.44223			GLY A291	O1G	3.00634	A294	2.82278	2.22694
614		RecA_F1	PF06745	ATPase	KAIC_SYNE7	Circadian clock protein kinase KaiC	4dug	3.292	x-ray diffraction	ATP	A803	0	MG	NONE	1ARG, 1LYS	B224	G	O3A	5.95223	O3G	2.78847	B226	ONLY GAMMA weak.	O3A	6.84866	O2G	4.23303	O3A	6.56131	O2G	3.43963	O3A	5.73826	O2G	3.77239	A209	NONE	O3A	10.3327	O1G	9.99583			GLY A49	O1G	4.55483	A52	3.80856	2.08359
615		RecA_F1	PF06745	ATPase	KAIC_SYNE7	Circadian clock protein kinase KaiC	4dug	3.292	x-ray diffraction	ATP	B602	0	MG	NONE	1ARG, 1LYS	C457	G	O3A	6.07367	O1G	2.82962	C459	ONLY GAMMA.	O3A	6.3502	O3G	4.04408	O3A	5.26658	O3G	2.45594	O3A	4.88711	O3G	4.29858	B327	NONE	O1A	5.11572	O3G	8.52031			GLY B291	O1G	2.64744	B294	4.2935	3.42224
616		RecA_F1	PF06745	ATPase	KAIC_SYNE7	Circadian clock protein kinase KaiC	4dug	3.292	x-ray diffraction	ATP	B603	0	MG	NONE	1ARG, 1LYS	C224	G	O2A	5.79893	O1G	2.50315	C226	ONLY GAMMA.	O2A	6.47369	O2G	4.6033	O2A	5.41516	O2G	2.60106	O2A	4.24195	O2G	3.34232	B209	NONE	O3A	9.86021	O1G	9.46198			GLY B49	O1G	3.441	B52	2.70429	2.07775
617		RecA_F1	PF06745	ATPase	KAIC_SYNE7	Circadian clock protein kinase KaiC	4dug	3.292	x-ray diffraction	ATP	C602	0	MG	NONE	1ARG, 1LYS	D457	G	O2A	6.06353	O1G	2.89643	D459	ONLY GAMMA.	O2A	7.00391	O3G	4.62067	O2A	5.92238	O3G	2.74292	O2A	4.8071	O3G	3.14275	C327	NONE	O2A	5.36139	O3G	7.53912			GLY C291	O1G	3.08553	C294	3.00514	2.14871
618		RecA_F1	PF06745	ATPase	KAIC_SYNE7	Circadian clock protein kinase KaiC	4dug	3.292	x-ray diffraction	ATP	C603	0	MG	NONE	1ARG, 1LYS	D224	G	O3A	5.66558	O3G	2.3996	D226	ONLY GAMMA.	O2A	6.31677	O1G	4.45103	O2A	5.83954	O1G	2.83254	O2A	4.06103	O1G	2.6795	C209	NONE	O3A	8.64826	O3G	10.0257			GLY C49	O3G	4.24785	C52	4.27583	2.09014
619		RecA_F1	PF06745	ATPase	KAIC_SYNE7	Circadian clock protein kinase KaiC	4dug	3.292	x-ray diffraction	ATP	D602	0	MG	NONE	1ARG, 1LYS	E457	G	O3A	7.05408	O3G	3.13333	E459	ONLY GAMMA.	O2A	6.95528	O3G	4.56088	O3A	5.96219	O3G	2.55072	O2A	4.82524	O3G	3.19986	D327	NONE	O2A	5.08355	O3G	7.98011			GLY D291	O1G	3.18316	D294	3.82707	2.0205
620		RecA_F1	PF06745	ATPase	KAIC_SYNE7	Circadian clock protein kinase KaiC	4dug	3.292	x-ray diffraction	ATP	D603	0	MG	NONE	1ARG, 1LYS	E224	G	O3A	5.59159	O3G	2.35686	E226	ONLY GAMMA.	O3A	7.27235	O3G	4.84597	O3A	6.09322	O3G	3.06753	O3A	5.19016	O3G	3.09317	D209	NONE	O3A	10.3793	O1G	9.86247			GLY D49	O1G	3.95056	D52	3.89664	2.03642
621		RecA_F1	PF06745	ATPase	KAIC_SYNE7	Circadian clock protein kinase KaiC	4dug	3.292	x-ray diffraction	ATP	E602	0	MG	NONE	1ARG	F457	NONE	O3A	7.69957	O3G	4.15777	F459	ONLY GAMMA weak.	O3A	6.56597	O3G	4.94691	O3A	6.62471	O3G	3.32139	O3A	5.18466	O3G	3.51384	E327	NONE	O2A	5.92153	O3G	8.85057			GLY E291	O1G	2.66772	E294	4.5932	2.06847
622		RecA_F1	PF06745	ATPase	KAIC_SYNE7	Circadian clock protein kinase KaiC	4dug	3.292	x-ray diffraction	ATP	E603	0	MG	NONE	1ARG, 1LYS	F224	G	O3A	6.1416	O1G	2.45908	F226	ONLY GAMMA.	O2A	6.90068	O2G	4.60112	O2A	6.34796	O2G	3.0198	O2A	4.96076	O2G	3.38215	E86	NONE	O2A	6.60531	O2G	7.82573			GLY E49	O1G	3.9868	E52	3.7245	2.09911
623		RecA_F1	PF06745	ATPase	KAIC_SYNE7	Circadian clock protein kinase KaiC	4dug	3.292	x-ray diffraction	ATP	F602	0	MG	NONE	1ARG, 1LYS	A457	G	O3A	5.81496	O1G	2.97849	A459	ONLY GAMMA.	O3A	6.98977	O2G	4.36729	O3A	5.93654	O2G	2.53365	O3A	4.80207	O2G	2.89844	F327	NONE	O2A	5.01084	O2G	7.8493			GLY F291	O1G	3.47067	F294	3.86503	2.11617
624		RecA_F1	PF06745	ATPase	KAIC_SYNE7	Circadian clock protein kinase KaiC	4dug	3.292	x-ray diffraction	ATP	F603	0	MG	NONE	1ARG, 1LYS	A224	G	O3A	6.04439	O1G	2.31822	A226	ONLY GAMMA.	O2A	6.62732	O1G	4.78279	O3A	5.7019	O2G	2.9452	O2A	4.35148	O2G	3.30748	F86	NONE	O2A	5.96998	O2G	7.75784			GLY F49	O1G	4.27588	F52	3.91076	2.06581
625		SF1_SF2	PF00270	DEAD	U520_HUMAN	U5 small nuclear ribonucleoprotein 200 kDa helicase	4f93	2.92	x-ray diffraction	ATP	B3002	0	MG	NONE	NONE	B1396	NONE	O2A	8.82206	O1G	11.0046	B1519	NONE.	O3A	10.238	O2G	10.7569	O3A	8.65013	O2G	8.72578	O3A	8.73383	O2G	9.29937	B1692	NONE	O3A	6.43709	O2G	7.9673			GLY B1353	O2G	4.18637	B1356	3.57234	4.17201
626		ABC_ATPases	PF00005	ABC_tran	Q8RDH4_CALS4	ABC-type dipeptide/oligopeptide/nickel transport system, ATPase component	4fwi	2.892	x-ray diffraction	ATP	B402	0	MG	NONE	NONE	B302	NONE	O1A	14.7066	O2G	19.3843	B286	NONE.	O1A	10.7672	O1G	14.6296	O1A	12.4562	O1G	16.4539	O1A	12.9492	O1G	16.4679	B232	NONE	O1A	13.1473	O1G	16.8083		GLN_B97_NE2..O2G(3.53)	ALA B44	O3G	3.55865	B47	3.80287	2.32745
627		Kinases	PF13671	AAA_33	A3DJ38_HUNT2	Metallophosphoesterase	4gp7	2	x-ray diffraction	ATP	A1001	0	MG	ARG	1ARG	A26	NONE	O2A	10.1862	O3G	13.4271	A120	NH2 weak.	O1A	4.08716	O1G	2.78378	O1A	3.41682	O1G	3.9153	O1A	4.17268	O1G	5.006	A49	NONE	O1A	10.3357	O1G	6.3875		ARG_A123_NH1..O1G(3.02),NH2..O3G(2.62)	GLY A18	O1G	3.92713	A21	2.74173	2.06427
628		Kinases	PF13671	AAA_33	A3DJ38_HUNT2	Metallophosphoesterase	4gp7	2	x-ray diffraction	ATP	B1001	0	MG	ARG	NONE	B26	NONE	O2A	7.74517	O3G	10.5207	B120	NH1 weak*	O1A	4.02478	O1G	2.84037	O1A	3.3579	O1G	4.10456	O1A	4.073	O1G	5.09488	B117	NONE	O3A	10.0424	O1G	8.08954			GLY B18	O1G	3.9758	B21	2.68743	2.0944
629		ASCE_unclassified	PF02572	CobA_CobO_BtuR	BTUR_SALTY	Corrinoid adenosyltransferase	4hut	1.95	x-ray diffraction	ATP	A202	0	MG	NONE	1ARG, 1LYS	A39	G	O3A	7.08673	O3G	2.61515	B51	ONLY GAMMA.	O3A	7.37322	O3G	3.05313	O2A	7.14814	O1G	2.77415	O3A	9.21876	O1G	4.83029	A37	NONE	O1A	7.17547	O2G	12.1865	GLY_A40..O2G(3.19); THR_A43..O2G(3.10); LYS_A41..O2G(3.59); THR_A42..O2G(3.74)		GLY A38	O2G	8.97026	A41	2.92507	2.09389
630		ASCE_unclassified	PF02572	CobA_CobO_BtuR	BTUR_SALTY	Corrinoid adenosyltransferase	4hut	1.95	x-ray diffraction	ATP	B202	0	MG	NONE	1ARG, 1LYS	B39	G	O3A	7.13701	O3G	2.72028	A51	ONLY GAMMA.	O3A	7.2548	O3G	2.78861	O3A	7.19467	O1G	2.91897	O3A	9.12961	O1G	4.93661	B37	NONE	O1A	8.59178	O2G	13.5845	LYS_B41..O2G(3.65); THR_B43..O2G(3.05); GLY_B40..O2G(3.28); THR_B42..O2G(3.70)		GLY B38	O2G	8.9337	B41	2.84789	2.12713
631		RecA_F1	PF06745	ATPase	KAIC_SYNE7	Circadian clock protein kinase KaiC	4ijm	3.35	x-ray diffraction	ATP	A802	0	MG	NONE	1ARG, 1LYS	B457	G	O3A	6.30056	O1G	2.77344	B459	ONLY GAMMA weak.	O3A	7.62856	O3G	4.69762	O3A	6.50279	O3G	3.33296	O3A	5.52228	O3G	2.72255	A327	NONE	O1A	5.28621	O3G	6.71653			GLY A291	O1G	3.10711	A294	3.9246	2.15459
634		RecA_F1	PF06745	ATPase	KAIC_SYNE7	Circadian clock protein kinase KaiC	4ijm	3.35	x-ray diffraction	ATP	B602	0	MG	NONE	1ARG, 1LYS	C457	G	O3A	6.51861	O3G	2.79381	C459	ONLY GAMMA.	O1A	7.66	O3G	4.47299	O3A	6.69234	O3G	2.57062	O1A	5.6059	O3G	2.93517	B327	NONE	O1A	5.161	O3G	7.48349			GLY B291	O1G	2.73899	B294	3.68899	2.17643
636		RecA_F1	PF06745	ATPase	KAIC_SYNE7	Circadian clock protein kinase KaiC	4ijm	3.35	x-ray diffraction	ATP	C602	0	MG	ARG	1LYS	D457	G	O2A	6.76235	O3G	3.57004	D459	NH1 weak.	O2A	3.77446	O1G	2.46361	O2A	5.67769	O1G	2.77611	O2A	5.54839	O1G	4.18979	C327	NONE	O2A	7.08677	O1G	8.64924			GLY C291	O3G	3.48448	C294	3.45757	2.05836
638		RecA_F1	PF06745	ATPase	KAIC_SYNE7	Circadian clock protein kinase KaiC	4ijm	3.35	x-ray diffraction	ATP	D602	0	MG	NONE	1ARG, 1LYS	E457	G	O2A	6.84829	O1G	3.22223	E459	ONLY GAMMA.	O2A	7.33426	O3G	4.40063	O2A	6.79926	O3G	2.69334	O2A	5.38122	O3G	2.82766	D327	NONE	O2A	5.58621	O3G	7.18149			GLY D291	O1G	3.11025	D294	3.37208	2.11
640		RecA_F1	PF06745	ATPase	KAIC_SYNE7	Circadian clock protein kinase KaiC	4ijm	3.35	x-ray diffraction	ATP	E602	0	MG	NONE	1ARG, 1LYS	F457	G	O3A	6.11827	O3G	2.81472	F459	ONLY GAMMA weak.	O3A	7.5531	O2G	5.12779	O3A	6.15185	O2G	3.28641	O3A	5.5083	O2G	4.35947	E327	NONE	O2A	5.42677	O3G	7.92604			GLY E291	O1G	3.09293	E294	4.52982	2.18283
642		RecA_F1	PF06745	ATPase	KAIC_SYNE7	Circadian clock protein kinase KaiC	4ijm	3.35	x-ray diffraction	ATP	F602	0	MG	NONE	1ARG, 1LYS	A457	G	O2A	6.58111	O3G	2.72682	A459	ONLY GAMMA.	O2A	7.12927	O3G	4.61047	O2A	6.5965	O2G	3.07814	O2A	4.96405	O3G	2.58641	F327	NONE	O2A	5.70141	O3G	7.30243			GLY F291	O1G	3.0092	F294	3.26501	2.14082
643		ABC_ATPases	PF00005	ABC_tran	TAP1_RAT	Antigen peptide transporter 1	4k8o	2.65	x-ray diffraction	ATP	A801	0	MG	NONE	NONE	A693	NONE	O3A	14.9326	O1G	13.9298	A632	NONE.	O1A	18.9861	O3G	19.2643	O1A	20.863	O3G	20.8687	O1A	20.6966	O3G	20.7182	A517	(only G)	O3A	6.78625	O2G	2.57495		GLN_A678_NE2..O1G(2.47)	GLY A518	O2G	3.79453	A521	2.86762	2.47443
645		FtsK_HerA	PF01580	FtsK_SpoIIIE	ECCC_GEOTN	ESX secretion system protein EccC	4lya	2.4	x-ray diffraction	ATP	A1503	0	MG	NONE	NONE	A1295	NONE	O2A	4.85551	O2G	9.34021	A1381	NONE.	O3A	16.7754	O1G	12.9067	O3A	17.5438	O1G	13.9442	O2A	15.9603	O1G	12.1857	A1413	NONE	O3A	9.06828	O3G	4.83538			ARG A1287	O3G	3.4637	A1290	3.43628	2.36967
646		STAND	PF00931	NB-ARC	CED4_CAEEL	Cell death protein 4	4m9s	3.2	x-ray diffraction	ATP	A602	0	MG	NONE	1ARG	A191	NONE	O2A	6.46066	O2G	5.65241	A273	ONLY GAMMA weak.	O3A	9.23821	O3G	4.49821	O3A	7.84386	O3G	3.3319	O3A	7.17552	O3G	2.38504	A329	NONE	O3A	7.34129	O3G	8.44853			GLY A162	O3G	3.79474	A165	2.83519	2.06584
647		STAND	PF00931	NB-ARC	CED4_CAEEL	Cell death protein 4	4m9s	3.2	x-ray diffraction	ATP	B602	0	MG	NONE	1ARG	B191	NONE	O2A	7.05636	O2G	6.53579	B273	ONLY GAMMA weak.	O3A	9.19003	O3G	4.55066	O3A	7.98229	O3G	3.77895	O3A	7.24557	O3G	2.41195	B329	NONE	O3A	7.51573	O3G	8.56648			GLY B162	O3G	3.62525	B165	2.70183	1.94322
648		STAND	PF00931	NB-ARC	CED4_CAEEL	Cell death protein 4	4m9s	3.2	x-ray diffraction	ATP	C602	0	MG	NONE	1ARG	C191	NONE	O2A	6.25697	O2G	4.53498	C273	ONLY GAMMA weak.	O3A	8.9826	O3G	4.66095	O3A	7.76658	O3G	3.319	O3A	7.10234	O3G	2.8631	C329	NONE	O3A	7.32826	O3G	8.01803			GLY C162	O3G	3.51519	C165	2.70147	2.66716
649		STAND	PF00931	NB-ARC	CED4_CAEEL	Cell death protein 4	4m9s	3.2	x-ray diffraction	ATP	D602	0	MG	NONE	1ARG	D191	NONE	O2A	7.2306	O2G	5.24395	D273	ONLY GAMMA.	O3A	9.17683	O3G	4.5924	O3A	7.74457	O3G	3.07268	O3A	7.26806	O3G	2.93956	D329	NONE	O3A	8.19455	O3G	8.26979			GLY D162	O3G	3.3537	D165	2.72536	1.96449
650		STAND	PF00931	NB-ARC	CED4_CAEEL	Cell death protein 4	4m9x	3.34	x-ray diffraction	ATP	A602	0	MG	NONE	1ARG	A191	NONE	O2A	6.584	O2G	5.02234	A273	ONLY GAMMA.	O3A	8.98636	O3G	4.34382	O3A	7.68552	O3G	3.1157	O3A	7.13966	O3G	2.61738	A329	NONE	O3A	7.55789	O3G	8.11946			GLY A162	O3G	3.40611	A165	2.89615	2.25771
651		STAND	PF00931	NB-ARC	CED4_CAEEL	Cell death protein 4	4m9x	3.34	x-ray diffraction	ATP	B602	0	MG	NONE	1ARG	B191	NONE	O2A	6.51912	O2G	5.29309	B273	ONLY GAMMA weak.	O3A	9.07009	O3G	4.32586	O3A	7.82638	O3G	3.25778	O3A	7.21041	O3G	2.45608	B329	NONE	O3A	7.51797	O3G	8.33782			GLY B162	O3G	3.32654	B165	2.81836	2.3507
652		STAND	PF00931	NB-ARC	CED4_CAEEL	Cell death protein 4	4m9y	4.2	x-ray diffraction	ATP	A602	0	MG	NONE	1ARG	A191	NONE	O2A	5.73795	O2G	4.39858	A273	ONLY GAMMA.	O3A	9.02486	O3G	4.40853	O3A	7.73537	O3G	3.07869	O3A	7.13187	O3G	2.51662	A329	NONE	O3A	7.53117	O3G	8.41295			GLY A162	O3G	3.70859	A165	2.63828	2.21982
653		STAND	PF00931	NB-ARC	CED4_CAEEL	Cell death protein 4	4m9y	4.2	x-ray diffraction	ATP	B602	0	MG	NONE	1ARG	B191	NONE	O2A	6.15222	O2G	4.84929	B273	ONLY GAMMA.	O3A	8.84619	O3G	4.26826	O3A	7.4524	O3G	3.07637	O3A	6.95672	O3G	2.21522	B329	NONE	O3A	7.66879	O3G	8.98903			GLY B162	O3G	3.77716	B165	2.77813	1.98968
654		STAND	PF00931	NB-ARC	CED4_CAEEL	Cell death protein 4	4m9z	3.405	x-ray diffraction	ATP	A602	0	MG	NONE	1ARG	A191	NONE	O2A	6.8334	O2G	5.49952	A273	ONLY GAMMA weak.	O3A	9.22467	O3G	4.73676	O3A	7.90921	O3G	3.37038	O3A	7.31595	O3G	2.91993	A329	NONE	O3A	7.94272	O3G	8.37149			GLY A162	O3G	3.55814	A165	2.96328	2.3406
655		STAND	PF00931	NB-ARC	CED4_CAEEL	Cell death protein 4	4m9z	3.405	x-ray diffraction	ATP	B602	0	MG	NONE	1ARG	B191	NONE	O2A	7.18182	O2G	5.39407	B273	ONLY GAMMA weak.	O3A	9.13894	O3G	4.47505	O3A	7.85712	O3G	3.33179	O3A	7.23756	O3G	2.46309	B329	NONE	O3A	8.1705	O3G	8.68932			GLY B162	O3G	3.78196	B165	2.82388	2.42739
656		STAND	PF00931	NB-ARC	CED4_CAEEL	Cell death protein 4	4m9z	3.405	x-ray diffraction	ATP	C602	0	MG	NONE	1ARG	C191	NONE	O2A	6.26331	O2G	4.43191	C273	ONLY GAMMA.	O3A	8.91346	O3G	4.4656	O3A	7.64197	O3G	3.18156	O3A	7.02779	O3G	2.53896	C329	NONE	O3A	7.81154	O3G	8.45596			GLY C162	O3G	3.72204	C165	2.95404	2.78505
657		STAND	PF00931	NB-ARC	CED4_CAEEL	Cell death protein 4	4m9z	3.405	x-ray diffraction	ATP	D602	0	MG	NONE	1ARG	D191	NONE	O2A	7.83993	O2G	6.16947	D273	ONLY GAMMA.	O3A	8.94455	O3G	4.41387	O3A	7.57685	O3G	2.89328	O3A	7.10389	O3G	2.77248	D329	NONE	O3A	7.87969	O3G	8.56372			GLY D162	O3G	3.61281	D165	2.91846	2.56627
658		FtsK_HerA	PF01580	FtsK_SpoIIIE	ECCC_THECD	ESX secretion system protein EccC	4n1a	3.24	x-ray diffraction	ATP	A1401	0	MG	NONE	NONE	A977	NONE	O3A	13.3998	O1G	9.95209	A842	NONE.	O2A	6.91892	O2G	10.3423	O2A	5.05655	O2G	8.96189	O1A	6.19367	O2G	9.49074	A976	NONE	O3A	9.87627	O1G	5.53085		GLN_A834_NE2..O3G(3.59)	GLN A834	O1G	3.48395	A837	2.56455	2.074
659		FtsK_HerA	PF01580	FtsK_SpoIIIE	ECCC_THECD	ESX secretion system protein EccC	4n1a	3.24	x-ray diffraction	ATP	A1402	0	MG	NONE	NONE	A1290	NONE	O3A	11.5049	O1G	11.4785	A1127	NONE.	O1A	4.59515	O2G	7.84543	O1A	4.99924	O2G	9.47096	O1A	6.38541	O2G	10.0828	A1124	NONE	O1A	5.27508	O2G	10.9013			GLU A1119	O1G	3.27446	A1122	2.71883	2.1048
660		FtsK_HerA	PF01580	FtsK_SpoIIIE	ECCC_THECD	ESX secretion system protein EccC	4n1a	3.24	x-ray diffraction	ATP	B1401	0	MG	NONE	NONE	B977	NONE	O3A	15.9941	O1G	12.9093	B842	NONE.	O2A	6.41224	O2G	9.593	O2A	4.66128	O2G	8.409	O2A	5.93105	O2G	9.29526	B976	NONE	O3A	9.93143	O1G	5.77259		GLN_B834_NE2..O3G(2.50)	GLN B834	O3G	3.377	B837	4.5402	2.23444
661		FtsK_HerA	PF01580	FtsK_SpoIIIE	ECCC_THECD	ESX secretion system protein EccC	4n1a	3.24	x-ray diffraction	ATP	B1402	0	MG	NONE	NONE	B1290	NONE	O3A	18.6833	O1G	17.5874	B1127	NONE.	O1A	4.57326	O2G	7.8514	O1A	4.94424	O2G	9.3636	O1A	6.35827	O2G	10.1175	B1124	NONE	O1A	5.07167	O2G	10.586			GLU B1119	O1G	3.30585	B1122	4.39246	2.10084
662		FtsK_HerA	PF01580	FtsK_SpoIIIE	ECCC_THECD	ESX secretion system protein EccC	4n1a	3.24	x-ray diffraction	ATP	C1401	0	MG	NONE	NONE	C977	NONE	O3A	16.0673	O1G	12.7505	C842	NONE.	O2A	6.9424	O2G	10.1207	O2A	4.82335	O2G	8.35712	O1A	5.9459	O2G	9.18343	C976	NONE	O3A	8.98356	O1G	5.19255		GLN_C834_NE2..O3G(2.93)	GLN C834	O3G	3.80397	C837	2.52885	2.32732
663		FtsK_HerA	PF01580	FtsK_SpoIIIE	ECCC_THECD	ESX secretion system protein EccC	4n1a	3.24	x-ray diffraction	ATP	C1402	0	MG	NONE	NONE	C1290	NONE	O3A	14.5509	O1G	12.9514	C1127	NONE.	O1A	5.10506	O2G	7.66525	O1A	4.48367	O2G	8.60096	O1A	6.15256	O2G	9.74718	C1124	NONE	O1A	5.52806	O2G	11.18			GLU C1119	O1G	3.25372	C1122	4.20757	2.03498
664		FtsK_HerA	PF01580	FtsK_SpoIIIE	ECCC_THECD	ESX secretion system protein EccC	4nh0	2.9	x-ray diffraction	ATP	A1404	0	MG	NONE	NONE	A1290	NONE	O3A	11.1859	O2G	11.2402	A1127	NONE.	O1A	6.84777	O1G	10.5712	O2A	4.71429	O1G	8.30644	O2A	6.33834	O1G	9.34781	A1124	NONE	O1A	5.58197	O1G	11.2311			GLU A1119	O2G	3.22703	A1122	2.59873	2.2336
665		FtsK_HerA	PF01580	FtsK_SpoIIIE	ECCC_THECD	ESX secretion system protein EccC	4nh0	2.9	x-ray diffraction	ATP	A1405	0	MG	NONE	NONE	A977	NONE	O3A	16.2355	O1G	12.5023	A842	NONE.	O2A	6.53311	O2G	9.83563	O1A	4.91346	O2G	9.05161	O1A	5.87896	O2G	9.62564	A976	NONE	O3A	10.2368	O1G	6.26141			GLN A834	O1G	3.16638	A837	2.59023	1.87831
666		FtsK_HerA	PF01580	FtsK_SpoIIIE	ECCC_THECD	ESX secretion system protein EccC	4nh0	2.9	x-ray diffraction	ATP	B1404	0	MG	NONE	NONE	B1290	NONE	O3A	15.1232	O1G	13.4895	B1127	NONE.	O1A	4.94225	O2G	7.70998	O1A	4.53841	O2G	8.79008	O1A	6.20365	O2G	9.88015	B1124	NONE	O1A	5.49131	O2G	11.1485			GLU B1119	O1G	3.35512	B1122	1.97288	1.96778
667		FtsK_HerA	PF01580	FtsK_SpoIIIE	ECCC_THECD	ESX secretion system protein EccC	4nh0	2.9	x-ray diffraction	ATP	B1405	0	MG	NONE	NONE	B977	NONE	O3A	16.5045	O1G	13.3003	B842	NONE.	O2A	6.39672	O3G	10.085	O1A	4.2333	O3G	8.60121	O1A	5.71332	O2G	9.64536	B976	NONE	O3A	9.39614	O1G	5.75759			GLN B834	O1G	2.9131	B837	2.19764	2.03778
668		RecA_F1	PF06745	ATPase	KAIC_THEEB	Circadian clock protein kinase KaiC	4o0m	2.84	x-ray diffraction	ATP	A802	0	MG	NONE	1ARG, 1LYS	B457	G	O2A	6.77204	O3G	3.26238	B459	ONLY GAMMA.	O2A	6.74031	O3G	4.70344	O2A	6.21579	O3G	2.82745	O2A	4.78731	O3G	3.10408	A327	NONE	O2A	5.24464	O3G	7.61268			GLY A291	O1G	2.97259	A294	3.31004	2.06968
669		RecA_F1	PF06745	ATPase	KAIC_THEEB	Circadian clock protein kinase KaiC	4o0m	2.84	x-ray diffraction	ATP	A803	0	MG	NONE	1ARG, 1LYS	B225	G	O2A	5.95037	O1G	2.89606	B227	ONLY GAMMA.	O2A	6.39278	O3G	4.53447	O2A	5.93344	O3G	2.6402	O2A	4.50881	O3G	3.5171	A210	NONE	O3A	9.96123	O1G	9.51172			GLY A50	O1G	3.35683	A53	3.15548	2.17502
670		RecA_F1	PF06745	ATPase	KAIC_THEEB	Circadian clock protein kinase KaiC	4o0m	2.84	x-ray diffraction	ATP	B602	0	MG	NONE	1ARG, 1LYS	C457	G	O2A	7.02852	O1G	3.43083	C459	ONLY GAMMA.	O2A	6.79267	O3G	4.43554	O2A	6.25935	O3G	2.49034	O2A	4.80443	O3G	2.98005	B327	NONE	O2A	5.3904	O3G	7.68552			GLY B291	O1G	2.74472	B294	3.83253	2.09345
671		RecA_F1	PF06745	ATPase	KAIC_THEEB	Circadian clock protein kinase KaiC	4o0m	2.84	x-ray diffraction	ATP	B604	0	MG	NONE	1ARG, 1LYS	C225	G	O3A	6.78256	O3G	3.94848	C227	ONLY GAMMA.	O3A	6.95683	O3G	4.87605	O3A	5.81834	O3G	2.74156	O3A	5.04638	O3G	3.61196	B210	NONE	O3A	10.2273	O1G	8.57696			GLY B50	O1G	2.95828	B53	4.17851	2.02008
672		RecA_F1	PF06745	ATPase	KAIC_THEEB	Circadian clock protein kinase KaiC	4o0m	2.84	x-ray diffraction	ATP	C602	0	MG	NONE	NONE	C300	NONE	O1A	11.8851	O1G	18.5316	C451	NONE.	O3A	7.11867	O1G	8.13004	O3A	8.67718	O1G	8.86086	O3A	9.40304	O1G	10.172	C327	NONE	O2A	4.94519	O3G	7.58808			GLY C291	O1G	2.69087	C294	3.33506	1.95506
673		RecA_F1	PF06745	ATPase	KAIC_THEEB	Circadian clock protein kinase KaiC	4o0m	2.84	x-ray diffraction	ATP	C603	0	MG	NONE	NONE	C86	NONE	O2A	14.8408	O3G	16.5877	C219	NONE.	O1A	8.99202	O1G	10.4919	O3A	7.15534	O1G	8.42461	O3A	8.83962	O1G	10.4466	C210	NONE	O3A	10.1376	O1G	9.27573			GLY C50	O1G	3.21933	C53	2.62913	2.09533
675		SIMIBI	PF16575	CLP1_P	CLP1_YEAST	mRNA cleavage and polyadenylation factor CLP1	4oi4	2.4	x-ray diffraction	ATP	A501	0	MG	NONE	1LYS	A321	G	O2A	7.13429	O2G	3.4098	A141	NONE.	O1A	9.24403	O1G	12.7567	O1A	11.1571	O1G	14.9595	O1A	9.47428	O1G	13.5039	A159	NONE	O2A	11.0052	O1G	9.36113		GLN_A133_NE2..O2G(2.71)	GLN A133	O3G	3.05315	A136	2.87293	2.08956
676		SIMIBI	PF16575	CLP1_P	CLP1_YEAST	mRNA cleavage and polyadenylation factor CLP1	4oi4	2.4	x-ray diffraction	ATP	C501	0	MG	NONE	1LYS	C321	G	O1A	5.95392	O1G	2.97627	C141	NONE.	O2A	9.29453	O2G	12.7914	O2A	11.296	O2G	14.9984	O2A	9.6187	O2G	13.564	C159	NONE	O1A	10.9383	O2G	9.35159		GLN_C133_NE2..O1G(3.64)	GLN C133	O3G	3.25881	C136	2.72403	2.06529
677		ABC_ATPases	PF00005	ABC_tran			4qc2	2.2	x-ray diffraction	ATP	A301	0	MG	NONE	NONE	A11	NONE	O2A	10.8204	O2G	16.5372	A16	NONE.	O3A	8.10563	O3G	10.4968	O3A	7.49476	O3G	9.91656	O3A	9.43051	O3G	12.0572	A38	NONE	O3A	8.55969	O3G	4.47319	ASN_A38..O1G(3.97)	HIS_A195_NE2..O1G(2.72); GLN_A85_NE2..O2G(3.02)	GLY A39	O3G	3.80324	A42	2.74473	2.04829
678		ABC_ATPases	PF00005	ABC_tran			4qc2	2.2	x-ray diffraction	ATP	B301	0	MG	NONE	NONE	B11	NONE	O1A	10.9705	O2G	16.7835	B16	NONE.	O3A	7.73662	O3G	9.94229	O3A	7.46049	O3G	9.63547	O3A	9.20214	O3G	11.6795	B38	NONE	O3A	8.62688	O3G	4.58572	ASN_B38..O1G(3.97)	HIS_B195_NE2..O1G(2.80); GLN_B85_NE2..O2G(2.88)	GLY B39	O3G	3.65126	B42	2.82176	2.10977
680		AAA	PF12774	AAA_6	DYHC2_HUMAN	Cytoplasmic dynein 2 heavy chain 1	4rh7	3.4	x-ray diffraction	ATP	A4403	0	MG	NONE	1ARG	A1961	NONE	O1A	14.7682	O3G	17.0609	A2420	ONLY GAMMA weak.	O3A	9.14092	O1G	4.81675	O3A	7.66233	O3G	3.36492	O3A	7.36725	O1G	2.67208	A2009	NONE	O2A	12.95	O3G	8.90728	SER_A1981..O1G(3.83)		GLY A1982	O1G	4.19123	A1985	3.20699	2.4098
681		RecA_F1	PF06745	ATPase	KAIC_SYNE7	Circadian clock protein kinase KaiC	4tl7	1.936	x-ray diffraction	ATP	A301	0	MG	NONE	1ARG, 1LYS	B224	G	O3A	6.49221	O2G	2.58489	B226	ONLY GAMMA weak.	O1A	6.89653	O1G	5.2873	O1A	6.24558	O1G	3.25691	O1A	4.64382	O1G	3.90025	A209	NONE	O3A	8.77166	O3G	9.73623			GLY A49	O3G	3.82736	A52	2.90831	2.11896
682		RecA_F1	PF06745	ATPase	KAIC_SYNE7	Circadian clock protein kinase KaiC	4tl7	1.936	x-ray diffraction	ATP	B301	0	MG	NONE	1ARG, 1LYS	C224	G	O3A	6.54158	O2G	2.42919	C226	ONLY GAMMA weak.	O2A	6.88756	O2G	5.39522	O2A	6.20082	O1G	3.42255	O2A	4.60478	O1G	4.00823	B86	NONE	O2A	5.83733	O1G	8.4586			GLY B49	O3G	3.52961	B52	2.93524	2.09552
683		RecA_F1	PF06745	ATPase	KAIC_SYNE7	Circadian clock protein kinase KaiC	4tl7	1.936	x-ray diffraction	ATP	C301	0	MG	NONE	1ARG, 1LYS	D224	G	O3A	6.6121	O3G	2.80327	D226	ONLY GAMMA.	O2A	7.0059	O2G	5.18897	O2A	6.32433	O2G	3.13013	O2A	4.75808	O2G	3.76045	C86	NONE	O2A	6.03675	O2G	8.40387			GLY C49	O3G	3.64377	C52	2.8746	2.07124
684		RecA_F1	PF06745	ATPase	KAIC_SYNE7	Circadian clock protein kinase KaiC	4tl7	1.936	x-ray diffraction	ATP	D301	0	MG	NONE	1ARG, 1LYS	E224	G	O3A	6.54056	O2G	2.48855	E226	ONLY GAMMA.	O2A	6.90863	O2G	5.03292	O2A	6.23298	O2G	3.13379	O2A	4.63533	O2G	3.735	D209	NONE	O3A	8.88396	O1G	9.71212			GLY D49	O1G	3.71445	D52	2.90555	2.0713
685		RecA_F1	PF06745	ATPase	KAIC_SYNE7	Circadian clock protein kinase KaiC	4tl7	1.936	x-ray diffraction	ATP	E301	0	MG	NONE	1ARG, 1LYS	F224	G	O3A	6.39354	O1G	2.64744	F226	ONLY GAMMA.	O1A	6.87344	O3G	5.25056	O1A	6.18389	O3G	3.14085	O1A	4.58314	O3G	3.80373	E86	NONE	O1A	5.92277	O3G	8.45511			GLY E49	O1G	3.83011	E52	2.87932	2.05948
686		RecA_F1	PF06745	ATPase	KAIC_SYNE7	Circadian clock protein kinase KaiC	4tl7	1.936	x-ray diffraction	ATP	F301	0	MG	NONE	1ARG, 1LYS	A224	G	O3A	6.47348	O1G	2.49178	A226	ONLY GAMMA weak.	O1A	6.88292	O2G	5.28498	O1A	6.25085	O2G	3.26402	O1A	4.62555	O2G	3.81085	F86	NONE	O1A	5.89351	O2G	8.35496			GLY F49	O3G	3.66462	F52	2.99022	2.06713
687		RecA_F1	PF00006	ATP-synt_ab	ATPA_BOVIN	ATP synthase subunit alpha, mitochondrial	4tsf	3.2	x-ray diffraction	ATP	A600	0	MG	NONE	NONE	A273	NONE	O3A	10.4593	O3G	6.12355	D356	NONE.	O2A	4.99973	O2G	5.77776	O2A	6.40737	O2G	5.68642	O2A	7.14824	O2G	7.52592	A366	NONE	O3A	16.719	O3G	17.7236		GLN_A172_NE2..O1G(2.86)	GLN A172	O1G	3.87841	A175	4.19419	2.17953
688		RecA_F1	PF00006	ATP-synt_ab	ATPA_BOVIN	ATP synthase subunit alpha, mitochondrial	4tsf	3.2	x-ray diffraction	ATP	B600	0	MG	ARG	NONE	B273	NONE	O3A	9.99941	O3G	5.50767	E356	FORK*	O2A	3.86494	O1G	4.19119	O2A	5.10482	O1G	2.67707	O2A	6.08894	O1G	4.96433	B366	NONE	O3A	16.3762	O3G	17.4221			GLN B172	O1G	3.59375	B175	2.72732	2.18001
689		RecA_F1	PF00006	ATP-synt_ab	ATPA_BOVIN	ATP synthase subunit alpha, mitochondrial	4tsf	3.2	x-ray diffraction	ATP	C600	0	MG	NONE	1ARG	C273	NONE	O3A	10.1287	O2G	5.78834	F356	ONLY GAMMA weak.	O2A	6.23936	O3G	4.88202	O2A	5.73177	O3G	3.40936	O2A	5.16695	O3G	4.20712	C366	NONE	O3A	16.8475	O2G	19.1454		GLN_C172_NE2..O3G(3.40)	GLN C172	O1G	3.47574	C175	2.79735	2.17949
690		RecA_F1	PF00006	ATP-synt_ab	ATPA_BOVIN	ATP synthase subunit alpha, mitochondrial	4tt3	3.21	x-ray diffraction	ATP	A601	0	MG	NONE	NONE	A273	NONE	O3A	10.3552	O3G	5.97469	D356	NONE.	O2A	5.01552	O2G	5.52825	O2A	6.57559	O2G	5.66513	O2A	7.23041	O2G	7.44522	A366	NONE	O3A	16.3638	O3G	17.3749		GLN_A172_NE2..O1G(3.40)	GLN A172	O1G	3.88765	A175	4.17307	2.17931
691		RecA_F1	PF00006	ATP-synt_ab	ATPA_BOVIN	ATP synthase subunit alpha, mitochondrial	4tt3	3.21	x-ray diffraction	ATP	B601	0	MG	ARG	NONE	B273	NONE	O3A	10.0158	O1G	5.59111	E356	NH2 weak.	O2A	3.60378	O3G	5.01008	O2A	3.39203	O3G	2.71693	O2A	5.29729	O3G	4.39409	B366	NONE	O3A	16.2584	O1G	17.1389			GLN B172	O3G	3.72539	B175	2.69079	2.17875
692		RecA_F1	PF00006	ATP-synt_ab	ATPA_BOVIN	ATP synthase subunit alpha, mitochondrial	4tt3	3.21	x-ray diffraction	ATP	C600	0	MG	NONE	1ARG	C273	NONE	O3A	9.42247	O3G	5.18328	F356	ONLY GAMMA weak.	O2A	6.61822	O1G	5.30235	O3A	6.09903	O1G	3.5533	O2A	5.61695	O1G	3.86722	F361	NONE	O2A	12.1495	O1G	15.8415			GLN C172	O1G	4.00848	C175	3.65637	2.17856
693		SIMIBI	PF01656	CbiA	O67033_AQUAE	Cell division inhibitor MinD	4v02	2.7	x-ray diffraction	ATP	A800	0	MG	NONE	NONE	A11	NONE	O3A	11.0888	O3G	9.71935	A175	NONE.	O3A	6.90476	O2G	9.68788	O3A	8.81863	O2G	11.5755	O3A	8.16536	O2G	11.5641	A45	NONE	O1A	4.70006	O2G	7.07879	GLY_A42..O1G(3.98); LEU_A43..O1G(3.75); LEU_A43..O2G(3.13)		GLY A13	O3G	2.79491	A16	2.94846	2.32343
694		SIMIBI	PF01656	CbiA	O67033_AQUAE	Cell division inhibitor MinD	4v02	2.7	x-ray diffraction	ATP	B800	0	MG	NONE	NONE	B11	NONE	O3A	11.8659	O3G	10.1762	B175	NONE.	O3A	7.28337	O2G	10.2416	O3A	9.20379	O2G	12.257	O3A	8.29577	O2G	11.9047	B45	NONE	O1A	4.50456	O1G	7.148	LEU_B43..O2G(3.14)		GLY B13	O3G	3.15973	B16	3.10674	2.07001
695		ABC_ATPases	PF00005	ABC_tran	CFTR_HUMAN	Cystic fibrosis transmembrane conductance regulator	4wz6	2.05	x-ray diffraction	ATP	A701	0	MG	NONE	NONE	A442	NONE	O2A	16.4137	O3G	20.2489	A657	NONE.	O3A	18.319	O3G	13.8502	O3A	16.4468	O3G	12.132	O3A	16.8172	O3G	12.4145	A658	NONE	O3A	10.5001	O3G	5.85289		GLN_A493_NE2..O2G(2.83)	GLY A461	O1G	3.58186	A464	2.7242	5.61709
696		SF1_SF2	PF18766	SWI2_SNF2	T1R1_ECOLX	Type I restriction enzyme EcoR124II R protein	4xjx	2.4	x-ray diffraction	ATP	A1102	0	MG	ARG	1ARG	A646	NONE	O1A	7.87207	O2G	11.25	A691	NH2 weak.	O3A	5.14352	O2G	2.99299	O1A	3.20695	O2G	2.78814	O1A	4.55687	O2G	4.65092	A690	NONE	O3A	7.69137	O2G	6.32976		ARG_A688_NH1..O2G(2.78),NH2..O2G(2.84)	GLY A310	O3G	2.99954	A313	3.76177	2.06565
697		SF1_SF2	PF18766	SWI2_SNF2	T1R1_ECOLX	Type I restriction enzyme EcoR124II R protein	4xjx	2.4	x-ray diffraction	ATP	B1102	0	MG	ARG	1ARG	B646	NONE	O2A	7.91334	O3G	11.2314	B691	NH2.	O3A	5.13582	O3G	2.9975	O2A	3.19149	O3G	2.78193	O2A	4.58611	O3G	4.64539	B690	NONE	O3A	7.70152	O3G	6.35409		ARG_B688_NH2..O3G(2.80),NH1..O3G(2.72)	GLY B310	O1G	3.19149	B313	3.67202	1.94803
700		SIMIBI	PF02374	ArsA_ATPase	GET3_YEAST	ATPase GET3	4xtr	2.05	x-ray diffraction	ATP	A404	0	MG	LYS	NONE	B26	AG	O2A	3.12333	O2G	3.47552	B254	NONE.	O2A	11.6576	O2G	11.7733	O2A	10.7328	O2G	10.0222	O2A	12.9958	O2G	12.2199	A57	(only G)	O2A	7.81982	O3G	3.13104	GLY_B27..O2G(3.27)		GLY A28	O1G	3.19802	A31	2.67547	2.10632
701		SIMIBI	PF02374	ArsA_ATPase	GET3_YEAST	ATPase GET3	4xtr	2.05	x-ray diffraction	ATP	B403	0	MG	LYS	NONE	A26	AG	O1A	3.24979	O1G	3.48268	A254	NONE.	O1A	11.6262	O1G	11.5893	O1A	9.94338	O1G	9.37826	O1A	12.1481	O1G	11.0845	B57	(only G)	O1A	7.72479	O3G	3.11024	GLY_A27..O1G(3.25)		GLY B28	O2G	3.17214	B31	2.6722	2.09784
702		SIMIBI	PF02374	ArsA_ATPase	GET3_YEAST	ATPase GET3	4xvu	2.35	x-ray diffraction	ATP	A401	0	MG	LYS	NONE	B26	AG	O2A	3.19732	O2G	3.08295	B254	NONE.	O2A	11.6282	O2G	12.0217	O2A	10.4755	O2G	10.0962	O2A	12.7819	O2G	12.2402	A61	NONE	O2A	5.12089	O1G	4.57113	GLY_B27..O2G(3.11)	ASN_A57_ND2..O1G(3.04)	GLY A28	O3G	2.99996	A31	2.68656	2.12765
703		SIMIBI	PF02374	ArsA_ATPase	GET3_YEAST	ATPase GET3	4xvu	2.35	x-ray diffraction	ATP	B401	0	MG	LYS	NONE	A26	AG	O1A	3.03888	O1G	3.11822	A254	NONE.	O1A	11.6297	O1G	11.5023	O1A	9.93945	O1G	9.3156	O1A	12.1182	O1G	11.0289	B57	(only G)	O1A	7.6382	O3G	3.14837	GLY_A27..O1G(3.33)		GLY B28	O2G	2.9349	B31	2.67276	2.10388
704		SIMIBI	PF02374	ArsA_ATPase	GET3_YEAST	ATPase GET3	4xvu	2.35	x-ray diffraction	ATP	G401	0	MG	LYS	NONE	H26	AG	O1A	3.39858	O1G	2.98437	H254	NONE.	O1A	11.2922	O1G	11.0866	O1A	10.5807	O1G	9.46732	O1A	12.8073	O1G	11.7522	G57	(only G)	O1A	7.71039	O3G	3.06086	GLY_H27..O1G(3.41)		GLY G28	O2G	3.279	G31	2.68499	2.13662
705		SIMIBI	PF02374	ArsA_ATPase	GET3_YEAST	ATPase GET3	4xvu	2.35	x-ray diffraction	ATP	H401	0	MG	LYS	NONE	G26	AG	O2A	3.10903	O2G	3.47127	G254	NONE.	O2A	11.5547	O2G	11.4786	O2A	9.77688	O2G	9.23696	O2A	11.9724	O2G	10.9105	H57	(only G)	O2A	7.64309	O1G	3.18437	GLY_G27..O2G(3.30)		GLY H28	O3G	2.95614	H31	2.95801	2.07725
706		SIMIBI	PF02374	ArsA_ATPase	GET3_YEAST	ATPase GET3	4xwo	2.75	x-ray diffraction	ATP	A404	0	MG	LYS	NONE	B26	AG	O1A	3.29311	O2G	3.41621	B254	NONE.	O1A	11.898	O2G	11.5154	O1A	10.0531	O2G	9.27957	O1A	12.2341	O2G	10.8497	A61	NONE	O1A	5.54251	O2G	4.56899	GLY_B27..O2G(3.49)	ASN_A57_ND2..O3G(3.35)	GLY A28	O1G	3.35502	A31	2.78485	2.18282
707		SIMIBI	PF02374	ArsA_ATPase	GET3_YEAST	ATPase GET3	4xwo	2.75	x-ray diffraction	ATP	B403	0	MG	LYS	NONE	A26	AG	O1A	3.39826	O2G	3.80959	A254	NONE.	O1A	11.0246	O2G	9.88532	O1A	11.5926	O2G	11.4075	O1A	13.1882	O2G	12.1389	B61	NONE	O1A	5.45668	O2G	4.40466	GLY_A27..O2G(3.61)	ASN_B57_ND2..O3G(3.15)	GLY B28	O1G	3.53891	B31	2.08229	2.14352
708		SIMIBI	PF02374	ArsA_ATPase	GET3_YEAST	ATPase GET3	4xwo	2.75	x-ray diffraction	ATP	G404	0	MG	LYS	NONE	H26	AG	O1A	3.3415	O2G	3.49598	H254	NONE.	O1A	11.9865	O2G	11.6246	O1A	10.0521	O2G	9.35564	O1A	12.1852	O2G	10.8302	G61	NONE	O1A	5.38834	O3G	4.52	GLY_H27..O2G(3.48)	ASN_G57_ND2..O3G(3.30)	GLY G28	O1G	3.30484	G31	2.80143	2.24073
709		SIMIBI	PF02374	ArsA_ATPase	GET3_YEAST	ATPase GET3	4xwo	2.75	x-ray diffraction	ATP	H403	0	MG	LYS	NONE	G26	AG	O1A	3.14362	O2G	3.48081	G254	NONE.	O1A	10.713	O2G	9.59575	O1A	11.0954	O2G	10.9821	O1A	12.8181	O2G	11.876	H61	NONE	O1A	5.30653	O3G	4.5546	GLY_G27..O2G(3.43)	ASN_H57_ND2..O3G(3.25)	GLY H28	O1G	3.33323	H31	2.02789	2.19403
710		SIMIBI	PF02374	ArsA_ATPase	GET3_YEAST	ATPase GET3	4xwo	2.75	x-ray diffraction	ATP	M404	0	MG	LYS	NONE	N26	AG	O1A	3.41462	O2G	3.59038	N254	NONE.	O1A	11.847	O2G	11.147	O1A	10.0743	O2G	8.94942	O1A	12.2855	O2G	10.6135	M61	NONE	O1A	5.29654	O2G	4.17975	GLY_N27..O2G(3.82)	ASN_M57_ND2..O3G(3.24)	GLY M28	O1G	3.66739	M31	2.56986	2.12156
711		SIMIBI	PF02374	ArsA_ATPase	GET3_YEAST	ATPase GET3	4xwo	2.75	x-ray diffraction	ATP	N403	0	MG	LYS	NONE	M26	AG	O1A	3.38722	O2G	3.34275	M254	NONE.	O1A	11.0709	O2G	10.832	O1A	10.6835	O2G	9.43182	O1A	12.7916	O2G	11.7103	N61	NONE	O1A	5.87532	O3G	4.55087	GLY_M27..O2G(3.47)	ASN_N57_ND2..O3G(3.29)	GLY N28	O1G	3.5706	N31	2.74077	2.1648
712		SIMIBI	PF02374	ArsA_ATPase	GET3_YEAST	ATPase GET3	4xwo	2.75	x-ray diffraction	ATP	S404	0	MG	LYS	NONE	T26	AG	O1A	3.7861	O2G	3.4458	T254	NONE.	O1A	12.1365	O2G	11.3804	O1A	10.2822	O2G	9.1684	O1A	12.4294	O2G	10.701	S57	(only G)	O1A	7.76008	O3G	3.34055	GLY_T27..O2G(3.69)		GLY S28	O1G	3.64585	S31	2.72544	2.16917
713		SIMIBI	PF02374	ArsA_ATPase	GET3_YEAST	ATPase GET3	4xwo	2.75	x-ray diffraction	ATP	T403	0	MG	LYS	NONE	S26	AG	O1A	3.61147	O2G	2.97083	S254	NONE.	O1A	10.636	O3G	9.88506	O1A	11.166	O3G	11.2976	O1A	12.7979	O3G	12.1862	T61	(only G)	O1A	5.47901	O3G	3.91194	GLY_S27..O2G(3.58)	ASN_T57_ND2..O3G(3.74)	GLY T28	O2G	3.79328	T31	2.73227	2.08021
714		RecA_F1	PF06745	ATPase	Q4J9K9_SULAC	Flagella-related protein H	4yds	2.3	x-ray diffraction	ATP	A901	0	MG	NONE	NONE	A191	NONE	O3A	6.9256	O1G	8.4677	A189	NONE.	O3A	14.5059	O1G	14.5302	O3A	15.0654	O1G	14.6521	O3A	13.8099	O1G	13.9047	A89	NONE	O2A	17.0927	O2G	14.2664	HIS_A29..O1G(3.72)	HIS_A29_ND1..O1G(3.59)	GLY A30	O1G	2.55153	A33	2.87023	2.56559
715		ABC_ATPases	PF00005	ABC_tran	Q8RCC2_CALS4	ABC-type polar amino acid transport system, ATPase component	4ymu	2.5	x-ray diffraction	ATP	J301	0	MG	NONE	NONE	J18	NONE	O3A	12.1742	O2G	15.3537	J45	NONE.	O1A	7.73055	O3G	10.7808	O2A	8.97401	O3G	11.3624	O2A	7.42094	O3G	9.73353	J87	NONE	O2A	13.138	O3G	13.746		HIS_J194_NE2..O1G(2.97)	GLY J37	O2G	3.80158	J40	2.84798	2.29849
716		ABC_ATPases	PF00005	ABC_tran	Q8RCC2_CALS4	ABC-type polar amino acid transport system, ATPase component	4ymu	2.5	x-ray diffraction	ATP	A301	0	MG	NONE	NONE	A18	NONE	O3A	11.7271	O2G	14.9175	A45	NONE.	O1A	8.0915	O3G	10.9295	O1A	9.00714	O3G	11.2806	O1A	7.50302	O3G	9.76886	A87	NONE	O1A	13.1577	O3G	13.6904		HIS_A194_NE2..O1G(3.43)	GLY A37	O2G	3.83008	A40	2.64889	2.75915
717		RecA_F1	PF00006	ATP-synt_ab	ATPA_BOVIN	ATP synthase subunit alpha, mitochondrial	4z1m	3.3	x-ray diffraction	ATP	A601	0	MG	NONE	NONE	A273	NONE	O3A	10.3943	O2G	6.1453	D356	NONE.	O2A	5.57928	O2G	6.94043	O2A	7.05012	O2G	8.83463	O2A	7.49324	O2G	9.1377	A366	NONE	O3A	16.3964	O1G	17.0558		GLN_A172_NE2..O3G(3.84)	GLN A172	O1G	3.858	A175	4.31444	2.17821
718		RecA_F1	PF00006	ATP-synt_ab	ATPA_BOVIN	ATP synthase subunit alpha, mitochondrial	4z1m	3.3	x-ray diffraction	ATP	B601	0	MG	ARG	NONE	B273	NONE	O3A	10.0573	O1G	5.75588	E356	NH2 weak.	O2A	3.94703	O3G	4.97039	O2A	3.55811	O3G	2.69469	O2A	5.52869	O3G	4.2801	B366	NONE	O3A	16.3439	O1G	16.9994			GLN B172	O1G	3.3993	B175	2.81175	2.17841
719		RecA_F1	PF00006	ATP-synt_ab	ATPA_BOVIN	ATP synthase subunit alpha, mitochondrial	4z1m	3.3	x-ray diffraction	ATP	C601	0	MG	NONE	NONE	C273	NONE	O3A	9.73973	O2G	5.839	F356	NONE.	O2A	7.00707	O1G	6.11348	O2A	6.12856	O1G	4.33936	O2A	5.6538	O1G	4.7405	C366	NONE	O1A	17.285	O3G	19.7849			GLN C172	O3G	4.21171	C175	3.53042	2.18061
720		RecA_F1	PF00006	ATP-synt_ab	ATPA_PARDP	ATP synthase subunit alpha	5dn6	3.97	x-ray diffraction	ATP	A600	0	MG	NONE	NONE	A274	NONE	O3A	10.1301	O3G	5.80575	A171	NONE.	O3A	11.6246	O2G	8.54537	O3A	9.66313	O2G	6.37512	O3A	10.6674	O2G	7.20623	D350	NONE	O2A	6.43016	O2G	5.55271			GLN A172	O2G	4.59802	A175	2.71488	2.3426
721		RecA_F1	PF00006	ATP-synt_ab	ATPA_PARDP	ATP synthase subunit alpha	5dn6	3.97	x-ray diffraction	ATP	C600	0	MG	NONE	NONE	C274	NONE	O3A	9.18756	O3G	4.86724	F352	NONE.	O2A	7.71909	O2G	8.16693	O2A	5.92743	O2G	6.97892	O2A	5.80148	O2G	6.00857	F350	NONE	O3A	8.1142	O1G	8.8643		GLN_C172_NE2..O1G(3.40)	GLN C172	O1G	3.91077	C175	3.58101	1.97155
722		RecA_F1	PF00006	ATP-synt_ab	ATPB_PARDP	ATP synthase subunit beta	5dn6	3.97	x-ray diffraction	ATP	D600	0	MG	ARG	1ARG	C392	NONE	O2A	12.5799	O3G	15.0374	C374	NH1 weak.	O2A	3.6036	O3G	3.43222	O2A	5.084	O3G	3.61896	O2A	4.83747	O3G	5.32879	D253	NONE	O3A	8.67817	O1G	4.76977		ARG_D184_NH1..O2G(2.72)	GLY D154	O3G	4.13798	D157	2.84143	2.44016
723		RecA_F1	PF00006	ATP-synt_ab	ATPB_PARDP	ATP synthase subunit beta	5dn6	3.97	x-ray diffraction	ATP	F600	0	MG	NONE	1ARG	B392	NONE	O2A	15.2937	O3G	19.5288	F184	ONLY GAMMA.	O2A	4.48706	O3G	2.75347	O3A	5.25266	O3G	4.22235	O2A	6.012	O3G	4.9059	F253	NONE	O3A	8.49007	O2G	4.27595	THR_F158..O2G(3.82)		GLY F154	O1G	4.73624	F157	2.94361	1.89073
724		RecA_F1	PF00006	ATP-synt_ab	ATPA_YARLI	ATP synthase subunit alpha, mitochondrial	5fl7	3.5	x-ray diffraction	ATP	A600	0	MG	NONE	NONE	D385	NONE	O3A	7.58536	O3G	8.27692	A197	NONE.	O3A	12.2509	O2G	8.73625	O3A	12.2712	O2G	9.16153	O3A	10.4413	O2G	6.97156	A392	NONE	O3A	16.1959	O2G	17.5946			GLN A198	O2G	3.29802	A201	2.67396	2.04595
725		RecA_F1	PF00006	ATP-synt_ab	ATPA_YARLI	ATP synthase subunit alpha, mitochondrial	5fl7	3.5	x-ray diffraction	ATP	B600	0	MG	NONE	1ARG	B299	NONE	O2A	9.64799	O2G	5.24563	E387	ONLY GAMMA weak.	O2A	4.28048	O1G	3.56593	O2A	4.34842	O1G	5.36452	O2A	6.12891	O1G	5.48842	B392	NONE	O3A	16.1636	O3G	16.783			GLN B198	O3G	2.89259	B201	2.52583	2.05199
726		RecA_F1	PF00006	ATP-synt_ab	ATPA_YARLI	ATP synthase subunit alpha, mitochondrial	5fl7	3.5	x-ray diffraction	ATP	C600	0	MG	NONE	NONE	C299	NONE	O3A	9.65531	O1G	5.69156	C197	NONE.	O3A	10.5611	O2G	7.42379	O3A	11.6721	O2G	7.85613	O3A	9.60387	O2G	5.81183	C392	NONE	O3A	17.1077	O2G	18.1456			GLN C198	O2G	3.1374	C201	2.91468	2.01334
727		SF1_SF2	PF07652	Flavi_DEAD	A0A0U4DG08_ZIKV	Core protein	5gjc	2.2	x-ray diffraction	ATP	A702	0	MN	ARG	1ARG	A419	NONE	O2A	12.0861	O1G	15.0354	A462	FORK*	O3A	3.61971	O1G	4.40805	O3A	4.39411	O1G	2.3946	O3A	5.75837	O1G	4.58499	A330	NONE	O3A	6.3117	O1G	8.44454		ARG_A459_NH2..O1G(3.52)	GLY A197	O1G	3.78936	A200	3.04515	2.27741
728		Kinases	PF02223	Thymidylate_kin	KTHY_AQUAE	Thymidylate kinase	5h5k	2.3	x-ray diffraction	ATP	A202	0	MG	NONE	2ARG	A19	NONE	O2A	11.0333	O1G	16.706	A145	ONLY GAMMA.	O1A	5.76234	O3G	2.61108	O1A	7.28013	O3G	2.57232	O1A	8.09986	O3G	4.33172	A144	NONE	O1A	14.7408	O3G	14.095		ARG_A90_NH2..O2G(3.07)	GLY A10	O3G	3.78798	A13	2.74756	2.10062
729		Kinases	PF02223	Thymidylate_kin	KTHY_AQUAE	Thymidylate kinase	5h5k	2.3	x-ray diffraction	ATP	B202	0	MG	NONE	1ARG	B19	NONE	O2A	11.0517	O1G	16.5539	B90	ONLY GAMMA weak.	O3A	9.13473	O2G	5.34497	O3A	7.69383	O2G	3.39229	O3A	8.41144	O2G	4.19975	B148	NONE	O3A	18.4732	O3G	14.6561			GLY B10	O3G	3.85613	B13	2.8942	2.10538
730		Kinases	PF01591	6PF2K	F262_HUMAN	6-phosphofructo-2-kinase/fructose-2,6-bisphosphatase 2	5htk	2.01	x-ray diffraction	ATP	A602	0	MG	NONE	NONE	A198	NONE	O3A	15.235	O1G	13.4905	A193	NONE.	O3A	6.36101	O3G	9.27131	O3A	7.85904	O3G	11.1836	O3A	8.25896	O1G	10.8607	A73	NONE	O1A	5.06101	O3G	6.5049	LYS_A51..O1G(3.12); GLY_A50..O1G(3.32); ARG_A49..O1G(2.94); LYS_A51..O2G(3.45); GLY_A50..O2G(2.74); ARG_A49..O2G(3.66); THR_A52..O3G(2.95); LYS_A51..O3G(3.46)		ALA A48	O1G	3.3898	A51	3.92032	2.32558
731		Kinases	PF01591	6PF2K	F262_HUMAN	6-phosphofructo-2-kinase/fructose-2,6-bisphosphatase 2	5htk	2.01	x-ray diffraction	ATP	B602	0	MG	NONE	NONE	B198	NONE	O3A	15.3386	O2G	13.6563	B193	NONE.	O3A	6.03917	O2G	8.89955	O1A	7.54693	O3G	10.9015	O3A	7.95336	O2G	10.4668	B73	NONE	O2A	5.27201	O3G	6.58732	LYS_B51..O1G(3.34); GLY_B50..O1G(2.84); ARG_B49..O1G(3.78); LYS_B51..O2G(3.20); GLY_B50..O2G(3.50); ARG_B49..O2G(3.04); THR_B52..O3G(2.91); LYS_B51..O3G(3.50)		ALA B48	O2G	3.39766	B51	3.996	1.6868
733		AAA+	PF06309	Torsin	TOR1A_HUMAN	Torsin-1A	5j1s	1.399	x-ray diffraction	ATP	A401	0	MG	NONE	1ARG, 1LYS	A108	G	O3A	5.15406	O3G	2.72026	B449	ONLY GAMMA.	O3A	6.07496	O2G	2.87244	O3A	6.85199	O1G	2.95057	O2A	7.93752	O1G	4.99807	A109	NONE	O2A	5.30836	O2G	5.92637	GLY_A105..O1G(3.77)	GLN_A171_NE2..O2G(3.48); ASN_A208_ND2..O3G(2.90)	LYS A317	O1G	9.02509	A320	3.35841	14.0618
734		AAA+	PF06309	Torsin	TOR1A_HUMAN	Torsin-1A	5j1t	1.402	x-ray diffraction	ATP	A401	0	MG	NONE	1ARG, 1LYS	A108	G	O3A	5.1336	O3G	2.71277	B449	ONLY GAMMA.	O3A	6.13239	O2G	2.91972	O3A	6.86222	O1G	2.89198	O2A	7.99564	O1G	4.94073	A109	NONE	O2A	5.346	O2G	5.91503	GLY_A105..O1G(3.73)	GLN_A171_NE2..O2G(3.47); ASN_A208_ND2..O3G(2.89)	LYS A316	O1G	9.05622	A319	3.32785	14.0146
736		SF1_SF2	PF07652	Flavi_DEAD	A0A146CJG7_ZIKV	Core protein	5k8i	1.69	x-ray diffraction	ATP	A701	0	MN	ARG	1ARG	A399	NONE	O2A	11.0029	O3G	13.2755	A462	NH2 weak.	O3A	5.2107	O2G	2.83353	O3A	3.37466	O2G	3.46059	O3A	5.45765	O2G	4.82713	A417	NONE	O2A	4.04854	O3G	6.81166		ARG_A459_NH2..O2G(3.11)	GLY A197	O2G	4.02614	A200	2.61387	2.19766
737		AAA+	PF00004	AAA	PRS7_HUMAN	26S proteasome regulatory subunit 7	5l4g	3.9	electron microscopy	ATP	H501	0	MG	ARG	1ARG	I220	NONE	O1A	9.32869	O1G	9.70187	I343	NH1 weak.	O1A	3.45468	O1G	2.3578	O1A	3.64967	O1G	4.38142	O1A	5.25407	O1G	4.06839	H322	(only G)	O3A	7.64889	O3G	2.92742		ARG_I346_NH1..O1G(2.88),NH2..O1G(2.95)	GLY H219	O1G	4.10173	H222	2.3173	2.10023
738		AAA+	PF00004	AAA	PRS4_HUMAN	26S proteasome regulatory subunit 4	5l4g	3.9	electron microscopy	ATP	I501	0	MG	ARG	1ARG	I237	NONE	O2A	6.0982	O1G	9.81817	J307	NH1 weak.	O3A	3.20145	O2G	3.36946	O3A	4.82715	O2G	5.45351	O3A	5.05447	O2G	4.52989	I332	NONE	O3A	9.46156	O3G	4.64076		ARG_J310_NH1..O2G(3.21)	GLY I229	O3G	3.7979	I232	3.31839	1.91
739		AAA+	PF00004	AAA	PRS6B_HUMAN	26S proteasome regulatory subunit 6B	5l4g	3.9	electron microscopy	ATP	K501	0	MG	ARG	1ARG	K217	NONE	O2A	7.81528	O2G	11.715	L291	NH1.	O3A	3.04157	O3G	3.01574	O2A	3.69882	O3G	5.13551	O3A	4.71699	O3G	4.75257	K312	NONE	O3A	8.96551	O1G	4.319		ARG_L294_NH2..O3G(2.20)	GLY K209	O1G	3.69332	K212	2.98629	1.94147
740		AAA+	PF00004	AAA	PRS10_HUMAN	26S proteasome regulatory subunit 10B	5l4g	3.9	electron microscopy	ATP	L401	0	MG	ARG	1ARG	L197	NONE	O1A	8.82574	O2G	10.0538	M344	FORK.	O3A	4.32763	O1G	2.86166	O3A	3.90783	O1G	4.9053	O3A	5.86769	O1G	5.06429	L280	(only G)	O3A	7.92132	O3G	3.42638		ARG_M347_NH2..O1G(2.96)	GLY L177	O3G	3.73704	L180	3.13483	2.01017
741		AAA+	PF00004	AAA	PRS6A_HUMAN	26S proteasome regulatory subunit 6A	5l4g	3.9	electron microscopy	ATP	M501	0	MG	NONE	2ARG	M250	NONE	O1A	11.7106	O2G	10.2811	H336	ONLY GAMMA.	O3A	6.42832	O1G	2.86878	O3A	4.25226	O1G	2.50992	O1A	5.64505	O1G	4.23254	M333	(only G)	O3A	8.33027	O3G	3.78269		ARG_H333_NH1..O1G(3.24)	GLY M230	O3G	3.67669	M233	2.81826	1.93126
750		ABC_ATPases	PF00005	ABC_tran	MACB_AGGAC	Macrolide export ATP-binding/permease protein MacB	5lil	3.35	x-ray diffraction	ATP	A701	0	MG	NONE	NONE	B136	NONE	O3A	9.04101	O1G	10.5148	A93	NONE.	O2A	6.72712	O2G	7.39173	O2A	5.20872	O2G	5.48575	O2A	7.45615	O2G	6.49894	A51	NONE	O2A	6.00313	O2G	9.51145	GLN_B148..O1G(4.00); GLY_B147..O1G(2.77); GLY_B147..O2G(3.85); GLY_B146..O2G(3.80)	GLN_A169_NE2..O3G(3.36); GLN_A92_NE2..O2G(3.11); HIS_A201_NE2..O3G(3.74)	GLY A43	O1G	3.55199	A46	3.40172	2.03054
751		ABC_ATPases	PF00005	ABC_tran	MACB_AGGAC	Macrolide export ATP-binding/permease protein MacB	5lil	3.35	x-ray diffraction	ATP	B701	0	MG	NONE	NONE	A136	NONE	O3A	8.51842	O3G	10.5054	B93	NONE.	O1A	6.55364	O1G	7.5974	O1A	4.84254	O1G	5.66896	O1A	6.96563	O1G	6.60273	B51	NONE	O1A	6.47573	O1G	9.49679	GLY_A146..O1G(3.98); GLY_A147..O3G(2.94)	GLN_B92_NE2..O1G(3.24); GLN_B169_NE2..O2G(3.07); HIS_B201_NE2..O2G(3.32)	GLY B43	O3G	3.53767	B46	3.02036	1.96032
752		ABC_ATPases	PF00005	ABC_tran	MACB_AGGAC	Macrolide export ATP-binding/permease protein MacB	5lj6	3.9	x-ray diffraction	ATP	A701	0	MG	NONE	NONE	A24	NONE	O2A	12.2552	O3G	15.6435	A93	NONE.	O1A	7.21114	O1G	8.1601	O1A	5.38929	O1G	6.13622	O1A	7.55449	O1G	6.86737	A51	NONE	O1A	6.37324	O1G	9.86725		GLN_A169_NE2..O1G(3.07); GLN_A92_NE2..O1G(2.54); HIS_A201_NE2..O3G(3.18)	GLY A43	O3G	4.21019	A46	2.45358	2.11268
753		ABC_ATPases	PF00005	ABC_tran	MACB_AGGAC	Macrolide export ATP-binding/permease protein MacB	5lj7	3.25	x-ray diffraction	ATP	A701	0	MG	NONE	NONE	B136	NONE	O3A	9.2015	O1G	10.9522	A93	NONE.	O2A	6.64072	O2G	7.33271	O2A	5.19647	O2G	5.46572	O2A	7.47892	O2G	6.66606	A51	NONE	O2A	5.74394	O2G	9.46018	GLY_B147..O1G(2.80); GLY_B147..O2G(3.88); GLY_B146..O2G(3.94)	GLN_A169_NE2..O3G(3.52); GLN_A92_NE2..O2G(2.93); HIS_A201_NE2..O3G(3.65)	GLY A43	O1G	3.69207	A46	3.44851	2.18515
754		ABC_ATPases	PF00005	ABC_tran	MACB_AGGAC	Macrolide export ATP-binding/permease protein MacB	5lj7	3.25	x-ray diffraction	ATP	B701	0	MG	NONE	NONE	A136	NONE	O3A	8.64973	O3G	10.6282	B93	NONE.	O1A	6.44256	O1G	7.23599	O1A	4.84677	O1G	5.39314	O1A	7.04353	O1G	6.52858	B51	NONE	O1A	6.29207	O1G	9.27695	GLY_A146..O1G(3.86); GLY_A147..O3G(2.76); GLY_A146..O3G(3.94); GLN_A148..O3G(3.99)	GLN_B92_NE2..O1G(2.97); GLN_B169_NE2..O2G(2.97); HIS_B201_NE2..O2G(3.44)	GLY B43	O3G	3.57752	B46	3.08217	1.94543
757		AAA+	PF00004	AAA	PRS7_YEAST	26S proteasome regulatory subunit 7 homolog	5mp9	4.1	electron microscopy	ATP	H501	0	MG	NONE	2ARG	H215	NONE	O2A	9.83103	O2G	13.2706	I340	ONLY GAMMA.	O3A	4.51641	O1G	3.92681	O3A	4.22858	O1G	2.41831	O3A	5.36231	O1G	3.402	H356	NONE	O3A	8.82715	O3G	4.97696		ARG_I343_NH2..O1G(3.69)	GLY H253	O3G	3.75557	H256	3.48601	3.65759
758		AAA+	PF00004	AAA	PRS4_YEAST	26S proteasome regulatory subunit 4 homolog	5mp9	4.1	electron microscopy	ATP	I501	0	MG	NONE	NONE	I234	NONE	O2A	6.16658	O1G	10.3065	J306	NONE.	O3A	3.87842	O2G	4.27334	O3A	3.88124	O2G	4.07949	O3A	5.40815	O2G	3.65885	I329	NONE	O3A	10.5187	O3G	5.71122			GLY I226	O3G	4.19697	I229	3.59784	3.47951
759		AAA+	PF00004	AAA	PRS6B_YEAST	26S proteasome regulatory subunit 6B homolog	5mp9	4.1	electron microscopy	ATP	K501	0	MG	NONE	1ARG	K224	NONE	O1A	6.36712	O2G	10.2546	L342	ONLY GAMMA.	O2A	6.50059	O3G	3.68914	O2A	4.21123	O3G	2.90283	O2A	5.79366	O3G	4.89437	K319	NONE	O3A	8.79801	O1G	4.02851			GLY K216	O1G	3.78903	K219	3.11639	2.18739
760		AAA+	PF00004	AAA	PRS10_YEAST	26S proteasome subunit RPT4	5mp9	4.1	electron microscopy	ATP	L501	0	MG	ARG	1ARG	M216	NONE	O1A	7.22006	O1G	10.2881	M339	NH2 weak.	O3A	5.56452	O1G	3.50219	O3A	3.88149	O1G	3.6582	O3A	5.12067	O1G	5.21506	L328	(only G)	O3A	8.19763	O3G	3.52392		ARG_M342_NH2..O1G(2.67)	GLY L225	O3G	3.75399	L228	3.63337	3.32556
761		AAA+	PF00004	AAA	PRS6A_YEAST	26S proteasome regulatory subunit 6A	5mp9	4.1	electron microscopy	ATP	M501	0	MG	NONE	1ARG	M245	NONE	O1A	12.1979	O2G	13.3613	H367	NONE.	O3A	3.80221	O1G	4.74799	O3A	4.02677	O1G	6.19115	O3A	5.71905	O1G	6.39767	M328	(only G)	O3A	8.69859	O3G	3.75233		ARG_H370_NH2..O1G(3.15)	GLY M225	O3G	4.71101	M228	3.38048	3.84107
762		AAA+	PF00004	AAA	PRS7_YEAST	26S proteasome regulatory subunit 7 homolog	5mpa	4.5	electron microscopy	ATP	H502	0	MG	ARG	1ARG	I217	NONE	O1A	7.73345	O1G	10.4302	I340	NH1.	O3A	2.72751	O1G	2.39619	O3A	1.48692	O1G	4.5111	O3A	3.65327	O1G	4.53876	H356	(only G)	O3A	8.96225	O3G	3.67435		ARG_I343_NH2..O1G(3.25)	GLY H253	O3G	5.60006	H256	3.93489	1.88454
764		AAA+	PF00004	AAA	PRS6B_YEAST	26S proteasome regulatory subunit 6B homolog	5mpa	4.5	electron microscopy	ATP	K501	0	MG	NONE	1ARG	K224	NONE	O2A	5.39174	O1G	10.0518	L342	ONLY GAMMA weak.	O3A	7.05381	O2G	4.4826	O3A	5.94897	O2G	3.34094	O3A	7.29296	O2G	5.56326	K319	(only G)	O3A	7.92262	O3G	3.06538			GLY K216	O3G	5.36916	K219	4.07617	2.31942
765		AAA+	PF00004	AAA	PRS10_YEAST	26S proteasome subunit RPT4	5mpa	4.5	electron microscopy	ATP	L501	0	MG	ARG	1ARG	L233	NONE	O2A	6.37769	O2G	10.0051	M339	NH2 weak*	O1A	4.97042	O3G	2.83372	O3A	3.86434	O3G	4.01414	O3A	5.40113	O3G	4.83238	L328	NONE	O3A	8.6393	O1G	4.08094		ARG_M342_NH2..O3G(3.28)	GLY L225	O1G	4.33464	L228	3.16235	2.09436
766		AAA+	PF00004	AAA	PRS6A_YEAST	26S proteasome regulatory subunit 6A	5mpa	4.5	electron microscopy	ATP	M501	0	MG	ARG	1ARG	M392	NONE	O1A	9.63417	O1G	11.4637	H367	NH1 weak*	O1A	3.43312	O1G	2.9995	O1A	3.63666	O1G	3.46909	O1A	4.94006	O1G	3.07549	M328	(only G)	O3A	8.38499	O3G	3.90623		ARG_H370_NH2..O1G(3.12)	GLY M225	O3G	4.40158	M228	2.88994	1.773
767		AAA	PF12774	AAA_6	DYHC1_HUMAN	Cytoplasmic dynein 1 heavy chain 1	5nug	3.8	electron microscopy	ATP	A4802	0	MG	ARG	2ARG	A2206	NONE	O1A	13.4318	O3G	15.224	A2729	NH1.	O2A	2.93887	O1G	2.39646	O2A	2.7057	O1G	4.61051	O2A	4.23909	O1G	3.7555	A2377	NONE	O2A	8.26063	O1G	12.6471		HIS_A2730_NE2..O1G(3.97); ARG_A2684_NH2..O3G(3.55); ARG_A2726_NH2..O3G(3.18)	GLY A2227	O2G	3.53504	A2230	3.18351	1.88091
768		AAA	PF12774	AAA_6	DYHC1_HUMAN	Cytoplasmic dynein 1 heavy chain 1	5nug	3.8	electron microscopy	ATP	B4802	0	MG	ARG	2ARG	B2206	NONE	O1A	13.4317	O3G	15.2241	B2729	NH1.	O2A	2.93963	O1G	2.39641	O2A	2.7061	O1G	4.61044	O2A	4.23945	O1G	3.75515	B2377	NONE	O2A	8.26043	O1G	12.6469		ARG_B2684_NH2..O3G(3.55); HIS_B2730_NE2..O1G(3.97); ARG_B2726_NH2..O3G(3.18)	GLY B2227	O2G	3.53504	B2230	3.1832	1.88135
769		RecA_F1	PF08423	Rad51	RAD51_HUMAN	DNA repair protein RAD51 homolog 1	5nwl	3.93	x-ray diffraction	ATP	A402	0	MG	NONE	NONE	A304	NONE	O3A	10.8218	O3G	12.9357	A310	NONE.	O3A	8.9044	O3G	12.5757	O3A	6.85979	O3G	10.46	O3A	7.23195	O2G	10.8386	A267	NONE	O3A	13.9949	O2G	10.2482	PHE_A129..O2G(3.97)	GLN_A268_NE2..O2G(3.03)	ARG A130	O3G	4.17327	A133	2.95345	2.07959
770		RecA_F1	PF08423	Rad51	RAD51_HUMAN	DNA repair protein RAD51 homolog 1	5nwl	3.93	x-ray diffraction	ATP	B402	0	MG	NONE	NONE	B304	NONE	O3A	11.029	O1G	13.1696	B310	NONE.	O3A	9.10502	O1G	12.6763	O3A	7.09838	O1G	10.5482	O3A	7.37679	O1G	11.0363	B267	NONE	O3A	13.6858	O2G	10.3987		GLN_B268_NE2..O2G(2.60)	ARG B130	O1G	4.57355	B133	2.69689	2.06813
771		RecA_F1	PF08423	Rad51	RAD51_HUMAN	DNA repair protein RAD51 homolog 1	5nwl	3.93	x-ray diffraction	ATP	C402	0	MG	NONE	NONE	C304	NONE	O3A	11.3778	O1G	13.5242	C310	NONE.	O2A	9.32895	O1G	13.1249	O3A	7.5314	O1G	11.0257	O2A	7.63476	O1G	11.4423	C267	NONE	O3A	13.5833	O2G	10.4086		GLN_C268_NE2..O2G(2.28)	ARG C130	O1G	4.70435	C133	2.76326	2.05095
772		RecA_F1	PF08423	Rad51	RAD51_HUMAN	DNA repair protein RAD51 homolog 1	5nwl	3.93	x-ray diffraction	ATP	D402	0	MG	NONE	NONE	D304	NONE	O3A	11.1115	O3G	13.3387	D310	NONE.	O3A	8.93302	O3G	12.5898	O3A	6.932	O3G	10.472	O3A	7.2268	O3G	10.9275	D267	NONE	O3A	14.0751	O1G	10.4604		GLN_D268_NE2..O1G(2.27)	ARG D130	O3G	4.55604	D133	2.84538	2.05473
773		RecA_F1	PF08423	Rad51	RAD51_HUMAN	DNA repair protein RAD51 homolog 1	5nwl	3.93	x-ray diffraction	ATP	E402	0	MG	NONE	NONE	E304	NONE	O3A	11.3738	O3G	13.8206	E310	NONE.	O3A	9.53625	O3G	13.2785	O3A	7.49678	O3G	11.1321	O3A	7.83093	O3G	11.6549	E267	NONE	O3A	13.5865	O1G	10.4763		GLN_E268_NE2..O1G(2.43)	ARG E130	O3G	4.78963	E133	2.61015	2.07642
774		RecA_F1	PF08423	Rad51	RAD51_HUMAN	DNA repair protein RAD51 homolog 1	5nwl	3.93	x-ray diffraction	ATP	F402	0	MG	NONE	NONE	F304	NONE	O3A	10.9964	O3G	13.2165	F310	NONE.	O1A	9.04933	O3G	12.6833	O3A	7.08494	O3G	10.5832	O3A	7.32575	O3G	11.0055	F267	NONE	O3A	14	O2G	10.511		GLN_F268_NE2..O2G(2.48)	ARG F130	O3G	4.53921	F133	2.9174	2.06518
775		RecA_F1	PF08423	Rad51	RAD51_HUMAN	DNA repair protein RAD51 homolog 1	5nwl	3.93	x-ray diffraction	ATP	G402	0	MG	NONE	NONE	G304	NONE	O3A	10.8551	O3G	13.0738	G310	NONE.	O1A	9.27738	O3G	13.0018	O3A	7.38568	O3G	10.9753	O3A	7.48757	O3G	11.2545	G267	NONE	O3A	13.7099	O2G	10.2728		GLN_G268_NE2..O2G(2.64)	ARG G130	O3G	4.4098	G133	2.8422	2.06894
776		RecA_F1	PF08423	Rad51	RAD51_HUMAN	DNA repair protein RAD51 homolog 1	5nwl	3.93	x-ray diffraction	ATP	H402	0	MG	NONE	NONE	H304	NONE	O3A	10.9064	O1G	13.126	H310	NONE.	O3A	9.03483	O1G	12.7155	O3A	7.05925	O1G	10.6302	O3A	7.2906	O1G	10.99	H267	NONE	O3A	14.0583	O2G	10.2773		GLN_H268_NE2..O2G(2.67)	ARG H130	O1G	4.19062	H133	3.01131	2.08355
777		RecA_F1	PF08423	Rad51	RAD51_HUMAN	DNA repair protein RAD51 homolog 1	5nwl	3.93	x-ray diffraction	ATP	I402	0	MG	NONE	NONE	I304	NONE	O3A	11.2742	O1G	13.5463	I310	NONE.	O2A	9.44694	O1G	13.2809	O3A	7.51799	O1G	11.2068	O3A	7.73073	O1G	11.5603	I267	NONE	O3A	13.821	O2G	10.2331		GLN_I268_NE2..O2G(2.23)	ARG I130	O1G	4.79067	I133	2.71911	2.03519
778		RecA_F1	PF08423	Rad51	RAD51_HUMAN	DNA repair protein RAD51 homolog 1	5nwl	3.93	x-ray diffraction	ATP	J402	0	MG	NONE	NONE	J304	NONE	O3A	10.9539	O3G	13.6192	J310	NONE.	O1A	9.27043	O3G	13.1448	O3A	7.24549	O3G	11.0359	O3A	7.57726	O2G	11.3999	J267	NONE	O3A	13.5866	O1G	10.2324		GLN_J268_NE2..O1G(2.40)	ARG J130	O3G	4.97164	J133	2.66185	2.07235
779		RecA_F1	PF08423	Rad51	RAD51_HUMAN	DNA repair protein RAD51 homolog 1	5nwl	3.93	x-ray diffraction	ATP	K402	0	MG	NONE	NONE	K304	NONE	O3A	10.831	O3G	13.2318	K310	NONE.	O1A	8.94432	O3G	12.7297	O3A	7.01167	O3G	10.6066	O3A	7.30973	O3G	11.0843	K267	NONE	O3A	14.0243	O1G	10.7298		GLN_K268_NE2..O1G(2.41)	ARG K130	O1G	4.65056	K133	2.85107	2.07565
780		RecA_F1	PF08423	Rad51	RAD51_HUMAN	DNA repair protein RAD51 homolog 1	5nwl	3.93	x-ray diffraction	ATP	L402	0	MG	NONE	NONE	L304	NONE	O3A	11.1402	O3G	13.3419	L310	NONE.	O3A	9.42166	O3G	13.0093	O3A	7.43903	O3G	10.8905	O3A	7.64235	O3G	11.3467	L267	NONE	O3A	13.7298	O2G	10.6023		GLN_L268_NE2..O2G(3.58)	ARG L130	O3G	4.73609	L133	2.60119	2.06249
781		RecA_F1	PF08423	Rad51	RAD51_HUMAN	DNA repair protein RAD51 homolog 1	5nwl	3.93	x-ray diffraction	ATP	M402	0	MG	NONE	NONE	M304	NONE	O3A	11.4811	O3G	14.029	M310	NONE.	O3A	9.19611	O3G	12.9686	O3A	7.19	O3G	10.8332	O3A	7.50999	O2G	11.3087	M267	NONE	O3A	13.9794	O2G	10.5815		GLN_M268_NE2..O2G(2.30)	ARG M130	O2G	5.01684	M133	2.69066	2.06899
782		RecA_F1	PF08423	Rad51	RAD51_HUMAN	DNA repair protein RAD51 homolog 1	5nwl	3.93	x-ray diffraction	ATP	N402	0	MG	NONE	NONE	N304	NONE	O3A	11.1392	O3G	13.2977	N310	NONE.	O2A	9.58063	O3G	13.2146	O3A	7.68033	O3G	11.1424	O3A	7.8078	O3G	11.5052	N267	NONE	O3A	13.6504	O2G	10.7201		GLN_N268_NE2..O2G(2.60)	ARG N130	O3G	4.6341	N133	2.72575	2.06871
783		PilT_VirB11	PF00437	T2SSE	PILB_THET8	Type IV pilus assembly ATPase PilB	5oiu	2.44	x-ray diffraction	ATP	A501	0	MG	NONE	NONE	A123	NONE	O2A	9.29163	O2G	12.6342	A120	NONE.	O2A	6.98557	O2G	4.32288	O2A	8.71974	O2G	6.0541	O2A	8.32695	O2G	6.52394	A256	NONE	O3A	17.0089	O1G	14.9571			GLY A162	O1G	3.20472	A165	3.20223	2.21125
784		PilT_VirB11	PF00437	T2SSE	PILB_THET8	Type IV pilus assembly ATPase PilB	5oiu	2.44	x-ray diffraction	ATP	B501	0	MG	NONE	NONE	B123	NONE	O2A	9.13985	O3G	13.0667	B120	NONE.	O2A	7.07426	O3G	4.44489	O2A	8.5072	O3G	5.87153	O2A	8.27837	O3G	6.60113	B256	NONE	O3A	16.8693	O1G	14.5435			GLY B162	O1G	3.28273	B165	3.56349	2.16305
785		PilT_VirB11	PF00437	T2SSE	PILB_THET8	Type IV pilus assembly ATPase PilB	5oiu	2.44	x-ray diffraction	ATP	C501	0	MG	ARG	NONE	C123	NONE	O3A	12.4067	O3G	15.0816	C92	NH2.	O2A	3.57849	O3G	4.88756	O2A	2.59035	O3G	3.16737	O2A	4.56888	O3G	3.45889	C256	NONE	O3A	13.5043	O1G	11.5946			GLY C162	O1G	2.83402	C165	2.81275	2.22321
786		PilT_VirB11	PF00437	T2SSE	PILB_THET8	Type IV pilus assembly ATPase PilB	5oiu	2.44	x-ray diffraction	ATP	D501	0	MG	ARG	NONE	D383	NONE	O1A	15.3247	O3G	18.7381	D92	NH2 weak.	O2A	4.10007	O2G	5.22305	O2A	2.25035	O2G	3.41384	O2A	4.52177	O2G	3.48358	D256	NONE	O3A	14.7416	O3G	12.9044			GLY D162	O3G	2.87901	D165	2.43898	2.05621
787		PilT_VirB11	PF00437	T2SSE	PILB_THET8	Type IV pilus assembly ATPase PilB	5oiu	2.44	x-ray diffraction	ATP	E501	0	MG	NONE	NONE	E123	NONE	O2A	9.5013	O2G	12.643	E120	NONE.	O2A	7.59005	O2G	4.85839	O2A	8.74676	O2G	6.36063	O2A	8.40404	O2G	6.69629	E256	NONE	O3A	16.4384	O3G	14.4202			GLY E162	O3G	2.92854	E165	3.55387	2.30886
788		PilT_VirB11	PF00437	T2SSE	PILB_THET8	Type IV pilus assembly ATPase PilB	5oiu	2.44	x-ray diffraction	ATP	F501	0	MG	NONE	NONE	F123	NONE	O2A	9.34902	O3G	12.6977	F120	NONE.	O2A	7.63348	O3G	4.64065	O2A	8.74029	O3G	5.80695	O2A	8.38763	O3G	6.44197	F256	NONE	O3A	17.2962	O1G	15.1398			GLY F162	O1G	3.31603	F165	3.02577	2.01709
789		ABC_ATPases	PF00005	ABC_tran	CFTR_HUMAN	Cystic fibrosis transmembrane conductance regulator	5tf7	1.93	x-ray diffraction	ATP	A702	0	MG	NONE	NONE	A606	NONE	O3A	16.8062	O1G	12.0419	A560	NONE.	O2A	20.8562	O3G	19.1136	O2A	18.8955	O3G	17.2412	O2A	20.8399	O3G	19.3855	A445	NONE	O1A	17.5144	O1G	21.0091		GLN_A493_NE2..O3G(3.03)	GLY A461	O2G	3.92251	A464	2.55186	1.98235
790		AAA+	PF00004	AAA	ORC1_HUMAN	Origin recognition complex subunit 1	5uj7	3.39	x-ray diffraction	ATP	A900	0	MG	NONE	3ARG	A572	NONE	O3A	11.0202	O3G	10.5708	C209	ONLY GAMMA.	O3A	5.717	O1G	2.82984	O3A	4.68662	O1G	3.97033	O3A	6.54883	O1G	5.01667	A654	NONE	O3A	8.88281	O2G	4.85635		ARG_A720_NH1..O1G(3.80); ARG_C205_NE..O3G(3.98)	GLY A537	O2G	4.32097	A540	4.13321	3.98517
791		AAA+	PF13191	AAA_16	ORC4_HUMAN	Origin recognition complex subunit 4	5uj7	3.39	x-ray diffraction	ATP	C501	0	MG	NONE	3ARG	C274	NONE	O3A	17.4535	O1G	18.0439	C277	ONLY GAMMA weak.	O2A	4.24242	O1G	3.92615	O3A	5.93484	O1G	3.41189	O2A	6.1644	O1G	5.23284	C275	NONE	O3A	7.97089	O1G	7.57067		ARG_C69_NH1..O1G(3.52); ARG_E143_NH2..O3G(3.00)	GLY C70	O1G	3.25341	C73	3.21422	1.84522
793		AAA+	PF00004	AAA	ORC1_HUMAN	Origin recognition complex subunit 1	5uj7	3.39	x-ray diffraction	ATP	B901	0	MG	ARG	1ARG	B572	NONE	O3A	11.0276	O2G	9.85965	B720	NH2 weak.	O3A	4.41882	O1G	2.91463	O3A	3.43046	O1G	3.20775	O2A	4.99924	O1G	4.83402	B654	(only G)	O3A	7.63169	O3G	3.00446		ARG_D209_NH2..O2G(3.03)	GLY B537	O1G	4.77973	B540	3.95501	2.4319
794		AAA+	PF13191	AAA_16	ORC4_HUMAN	Origin recognition complex subunit 4	5uj7	3.39	x-ray diffraction	ATP	D501	0	MG	NONE	1ARG	D274	NONE	O3A	17.6192	O1G	17.8291	D277	NONE.	O2A	4.75267	O1G	4.17604	O2A	6.67627	O1G	4.27246	O2A	6.63637	O1G	5.72542	D275	NONE	O3A	7.71986	O1G	7.34571		ARG_F143_NH1..O3G(2.91)	GLY D70	O1G	3.31753	D73	3.77739	1.88193
796		ABC_ATPases	PF00005	ABC_tran	CFTR_DANRE	Cystic fibrosis transmembrane conductance regulator	5w81	3.37	electron microscopy	ATP	A1501	0	MG	NONE	NONE	A1352	NONE	O1A	9.74716	O2G	8.47904	A1074	NONE.	O2A	16.166	O3G	18.9171	O2A	18.102	O3G	21.0427	O2A	17.9378	O3G	20.7931	A1349	NONE	O1A	7.73048	O2G	4.9857	ASN_A1349..O2G(3.83)	GLN_A492_NE2..O3G(3.09)	GLY A460	O1G	3.67128	A463	2.55368	2.14807
797		ABC_ATPases	PF00005	ABC_tran	CFTR_DANRE	Cystic fibrosis transmembrane conductance regulator	5w81	3.37	electron microscopy	ATP	A1502	0	MG	NONE	NONE	A552	NONE	O2A	8.99983	O2G	9.10805	A554	NONE.	O3A	9.01599	O3G	5.21618	O3A	8.89647	O3G	6.20455	O3A	10.8877	O3G	7.48405	A1256	NONE	O1A	5.8301	O2G	10.0255	GLY_A550..O3G(2.76); GLY_A549..O3G(3.77)	GLN_A1372_NE2..O2G(3.63); GLN_A1292_NE2..O2G(3.84)	GLY A1248	O1G	3.74428	A1251	2.75201	2.26894
798		Kinases	PF02223	Thymidylate_kin	KTHY_THET8	Thymidylate kinase	5x8a	2.51	x-ray diffraction	ATP	B201	0	MG	NONE	1ARG	B123	NONE	O3A	22.58	O2G	20.5878	B91	ONLY GAMMA weak.	O3A	9.30479	O2G	5.59064	O3A	7.85958	O2G	3.6653	O3A	8.6433	O2G	4.59107		NO_ASN							GLY B13	O1G	3.74297	B16	3.23817	2.17548
799		Kinases	PF02223	Thymidylate_kin	KTHY_THET8	Thymidylate kinase	5x8b	1.39	x-ray diffraction	ATP	A201	0	MG	NONE	1ARG	A123	NONE	O3A	23.0907	O3G	21.0835	A91	ONLY GAMMA weak.	O3A	9.35878	O3G	5.70897	O3A	7.78821	O3G	3.64844	O3A	8.54985	O3G	4.58771		NO_ASN							GLY A13	O3G	3.44378	A16	2.77993	2.0654
800		SF1_SF2	PF13086	AAA_11	AQR_HUMAN	RNA helicase aquarius	5xjc	3.6	electron microscopy	ATP	Q1501	0	MG	NONE	NONE	Q865	NONE	O2A	5.21608	O2G	9.49037	Q1296	NONE.	O1A	8.99012	O1G	5.36318	O3A	9.14489	O1G	5.94786	O1A	10.7097	O1G	7.46539	Q860	NONE	O2A	13.9401	O1G	13.2996			GLY Q826	O3G	2.74579	Q829	2.63274	3.09688
801		SF1_SF2	PF00270	DEAD	IF4A3_HUMAN	Eukaryotic initiation factor 4A-III	5xjc	3.6	electron microscopy	ATP	u702	0	MG	ARG	1ARG	v144	NONE	O3A	14.4638	O1G	12.7802	u370	NH2.	O2A	5.16565	O2G	2.73018	O2A	3.00188	O2G	3.15187	O2A	4.92785	O2G	4.65257	u351	NONE	O2A	18.6552	O2G	14.1355	GLY_u340..O2G(3.78); GLY_u340..O3G(3.90)	ARG_u367_NH1..O2G(2.71),NH2..O2G(2.65)	GLY u85	O1G	3.17884	u88	2.46811	2.53196
802		SF1_SF2	PF00270	DEAD	IF4A3_HUMAN	Eukaryotic initiation factor 4A-III	5yzg	4.1	electron microscopy	ATP	u702	0	MG	ARG	1ARG	v144	NONE	O3A	14.4642	O1G	12.7801	u370	NH2.	O2A	5.16546	O2G	2.73034	O2A	3.0017	O2G	3.15202	O2A	4.92797	O2G	4.65301	u351	NONE	O2A	18.6549	O2G	14.1356	GLY_u340..O2G(3.78); GLY_u340..O3G(3.90)	ARG_u367_NH1..O2G(2.71),NH2..O2G(2.65)	GLY u85	O1G	3.17942	u88	2.46814	2.53138
803		ABC_ATPases	PF02463	SMC_N	RECF_CALS4	DNA replication and repair protein RecF	5z68	3	x-ray diffraction	ATP	A401	0	MG	NONE	NONE	B287	NONE	O2A	7.91521	O3G	10.8377	A53	NONE.	O2A	3.09548	O2G	6.79301	O2A	3.95712	O2G	8.34504	O2A	5.22677	O2G	9.00129	A38	NONE	O1A	3.39513	O2G	8.1655	ASN_A32..O1G(3.76); GLN_A34..O1G(3.97); SER_A37..O2G(3.93)		ALA A33	O1G	3.17728	A36	3.95476	2.90484
804		ABC_ATPases	PF02463	SMC_N	RECF_CALS4	DNA replication and repair protein RecF	5z68	3	x-ray diffraction	ATP	B401	0	MG	NONE	NONE	A287	NONE	O2A	7.44993	O2G	8.77055	B53	NONE.	O2A	3.63621	O3G	6.31046	O2A	4.35059	O3G	8.3703	O2A	5.67249	O3G	8.36903	B32	(only G)	O3A	7.2924	O2G	3.66607	GLN_A284..O2G(3.53); GLY_A285..O2G(3.07); GLN_A284..O3G(3.94)		ALA B33	O2G	5.58607	B36	3.27137	2.17559
805		ABC_ATPases	PF02463	SMC_N	RECF_CALS4	DNA replication and repair protein RecF	5z68	3	x-ray diffraction	ATP	C401	0	MG	NONE	NONE	D287	NONE	O1A	7.47187	O1G	8.96486	C53	NONE.	O1A	3.7928	O2G	8.14075	O1A	2.33973	O2G	5.94908	O1A	4.59581	O2G	7.61491	C38	NONE	O2A	3.48809	O2G	8.67402	GLY_D285..O1G(2.99); GLN_D284..O1G(4.00)		ALA C33	O1G	3.67235	C36	4.39274	2.2882
806		ABC_ATPases	PF02463	SMC_N	RECF_CALS4	DNA replication and repair protein RecF	5z68	3	x-ray diffraction	ATP	D401	0	MG	NONE	NONE	C287	NONE	O2A	8.01778	O3G	9.42521	D53	NONE.	O2A	3.36434	O1G	6.44376	O2A	4.71443	O1G	8.59311	O2A	5.58302	O1G	8.42531	D32	(only G)	O3A	5.49063	O3G	2.48251	GLY_C285..O3G(3.10); GLN_C284..O3G(3.28)		ALA D33	O2G	6.00762	D36	4.66173	2.41357
811		AAA+	PF00004	AAA	B3LL85_YEAS1	AAA domain-containing protein	6az0	3.4	electron microscopy	ATP	A801	0	MG	ARG	1ARG	B315	NONE	O2A	10.2996	O2G	11.0076	B435	NH2 weak.	O3A	5.00249	O2G	5.31002	O2A	3.55849	O2G	3.27011	O3A	4.57482	O1G	3.77092	A424	NONE	O3A	8.00112	O1G	4.43594		ARG_B438_NH2..O2G(3.34)	GLY A324	O1G	3.87354	A327	3.00896	3.6486
812		AAA+	PF00004	AAA	B3LL85_YEAS1	AAA domain-containing protein	6az0	3.4	electron microscopy	ATP	B801	0	MG	NONE	2ARG	C315	NONE	O3A	11.085	O2G	11.579	C438	ONLY GAMMA.	O3A	5.90669	O2G	3.06499	O3A	5.02508	O2G	2.23006	O3A	6.68686	O2G	4.28559	B424	NONE	O3A	8.54415	O1G	4.37516		ARG_C435_NH2..O2G(3.73)	GLY B324	O1G	3.07993	B327	3.66827	3.8254
813		AAA+	PF00004	AAA	B3LL85_YEAS1	AAA domain-containing protein	6az0	3.4	electron microscopy	ATP	C801	0	MG	NONE	2ARG	D315	NONE	O2A	10.2606	O2G	11.7468	D438	ONLY GAMMA.	O3A	6.80159	O2G	3.35563	O2A	5.36744	O2G	2.27683	O2A	6.4686	O2G	3.96914	C424	(only G)	O3A	7.90392	O1G	3.55253		ARG_D435_NH2..O2G(3.72); GLN_C381_NE2..O3G(3.89)	GLY C324	O1G	4.01915	C327	3.01397	2.02958
814		AAA+	PF00004	AAA	B3LL85_YEAS1	AAA domain-containing protein	6az0	3.4	electron microscopy	ATP	D803	0	MG	NONE	1ARG	E315	NONE	O2A	10.1944	O2G	12.0803	E438	ONLY GAMMA.	O2A	6.96521	O2G	4.35481	O3A	5.40209	O2G	2.16179	O3A	6.74026	O2G	4.20958	D424	(only G)	O3A	6.87673	O3G	3.58582		GLN_D381_NE2..O3G(3.82)	GLY D324	O1G	4.05383	D327	3.91882	2.01992
815		AAA+	PF00004	AAA	B3LL85_YEAS1	AAA domain-containing protein	6az0	3.4	electron microscopy	ATP	A801	1	MG	ARG	1ARG	B315	NONE	O2A	9.25847	O2G	9.97626	B435	NH2 weak.	O3A	4.76476	O2G	5.07759	O2A	3.28053	O2G	2.98429	O3A	4.69421	O2G	4.11873	A424	NONE	O3A	7.9361	O1G	4.32066		ARG_B438_NH2..O1G(2.81)	GLY A324	O1G	3.96068	A327	2.92431	3.53902
816		AAA+	PF00004	AAA	B3LL85_YEAS1	AAA domain-containing protein	6az0	3.4	electron microscopy	ATP	B801	1	MG	NONE	2ARG	C315	NONE	O3A	11.2855	O2G	11.793	C435	ONLY GAMMA weak.	O3A	4.63479	O2G	5.05177	O3A	4.14103	O2G	3.43214	O3A	5.11161	O1G	3.74117	B424	NONE	O3A	8.34142	O3G	4.15792		ARG_C438_NH2..O2G(2.26)	GLY B324	O1G	3.03265	B327	3.68037	3.80712
817		AAA+	PF00004	AAA	B3LL85_YEAS1	AAA domain-containing protein	6az0	3.4	electron microscopy	ATP	C801	1	MG	NONE	2ARG	D315	NONE	O2A	9.37514	O2G	10.5876	D438	ONLY GAMMA.	O3A	5.86485	O2G	3.01897	O3A	5.63827	O2G	2.49942	O3A	7.21161	O2G	4.43966	C424	(only G)	O3A	7.59956	O1G	3.54591		ARG_D435_NH1..O2G(3.65); GLN_C381_NE2..O3G(3.61)	GLY C324	O1G	3.69033	C327	2.9583	2.02011
818		AAA+	PF00004	AAA	B3LL85_YEAS1	AAA domain-containing protein	6az0	3.4	electron microscopy	ATP	D803	1	MG	NONE	1ARG	E315	NONE	O2A	9.8321	O2G	11.3318	E435	NONE.	O3A	4.64264	O2G	5.89459	O3A	3.92238	O2G	4.1344	O3A	4.5196	O2G	4.33623	D424	(only G)	O3A	6.83626	O3G	3.60638		ARG_E438_NH2..O2G(2.37)	GLY D324	O1G	4.0094	D327	3.96215	2.01032
819		AAA+	PF00004	AAA	B3LL85_YEAS1	AAA domain-containing protein	6az0	3.4	electron microscopy	ATP	A801	2	MG	ARG	1ARG	B315	NONE	O2A	10.441	O2G	10.9374	B435	NH2 weak.	O3A	4.98559	O2G	5.34369	O2A	3.87015	O2G	3.59696	O3A	4.41074	O1G	3.74025	A424	NONE	O3A	7.82401	O3G	4.44892		ARG_B438_NH2..O2G(3.31)	GLY A324	O1G	4.12319	A327	2.70463	3.38299
820		AAA+	PF00004	AAA	B3LL85_YEAS1	AAA domain-containing protein	6az0	3.4	electron microscopy	ATP	B801	2	MG	ARG	1ARG	C315	NONE	O3A	12.425	O2G	13.0458	C435	NH1 weak.	O3A	3.86287	O1G	3.0905	O3A	4.03587	O2G	3.41925	O3A	5.50769	O2G	4.95554	B424	NONE	O3A	8.35044	O3G	4.17896		ARG_C438_NH2..O2G(2.27),NH1..O2G(3.09)	GLY B324	O1G	3.1331	B327	3.65859	3.90232
821		AAA+	PF00004	AAA	B3LL85_YEAS1	AAA domain-containing protein	6az0	3.4	electron microscopy	ATP	C801	2	MG	ARG	1ARG	D315	NONE	O2A	9.26191	O2G	10.5484	D435	NH2 weak.	O3A	4.43106	O2G	5.2278	O3A	3.26248	O2G	3.13295	O3A	4.69842	O2G	4.01701	C424	(only G)	O3A	7.78239	O1G	3.66114		ARG_D438_NH2..O2G(2.33); GLN_C381_NE2..O3G(3.96)	GLY C324	O1G	4.02921	C327	2.88747	2.01812
822		AAA+	PF00004	AAA	B3LL85_YEAS1	AAA domain-containing protein	6az0	3.4	electron microscopy	ATP	D803	2	MG	NONE	2ARG	E398	NONE	O3A	14.52	O1G	9.811	E435	ONLY GAMMA weak.	O3A	4.51125	O2G	5.63219	O2A	4.36073	O2G	3.98818	O3A	4.60614	O1G	4.3216	D424	(only G)	O3A	6.63721	O3G	3.63514		ARG_E438_NH2..O2G(2.42)	GLY D324	O1G	4.1164	D327	2.85012	2.00474
823		AAA+	PF00004	AAA	B3LL85_YEAS1	AAA domain-containing protein	6az0	3.4	electron microscopy	ATP	A801	3	MG	ARG	1ARG	B315	NONE	O2A	10.3312	O2G	10.8966	B435	NH2 weak.	O3A	4.80421	O2G	5.1692	O2A	3.50377	O2G	3.07921	O3A	4.8742	O1G	4.07892	A424	NONE	O3A	7.81182	O3G	4.19752		ARG_B438_NH2..O2G(3.12)	GLY A324	O1G	4.02093	A327	2.7306	3.53854
824		AAA+	PF00004	AAA	B3LL85_YEAS1	AAA domain-containing protein	6az0	3.4	electron microscopy	ATP	B801	3	MG	ARG	1ARG	C315	NONE	O3A	11.1053	O2G	11.6149	C435	NH2 weak.	O3A	4.63308	O2G	5.27248	O3A	3.26947	O2G	3.20758	O3A	4.91326	O2G	3.99509	B424	NONE	O3A	8.2893	O3G	4.09698		ARG_C438_NH2..O2G(2.23)	GLY B324	O1G	3.06751	B327	4.60634	3.95997
825		AAA+	PF00004	AAA	B3LL85_YEAS1	AAA domain-containing protein	6az0	3.4	electron microscopy	ATP	C801	3	MG	NONE	2ARG	D315	NONE	O2A	10.2855	O2G	11.7483	D438	ONLY GAMMA.	O3A	6.72257	O2G	3.35431	O2A	5.23261	O2G	2.31597	O2A	6.32973	O2G	3.96332	C424	(only G)	O3A	7.77168	O1G	3.60151		ARG_D435_NH2..O2G(3.72); GLN_C381_NE2..O3G(3.65)	GLY C324	O1G	4.05908	C327	2.82594	2.03587
826		AAA+	PF00004	AAA	B3LL85_YEAS1	AAA domain-containing protein	6az0	3.4	electron microscopy	ATP	D803	3	MG	NONE	1ARG	E315	NONE	O2A	8.39845	O2G	9.6809	E438	ONLY GAMMA.	O2A	6.99464	O2G	4.40324	O3A	5.39453	O2G	2.19063	O3A	6.6962	O2G	4.22287	D424	(only G)	O3A	6.93829	O3G	3.53721			GLY D324	O1G	3.98554	D327	3.95373	2.01461
827		AAA+	PF00004	AAA	B3LL85_YEAS1	AAA domain-containing protein	6az0	3.4	electron microscopy	ATP	A801	4	MG	ARG	1ARG	B315	NONE	O2A	10.447	O2G	11.0244	B435	NH2 weak.	O3A	4.99005	O2G	5.1517	O2A	3.57947	O2G	3.06399	O3A	4.45627	O1G	3.62143	A424	NONE	O3A	8.09191	O1G	4.76893		ARG_B438_NH2..O2G(3.32)	GLY A324	O1G	3.98985	A327	2.86626	3.67598
828		AAA+	PF00004	AAA	B3LL85_YEAS1	AAA domain-containing protein	6az0	3.4	electron microscopy	ATP	B801	4	MG	NONE	2ARG	C315	NONE	O3A	11.2368	O2G	11.746	C435	ONLY GAMMA weak.	O3A	4.6752	O2G	5.06065	O3A	4.13444	O2G	3.41113	O3A	5.13253	O1G	3.7515	B424	NONE	O3A	8.33376	O3G	4.16578		ARG_C438_NH2..O2G(3.13)	GLY B324	O1G	3.03518	B327	3.6749	3.79076
829		AAA+	PF00004	AAA	B3LL85_YEAS1	AAA domain-containing protein	6az0	3.4	electron microscopy	ATP	C801	4	MG	ARG	1ARG	D315	NONE	O2A	9.38136	O2G	10.5333	D435	NH2 weak.	O3A	4.19146	O2G	5.19278	O3A	3.94301	O2G	3.6953	O3A	4.34938	O2G	3.80203	C424	(only G)	O3A	7.84546	O1G	3.6939		ARG_D438_NH2..O2G(2.89); GLN_C381_NE2..O3G(3.90)	GLY C324	O1G	3.77724	C327	4.05987	2.00272
830		AAA+	PF00004	AAA	B3LL85_YEAS1	AAA domain-containing protein	6az0	3.4	electron microscopy	ATP	D803	4	MG	NONE	1ARG	E315	NONE	O2A	8.3589	O2G	9.55871	E438	ONLY GAMMA.	O2A	6.92153	O2G	4.37701	O3A	5.38014	O2G	2.18777	O3A	6.76935	O2G	4.25146	D424	(only G)	O3A	6.88122	O3G	3.56468		GLN_D381_NE2..O3G(3.92)	GLY D324	O1G	4.01154	D327	3.93627	2.0098
831		ABC_ATPases	PF00005	ABC_tran	MRP1_BOVIN	Multidrug resistance-associated protein 1	6bhu	3.14	electron microscopy	ATP	A1601	0	MG	NONE	NONE	A416	NONE	O2A	10.4198	O1G	14.8189	A1434	NONE.	O2A	7.39548	O2G	8.01484	O2A	9.54659	O2G	9.18609	O2A	8.30778	O2G	7.88566	A1428	NONE	O2A	10.7452	O2G	14.291	GLY_A1432..O2G(2.67); VAL_A1431..O2G(3.77)	GLN_A713_NE2..O1G(3.01); HIS_A827_NE2..O3G(3.33)	GLY A681	O3G	3.52507	A684	3.03629	2.01684
832		ABC_ATPases	PF00005	ABC_tran	MRP1_BOVIN	Multidrug resistance-associated protein 1	6bhu	3.14	electron microscopy	ATP	A1602	0	MG	NONE	NONE	A513	NONE	O1A	7.40621	O2G	9.40224	A775	NONE.	O3A	10.68	O1G	7.68947	O3A	8.70677	O1G	5.67804	O3A	10.6688	O1G	6.99578	A767	NONE	O1A	11.0329	O1G	13.9574	GLY_A771..O1G(3.30); GLY_A770..O1G(3.58); GLY_A770..O2G(3.49)	GLN_A1374_NE2..O2G(3.21); HIS_A1485_NE2..O3G(3.21)	GLY A1329	O1G	3.66996	A1332	3.04514	1.9147
833		ABC_ATPases	PF00005	ABC_tran	MDR1_HUMAN	ATP-dependent translocase ABCB1	6c0v	3.4	electron microscopy	ATP	A1301	0	MG	NONE	NONE	A1181	NONE	O1A	9.51187	O2G	9.1269	A1183	NONE.	O3A	11.1964	O2G	8.33379	O3A	9.17249	O2G	6.3304	O3A	11.0174	O2G	7.39299	A428	NONE	O3A	11.1586	O1G	9.54197	GLY_A1178..O2G(3.73); GLY_A1179..O2G(3.42)	GLN_A475_NE2..O3G(2.90)	GLY A430	O1G	4.44708	A433	2.7221	1.9613
834		ABC_ATPases	PF00005	ABC_tran	MDR1_HUMAN	ATP-dependent translocase ABCB1	6c0v	3.4	electron microscopy	ATP	A1302	0	MG	NONE	NONE	A536	NONE	O2A	11.0045	O2G	10.3967	A538	NONE.	O3A	11.2949	O3G	7.92273	O3A	10.1121	O3G	6.31192	O3A	11.355	O3G	7.24471	A508	NONE	O3A	15.339	O3G	11.6522	GLY_A533..O2G(3.36); GLY_A534..O3G(3.28); GLY_A533..O3G(3.97)	GLN_A1118_NE2..O2G(2.92)	GLY A1073	O3G	3.43622	A1076	2.671	2.19991
839		SIMIBI	PF13500	AAA_26	BIOD_MYCTU	Dethiobiotin synthetase BioD	6cvv	2.41	x-ray diffraction	ATP	A301	0	MG	NONE	1LYS	A37	G	O1A	6.60225	O2G	3.67102	A45	NONE.	O1A	10.0382	O3G	7.80027	O1A	8.00279	O3G	5.68763	O1A	9.41957	O3G	7.72841	B147	NONE	O3A	13.0638	O2G	10.7671	GLY_A111..O2G(3.99)		GLY A12	O3G	5.07124	A15	3.08253	1.9038
840		SIMIBI	PF13500	AAA_26	BIOD_MYCTU	Dethiobiotin synthetase BioD	6cvv	2.41	x-ray diffraction	ATP	B301	0	MG	NONE	1LYS	B37	G	O3A	7.72203	O2G	3.76889	B45	NONE.	O2A	8.49354	O3G	7.79171	O2A	6.54069	O3G	5.50524	O2A	7.57297	O3G	7.13319	A147	NONE	O3A	12.2234	O1G	10.607			GLY B12	O3G	4.69505	B15	3.2359	2.49791
841		SIMIBI	PF13500	AAA_26	BIOD_MYCTU	Dethiobiotin synthetase BioD	6cvv	2.41	x-ray diffraction	ATP	C301	0	MG	NONE	1LYS	C37	G	O3A	7.00579	O3G	2.48923	C45	NONE.	O3A	7.98472	O2G	7.41736	O3A	6.78321	O2G	5.55117	O3A	8.60405	O2G	7.34277	D147	NONE	O3A	12.356	O1G	10.7714			GLY C12	O1G	5.20552	C15	3.0173	1.88126
842		SIMIBI	PF13500	AAA_26	BIOD_MYCTU	Dethiobiotin synthetase BioD	6cvv	2.41	x-ray diffraction	ATP	D301	0	MG	NONE	1LYS	D37	G	O1A	6.9137	O1G	3.6812	D45	NONE.	O2A	6.28513	O3G	5.9143	O2A	8.45202	O3G	8.12308	O2A	8.08669	O3G	7.5994	C147	NONE	O3A	12.6565	O2G	9.90266	GLY_D111..O2G(3.01)		GLY D12	O3G	4.22734	D15	3.74191	2.1077
843		RecA_F1	PF00006	ATP-synt_ab	ATPA_SPIOL	ATP synthase subunit alpha, chloroplastic	6fkf	3.15	electron microscopy	ATP	A600	0	MG	NONE	NONE	A266	NONE	O3A	10.3924	O2G	6.17316	A172	NONE.	O3A	9.28188	O1G	6.45814	O3A	11.3177	O1G	8.4675	O3A	10.1521	O1G	6.76823	A212	NONE	O1A	9.09243	O3G	12.4881		GLN_A173_NE2..O3G(3.55)	GLN A173	O1G	3.20735	A176	3.31899	2.13504
844		RecA_F1	PF00006	ATP-synt_ab	ATPA_SPIOL	ATP synthase subunit alpha, chloroplastic	6fkf	3.15	electron microscopy	ATP	C600	0	MG	NONE	NONE	C202	NONE	O2A	7.68146	O1G	5.53169	C172	NONE.	O3A	10.0248	O1G	6.68756	O3A	12.027	O1G	8.90133	O3A	10.7812	O1G	7.54326	C351	NONE	O3A	12.2853	O3G	12.6717			GLN C173	O3G	3.29392	C176	3.47718	2.11629
845		RecA_F1	PF00006	ATP-synt_ab	ATPA_SPIOL	ATP synthase subunit alpha, chloroplastic	6fkf	3.15	electron microscopy	ATP	E600	0	MG	NONE	NONE	E266	NONE	O3A	10.7363	O1G	6.59267	E172	NONE.	O3A	11.7452	O1G	8.47719	O3A	12.5246	O1G	9.71994	O3A	10.6961	O1G	7.59907	E212	NONE	O1A	9.20002	O2G	13.0117		GLN_E173_NE2..O3G(2.43)	GLN E173	O1G	3.1846	E176	3.04953	2.09473
846		RecA_F1	PF00006	ATP-synt_ab	ATPA_SPIOL	ATP synthase subunit alpha, chloroplastic	6fkh	4.2	electron microscopy	ATP	C602	0	MG	NONE	NONE	C266	NONE	O2A	10.1453	O3G	5.89754	C172	NONE.	O3A	9.28568	O2G	6.57866	O3A	11.2845	O2G	8.51769	O3A	10.2297	O2G	6.79882	C212	NONE	O1A	9.7702	O1G	13.6439		GLN_C173_NE2..O1G(2.62)	GLN C173	O2G	2.96597	C176	3.26419	2.08991
847		RecA_F1	PF00006	ATP-synt_ab	ATPA_SPIOL	ATP synthase subunit alpha, chloroplastic	6fkh	4.2	electron microscopy	ATP	E600	0	MG	NONE	NONE	E202	NONE	O2A	7.84243	O1G	5.72507	E172	NONE.	O3A	9.75984	O1G	7.3138	O3A	11.8257	O3G	9.20731	O3A	10.4943	O3G	7.24577	E351	NONE	O3A	11.7422	O1G	12.65			GLN E173	O3G	3.31913	E176	3.40479	1.78875
848		RecA_F1	PF00006	ATP-synt_ab	ATPA_SPIOL	ATP synthase subunit alpha, chloroplastic	6fkh	4.2	electron microscopy	ATP	A600	0	MG	NONE	NONE	A266	NONE	O3A	10.6359	O2G	6.39557	A172	NONE.	O3A	9.19812	O1G	6.48514	O3A	11.2284	O2G	8.61372	O3A	10.5277	O2G	7.11864	A212	NONE	O1A	8.97446	O3G	12.7807		GLN_A173_NE2..O1G(2.91)	GLN A173	O2G	2.99184	A176	3.58518	1.88282
849		RecA_F1	PF00006	ATP-synt_ab	ATPA_SPIOL	ATP synthase subunit alpha, chloroplastic	6fki	4.3	electron microscopy	ATP	E600	0	MG	NONE	NONE	E266	NONE	O2A	10.1455	O2G	5.8971	E172	NONE.	O3A	9.2854	O1G	6.57875	O3A	11.2846	O1G	8.51815	O3A	10.2295	O1G	6.79917	E212	NONE	O1A	9.76974	O3G	13.6436		GLN_E173_NE2..O3G(2.62)	GLN E173	O1G	2.96682	E176	3.26424	2.08984
850		RecA_F1	PF00006	ATP-synt_ab	ATPA_SPIOL	ATP synthase subunit alpha, chloroplastic	6fki	4.3	electron microscopy	ATP	A600	0	MG	NONE	NONE	A202	NONE	O2A	7.84247	O1G	5.72597	A172	NONE.	O3A	9.75928	O1G	7.31364	O3A	11.8257	O3G	9.20767	O3A	10.4942	O3G	7.24607	A351	NONE	O3A	11.742	O1G	12.6503			GLN A173	O3G	3.31945	A176	3.40468	1.78913
851		RecA_F1	PF00006	ATP-synt_ab	ATPA_SPIOL	ATP synthase subunit alpha, chloroplastic	6fki	4.3	electron microscopy	ATP	C601	0	MG	NONE	NONE	C266	NONE	O3A	10.636	O2G	6.39518	C172	NONE.	O3A	9.19873	O1G	6.48545	O3A	11.2291	O2G	8.61407	O3A	10.5276	O2G	7.11844	C212	NONE	O1A	8.97451	O3G	12.7808		GLN_C173_NE2..O1G(2.91)	GLN C173	O2G	2.99195	C176	3.5859	1.88244
854		AAA+	PF00004	AAA	PRS7_YEAST	26S proteasome regulatory subunit 7 homolog	6fvt	4.1	electron microscopy	ATP	H501	0	MG	ARG	1ARG	H215	NONE	O3A	10.3064	O2G	13.773	I340	NH1 weak.	O2A	3.76968	O1G	3.41219	O2A	4.48618	O1G	4.90104	O2A	5.99666	O3G	4.80352	H356	(only G)	O3A	8.35206	O2G	3.60402		ARG_I343_NH2..O1G(2.92),NH2..O3G(3.10)	GLY H253	O3G	3.98477	H256	3.05428	2.85731
855		AAA+	PF00004	AAA	PRS4_YEAST	26S proteasome regulatory subunit 4 homolog	6fvt	4.1	electron microscopy	ATP	I501	0	MG	ARG	1ARG	I234	NONE	O1A	6.74683	O3G	9.9592	J306	NH2 weak.	O2A	3.03834	O3G	3.58129	O3A	3.99353	O1G	3.43171	O2A	5.30026	O1G	3.43667	I329	NONE	O3A	10.4477	O2G	5.42997		ARG_J309_NH1..O3G(2.92)	GLY I226	O1G	4.37385	I229	2.94622	2.48158
857		AAA+	PF00004	AAA	PRS10_YEAST	26S proteasome subunit RPT4	6fvt	4.1	electron microscopy	ATP	L501	0	MG	ARG	1ARG	M216	NONE	O1A	4.51357	O3G	7.99897	M339	NH2 weak.	O3A	5.23631	O3G	3.05454	O1A	3.40072	O3G	3.41592	O3A	4.84826	O3G	5.04297	L328	NONE	O3A	9.01137	O1G	4.49831		ARG_M342_NH2..O3G(3.15)	GLY L225	O1G	4.07271	L228	3.9146	2.43643
859		AAA+	PF00004	AAA	PRS7_YEAST	26S proteasome regulatory subunit 7 homolog	6fvu	4.5	electron microscopy	ATP	H501	0	MG	ARG	1ARG	H215	NONE	O3A	10.7807	O3G	13.4459	I340	NH2 weak.	O3A	4.28615	O1G	2.79006	O1A	3.52434	O1G	3.5663	O1A	5.75928	O1G	4.66452	H356	NONE	O3A	10.3892	O3G	5.61653	THR_H257..O2G(3.70)	ARG_I343_NH2..O1G(2.77)	GLY H253	O3G	4.80643	H256	2.80275	0.948783
860		AAA+	PF00004	AAA	PRS4_YEAST	26S proteasome regulatory subunit 4 homolog	6fvu	4.5	electron microscopy	ATP	I501	0	MG	NONE	2ARG	I234	NONE	O2A	5.92392	O1G	7.96666	J309	ONLY GAMMA.	O2A	5.80835	O1G	4.22124	O2A	5.32284	O1G	2.81658	O2A	5.81993	O1G	3.5456	J277	NONE	O2A	4.59305	O1G	4.61086		ARG_J306_NE..O3G(3.24)	GLY I226	O3G	3.37089	I229	4.96152	1.28309
861		AAA+	PF00004	AAA	PRS6B_YEAST	26S proteasome regulatory subunit 6B homolog	6fvu	4.5	electron microscopy	ATP	K501	0	MG	NONE	1ARG	K224	NONE	O2A	4.36617	O2G	7.90404	L342	ONLY GAMMA.	O3A	6.74426	O3G	3.63187	O3A	4.4579	O2G	2.2698	O3A	6.01272	O2G	4.60423	K319	NONE	O3A	9.86101	O3G	4.74474			GLY K216	O3G	5.9592	K219	4.67278	1.92841
862		AAA+	PF00004	AAA	PRS10_YEAST	26S proteasome subunit RPT4	6fvu	4.5	electron microscopy	ATP	L501	0	MG	ARG	1ARG	L233	NONE	O2A	4.38185	O3G	7.85601	M339	NH1 weak.	O3A	3.9745	O3G	3.20121	O1A	4.36587	O3G	3.21211	O3A	6.04328	O1G	3.79863	L328	NONE	O3A	8.03081	O1G	4.35563		ARG_M342_NH2..O3G(3.21)	GLY L225	O1G	5.23549	L228	3.13384	3.26686
863		AAA+	PF00004	AAA	PRS6A_YEAST	26S proteasome regulatory subunit 6A	6fvu	4.5	electron microscopy	ATP	M501	0	MG	ARG	1ARG	M392	NONE	O1A	6.58103	O2G	8.94181	H367	NH2 weak.	O1A	3.89642	O2G	2.96619	O3A	3.7197	O2G	3.57244	O1A	5.38541	O1G	3.37168	M328	NONE	O3A	9.72417	O1G	5.45232		ARG_H370_NH1..O2G(3.28)	GLY M225	O1G	4.71803	M228	2.71376	1.28701
864		AAA+	PF00004	AAA	PRS7_YEAST	26S proteasome regulatory subunit 7 homolog	6fvw	4.5	electron microscopy	ATP	H501	0	MG	ARG	1ARG	H215	NONE	O2A	10.9546	O3G	14.7017	I340	NH1 weak.	O3A	3.1474	O1G	3.78297	O1A	3.56693	O1G	4.57559	O3A	5.45303	O1G	4.59124	H356	NONE	O3A	10.2856	O3G	5.06802		ARG_I343_NH2..O1G(3.17)	GLY H253	O3G	4.79613	H256	2.92757	2.1448
865		AAA+	PF00004	AAA	PRS4_YEAST	26S proteasome regulatory subunit 4 homolog	6fvw	4.5	electron microscopy	ATP	I501	0	MG	NONE	2ARG	I234	NONE	O1A	7.48837	O1G	10.9651	J306	ONLY GAMMA weak.	O3A	5.72345	O3G	3.47527	O3A	4.00698	O3G	3.48573	O3A	5.34399	O2G	5.24584	I329	NONE	O3A	7.57165	O3G	4.92407		ARG_J309_NH2..O2G(3.43); ASN_J277_ND2..O2G(3.68)	GLY I226	O3G	6.23064	I229	2.88973	2.06466
866		AAA+	PF00004	AAA	PRS6A_YEAST	26S proteasome regulatory subunit 6A	6fvw	4.5	electron microscopy	ATP	M501	0	MG	ARG	1ARG	M245	NONE	O1A	8.32191	O2G	7.99433	H367	NH1 weak.	O1A	3.60637	O1G	3.2518	O1A	3.41159	O1G	5.54824	O1A	3.91636	O1G	5.08014	M328	(only G)	O3A	7.60443	O3G	3.08621		ARG_H370_NH1..O1G(3.73)	GLY M225	O3G	5.03242	M228	2.8714	2.10308
867		AAA+	PF00004	AAA	PRS8_YEAST	26S proteasome regulatory subunit 8 homolog	6fvw	4.5	electron microscopy	ATP	J501	0	MG	ARG	1ARG	J359	NONE	O2A	8.0994	O3G	12.9619	K330	NH2 weak.	O1A	5.43163	O3G	3.83	O1A	3.47531	O3G	2.96905	O1A	3.90278	O3G	5.09627	J295	NONE	O3A	8.6967	O1G	4.55628		ARG_K333_NH2..O3G(3.57)	GLY J192	O1G	4.73301	J195	2.94374	2.05378
868		AAA+	PF00004	AAA	PRS7_YEAST	26S proteasome regulatory subunit 7 homolog	6fvx	4.9	electron microscopy	ATP	H501	0	MG	ARG	1ARG	H215	NONE	O2A	10.437	O3G	14.134	I340	NH1 weak.	O1A	3.17164	O1G	3.24358	O1A	3.95618	O1G	4.74179	O1A	5.35031	O1G	4.16855	H356	(only G)	O3A	7.9623	O3G	2.82793		ARG_I343_NH2..O1G(3.10)	GLY H253	O3G	4.5286	H256	2.75018	2.07764
869		AAA+	PF00004	AAA	PRS4_YEAST	26S proteasome regulatory subunit 4 homolog	6fvx	4.9	electron microscopy	ATP	I501	0	MG	NONE	NONE	I234	NONE	O2A	6.8958	O1G	10.6571	J306	NONE.	O3A	3.33276	O2G	4.56945	O2A	3.33979	O2G	5.05514	O3A	4.68742	O2G	3.35313	I329	NONE	O3A	9.78608	O3G	4.43156			GLY I226	O3G	5.12065	I229	3.27919	2.00424
870		AAA+	PF00004	AAA	PRS6B_YEAST	26S proteasome regulatory subunit 6B homolog	6fvx	4.9	electron microscopy	ATP	K501	0	MG	ARG	NONE	K224	NONE	O2A	8.168	O2G	11.7397	L339	NH1 weak.	O3A	3.41971	O3G	3.54572	O2A	4.54298	O3G	5.75879	O3A	4.72249	O3G	5.33148	K319	(only G)	O3A	8.95758	O1G	3.88195			GLY K216	O1G	5.62544	K219	3.09901	2.18483
871		AAA+	PF00004	AAA	PRS10_YEAST	26S proteasome subunit RPT4	6fvx	4.9	electron microscopy	ATP	L501	0	MG	ARG	1ARG	L233	NONE	O2A	5.35171	O3G	8.78551	M339	NH2 weak.	O1A	5.1836	O3G	2.99041	O1A	3.46856	O3G	3.24322	O3A	5.72043	O3G	4.67333	L328	NONE	O3A	8.97855	O1G	4.26147		ARG_M342_NH2..O3G(3.03)	GLY L225	O1G	4.81605	L228	3.08529	1.99052
872		AAA+	PF00004	AAA	PRS6A_YEAST	26S proteasome regulatory subunit 6A	6fvx	4.9	electron microscopy	ATP	M501	0	MG	NONE	2ARG	M392	NONE	O1A	8.94454	O2G	10.2886	H367	ONLY GAMMA.	O1A	5.52145	O2G	2.74744	O1A	5.99802	O2G	4.11164	O1A	6.41241	O2G	4.49926	M328	(only G)	O3A	7.24759	O1G	3.01915		ARG_H370_NH2..O2G(3.90)	GLY M225	O1G	3.82392	M228	3.00245	2.02547
873		ABC_ATPases	PF00005	ABC_tran	CFTR_HUMAN	Cystic fibrosis transmembrane conductance regulator	6gjs	1.95	x-ray diffraction	ATP	A702	0	MG	NONE	NONE	A606	NONE	O3A	18.9015	O1G	14.3031	B71	NONE.	O3A	18.064	O3G	13.4799	O3A	17.8028	O3G	13.3905	O3A	18.7825	O3G	14.2497	B32	NONE	O3A	12.7569	O1G	8.17153		GLN_A493_NE2..O2G(2.95)	GLY A461	O3G	3.88583	A464	2.82169	2.01058
874		ABC_ATPases	PF00005	ABC_tran	CFTR_HUMAN	Cystic fibrosis transmembrane conductance regulator	6gk4	2.91	x-ray diffraction	ATP	A703	0	MG	NONE	NONE	A615	NONE	O1A	22.2141	O2G	23.6292	B71	NONE.	O3A	18.3108	O2G	13.6636	O3A	18.1927	O2G	13.78	O3A	19.1173	O2G	14.7338	B32	NONE	O3A	12.9962	O2G	8.61802		GLN_A493_NE2..O1G(3.01)	GLY A461	O3G	4.17255	A464	4.00383	1.94098
875		ABC_ATPases	PF00005	ABC_tran	CFTR_HUMAN	Cystic fibrosis transmembrane conductance regulator	6gk4	2.91	x-ray diffraction	ATP	D701	0	MG	NONE	NONE	D606	NONE	O3A	14.9017	O2G	11.1722	F101	NONE.	O2A	8.42595	O3G	9.11435	O2A	7.03876	O1G	7.15861	O2A	9.26144	O3G	8.97167	E32	NONE	O3A	12.8242	O2G	8.23148			GLY D461	O2G	3.65621	D464	3.59897	2.76627
876		ABC_ATPases	PF00005	ABC_tran	CFTR_HUMAN	Cystic fibrosis transmembrane conductance regulator	6gkd	2.992	x-ray diffraction	ATP	A701	0	MG	NONE	1ARG	Q65	NONE	O2A	13.8873	O3G	15.1916	Q58	ONLY GAMMA weak.	O2A	6.0644	O3G	3.52731	O2A	4.74304	O3G	3.61496	O2A	6.61062	O3G	5.36899	Q54	NONE	O2A	10.268	O2G	10.259		GLN_A493_NE2..O2G(2.57)	GLY A461	O3G	4.18573	A464	2.7964	1.91504
877		ABC_ATPases	PF00005	ABC_tran	CFTR_HUMAN	Cystic fibrosis transmembrane conductance regulator	6gkd	2.992	x-ray diffraction	ATP	F701	0	MG	NONE	1ARG	F606	NONE	O3A	19.1963	O3G	15.5378	T58	ONLY GAMMA weak.	O1A	6.06908	O2G	5.38005	O1A	5.03209	O2G	3.8111	O1A	7.21911	O2G	6.10752	T54	NONE	O1A	9.92327	O1G	10.6269		GLN_F493_NE2..O1G(2.77)	GLY F461	O3G	3.73202	F464	2.94753	1.88864
878		ABC_ATPases	PF00005	ABC_tran	CFTR_HUMAN	Cystic fibrosis transmembrane conductance regulator	6gkd	2.992	x-ray diffraction	ATP	I701	0	MG	NONE	NONE	H65	NONE	O3A	13.9735	O3G	14.4798	H58	NONE.	O3A	9.79728	O3G	6.84145	O3A	7.94599	O3G	5.02624	O3A	8.3469	O3G	5.92077	J32	NONE	O3A	12.7672	O1G	8.41595		GLN_I493_NE2..O2G(2.41)	GLY I461	O3G	3.81231	I464	3.16943	2.20512
879		ABC_ATPases	PF00005	ABC_tran	CFTR_HUMAN	Cystic fibrosis transmembrane conductance regulator	6gkd	2.992	x-ray diffraction	ATP	L701	0	MG	NONE	NONE	C65	NONE	O3A	13.1472	O2G	13.7785	M53	NONE.	O3A	10.8764	O2G	6.42783	O3A	13.0879	O1G	8.56805	O3A	11.9334	O2G	7.59502	M32	NONE	O3A	13.4076	O1G	8.97054		GLN_L493_NE2..O3G(2.69)	GLY L461	O2G	4.07217	L464	2.96064	1.89561
880		ABC_ATPases	PF00005	ABC_tran	CFTR_HUMAN	Cystic fibrosis transmembrane conductance regulator	6gkd	2.992	x-ray diffraction	ATP	O701	0	MG	NONE	NONE	N65	NONE	O3A	14.2575	O1G	14.4281	N58	NONE.	O3A	7.39572	O1G	5.07751	O3A	8.68763	O1G	6.73467	O3A	8.33536	O1G	6.53093	P32	NONE	O3A	12.5282	O3G	8.35709		GLN_O493_NE2..O2G(2.85)	GLY O461	O1G	2.92118	O464	3.24283	1.97145
881		ABC_ATPases	PF00005	ABC_tran	CFTR_HUMAN	Cystic fibrosis transmembrane conductance regulator	6gkd	2.992	x-ray diffraction	ATP	R701	0	MG	NONE	1ARG	K65	NONE	O1A	13.3058	O2G	14.3557	K58	ONLY GAMMA weak.	O1A	6.58492	O2G	4.03105	O1A	4.69272	O1G	3.8325	O1A	6.28748	O2G	5.38611	S32	NONE	O3A	12.9672	O3G	8.74166		GLN_R493_NE2..O1G(2.85)	GLY R461	O2G	3.61881	R464	2.96913	1.94317
882		SF1_SF2	PF18766	SWI2_SNF2	T1R1_ECOLX	Type I restriction enzyme EcoR124II R protein	6h2j	2.6	x-ray diffraction	ATP	A1101	0	MG	ARG	1ARG	A646	NONE	O2A	7.86189	O2G	11.0686	A691	NH2 weak.	O3A	5.33893	O2G	3.18525	O2A	3.29037	O2G	2.77714	O2A	4.63774	O2G	4.73882	A690	NONE	O3A	8.1136	O2G	6.62335		ARG_A688_NH2..O2G(2.19)	GLY A310	O3G	2.92856	A313	3.6127	1.90124
883		SF1_SF2	PF18766	SWI2_SNF2	T1R1_ECOLX	Type I restriction enzyme EcoR124II R protein	6h2j	2.6	x-ray diffraction	ATP	B1101	0	MG	ARG	1ARG	B646	NONE	O2A	8.50677	O2G	11.6839	B691	NH2 weak.	O2A	5.42451	O2G	3.29661	O2A	3.27217	O2G	2.87453	O2A	4.67919	O2G	4.83545	B690	NONE	O3A	7.80916	O2G	6.33179		ARG_B688_NH1..O2G(3.20),NH2..O2G(2.20)	GLY B310	O3G	3.11332	B313	3.82049	2.14156
884		ABC_ATPases	PF00005	ABC_tran	ABCG2_HUMAN	Broad substrate specificity ATP-binding cassette transporter ABCG2	6hbu	3.09	electron microscopy	ATP	A1501	0	MG	NONE	NONE	A97	NONE	O2A	7.05344	O1G	11.1761	B184	NONE.	O1A	2.31458	O1G	6.33964	O1A	4.36173	O1G	7.79977	O1A	4.18053	O1G	7.585	A299	NONE	O3A	12.0399	O2G	10.1348	GLY_B188..O1G(3.62); GLY_B189..O1G(3.93); GLY_B189..O2G(3.03)	GLN_A126_NE2..O1G(3.60); HIS_A243_NE2..O3G(2.70)	GLY A83	O2G	3.93413	A86	2.8714	3.29091
885		ABC_ATPases	PF00005	ABC_tran	ABCG2_HUMAN	Broad substrate specificity ATP-binding cassette transporter ABCG2	6hbu	3.09	electron microscopy	ATP	B1501	0	MG	NONE	NONE	B97	NONE	O2A	7.05353	O1G	11.1759	A184	NONE.	O1A	2.47067	O1G	6.46013	O1A	4.51359	O1G	7.9348	O1A	4.34715	O1G	7.73017	B299	NONE	O3A	12.0395	O2G	10.135	GLY_A189..O1G(3.95); GLY_A188..O1G(3.75); GLY_A189..O2G(3.14)	GLN_B126_NE2..O1G(3.60); HIS_B243_NE2..O3G(2.70)	GLY B83	O2G	3.93447	B86	2.87287	3.29062
886		AAA+	PF00004	AAA	PAN_ARCFU	Proteasome-activating nucleotidase	6he4	4.85	electron microscopy	ATP	H401	0	MG	ARG	1ARG	H193	NONE	O2A	9.00904	O2G	12.5502	I302	NH2 weak.	O2A	3.48826	O3G	5.6783	O2A	3.44056	O3G	3.33708	O2A	3.15742	O3G	4.59923	H288	(only G)	O3A	7.68709	O1G	3.13164		ARG_I299_NH2..O3G(3.85)	GLY H185	O3G	5.34582	H188	3.00713	2.74166
887		AAA+	PF00004	AAA	PAN_ARCFU	Proteasome-activating nucleotidase	6he4	4.85	electron microscopy	ATP	I401	0	MG	ARG	1ARG	J176	NONE	O2A	7.44906	O3G	9.64152	J302	NH2 weak.	O2A	2.94403	O3G	4.74538	O3A	3.51209	O3G	3.18751	O3A	5.11849	O3G	3.61694	I288	(only G)	O3A	8.36233	O1G	3.79122		ARG_J299_NH1..O3G(3.12)	GLY I185	O1G	4.50644	I188	4.03842	3.00907
888		AAA+	PF00004	AAA	PAN_ARCFU	Proteasome-activating nucleotidase	6he4	4.85	electron microscopy	ATP	K401	0	MG	ARG	1ARG	K193	NONE	O1A	6.42169	O2G	10.7437	L299	NH2.	O2A	3.773	O3G	4.76678	O2A	3.11982	O3G	2.9745	O3A	4.53442	O3G	3.10212	K288	(only G)	O3A	8.51505	O2G	3.85708		ARG_L302_NH1..O3G(2.88)	GLY K185	O1G	3.87137	K188	2.77101	3.62346
889		AAA+	PF00004	AAA	PAN_ARCFU	Proteasome-activating nucleotidase	6he4	4.85	electron microscopy	ATP	J401	0	MG	ARG	1ARG	J193	NONE	O2A	9.06051	O2G	12.8858	K299	NH2 weak.	O3A	5.05622	O3G	4.92418	O3A	3.37067	O3G	2.82373	O3A	5.13557	O3G	3.91172	J288	NONE	O3A	10.7896	O1G	5.41763		ARG_K302_NH2..O3G(3.04)	GLY J185	O3G	4.64473	J188	3.5227	2.69394
890		ABC_ATPases	PF00005	ABC_tran	ABCG2_HUMAN	Broad substrate specificity ATP-binding cassette transporter ABCG2	6hzm	3.09	electron microscopy	ATP	A1501	0	MG	NONE	NONE	B172	NONE	O3A	7.15827	O2G	9.13533	B184	NONE.	O1A	1.90773	O1G	5.97205	O1A	2.62857	O1G	6.69335	O1A	3.83344	O1G	7.84716	A299	NONE	O3A	12.5541	O2G	10.4172	GLY_B188..O1G(3.63); GLY_B189..O1G(3.90); GLY_B189..O2G(3.03)	GLN_A126_NE2..O1G(3.47); HIS_A243_NE2..O3G(2.64)	GLY A83	O2G	3.82816	A86	3.31706	2.12611
891		ABC_ATPases	PF00005	ABC_tran	ABCG2_HUMAN	Broad substrate specificity ATP-binding cassette transporter ABCG2	6hzm	3.09	electron microscopy	ATP	B1501	0	MG	NONE	NONE	A172	NONE	O3A	6.91094	O2G	8.60899	A184	NONE.	O1A	1.91689	O1G	5.96579	O1A	2.64272	O1G	6.68943	O1A	3.84156	O1G	7.84553	B299	NONE	O3A	12.5395	O2G	10.4098	GLY_A189..O1G(3.91); GLY_A188..O1G(3.63); GLY_A189..O2G(3.03)	GLN_B126_NE2..O1G(3.47); HIS_B243_NE2..O3G(2.64)	GLY B83	O2G	3.83518	B86	3.30154	2.16682
893		SIMIBI	PF13614	AAA_31	O25759_HELPY	SpoOJ regulator	6iub	1.9	x-ray diffraction	ATP	A500	0	MG	LYS	NONE	B12	AG	O2A	3.22595	O2G	3.25586	A54	NONE.	O2A	11.2207	O2G	10.1966	O2A	13.1592	O2G	11.9998	O2A	13.2632	O1G	12.2067	A10	NONE	O3A	9.29946	O3G	8.74727	GLY_B13..O2G(3.12); PRO_A133..O3G(3.99)		GLY A14	O3G	3.4148	A17	2.63405	2.05452
894		SIMIBI	PF13614	AAA_31	O25759_HELPY	SpoOJ regulator	6iub	1.9	x-ray diffraction	ATP	B500	0	MG	LYS	NONE	A12	AG	O1A	3.14874	O1G	2.87574	B54	NONE.	O1A	13.9561	O1G	12.847	O1A	12.0304	O1G	11.0185	O1A	13.9959	O1G	13.203	B45	NONE	O1A	4.53051	O1G	4.75858	GLY_A13..O1G(2.99)		GLY B14	O2G	3.05809	B17	2.79944	2.17844
895		SIMIBI	PF13614	AAA_31	O25759_HELPY	SpoOJ regulator	6iuc	3.4	x-ray diffraction	ATP	A500	0	MG	NONE	NONE	B12	NONE	O2A	4.16626	O2G	6.14375	A54	NONE.	O2A	12.1962	O2G	11.1275	O2A	13.8814	O2G	13.0393	O2A	13.9551	O2G	13.2006	A45	NONE	O2A	5.00103	O2G	5.15726	GLY_B13..O2G(3.72)		GLY A14	O3G	2.90362	A17	3.31006	2.11759
896		SIMIBI	PF13614	AAA_31	O25759_HELPY	SpoOJ regulator	6iuc	3.4	x-ray diffraction	ATP	B500	0	MG	LYS	NONE	A12	AG	O1A	2.37967	O2G	2.98863	B54	NONE.	O1A	11.5734	O2G	10.7683	O1A	13.7173	O2G	12.5833	O1A	13.4361	O2G	12.5679	B45	NONE	O1A	4.86397	O2G	4.17333	GLY_A13..O2G(3.73)		GLY B14	O1G	2.83074	B17	3.00016	2.03587
897		SIMIBI	PF13614	AAA_31	O25759_HELPY	SpoOJ regulator	6iuc	3.4	x-ray diffraction	ATP	C500	0	MG	LYS	NONE	D12	AG	O1A	3.29321	O3G	3.4169	C54	NONE.	O1A	11.4468	O2G	10.3699	O1A	13.5376	O2G	12.1171	O1A	13.1466	O2G	11.8549	C45	(only G)	O1A	4.86124	O2G	3.80732	GLY_D13..O3G(3.14)		GLY C14	O1G	3.69349	C17	4.45612	2.08774
898		SIMIBI	PF13614	AAA_31	O25759_HELPY	SpoOJ regulator	6iuc	3.4	x-ray diffraction	ATP	D500	0	MG	LYS	NONE	C12	AG	O1A	3.06178	O3G	3.55494	D54	NONE.	O1A	11.923	O3G	10.7646	O1A	14.0744	O3G	12.775	O1A	13.6704	O3G	12.8537	D45	NONE	O1A	4.74276	O3G	4.65593	VAL_D15..O2G(3.96); GLY_C13..O3G(3.91)		GLY D14	O2G	2.9632	D17	4.08318	2.04931
899		Unassigned P-loop (PFAM not mapped)	None	None	ECCC3_MYCTU	ESX-3 secretion system protein EccC3	6j17	1.97	x-ray diffraction	ATP	A1401	0	MG	NONE	2ARG	A1281	NONE	O3A	26.1932	O3G	24.7806	A1110	NONE.	O2A	3.5955	O1G	4.50616	O2A	5.06152	O1G	6.50222	O2A	4.81429	O1G	4.7873	A1311	NONE	O1A	8.61343	O1G	14.1619		ARG_A1141_NH1..O1G(2.92); ARG_A1245_NH1..O3G(3.36)	ARG A1110	O3G	3.09952	A1113	2.72578	2.15215
900		FtsK_HerA	PF01580	FtsK_SpoIIIE	ECC1B_MYCTU	ESX-1 secretion system protein EccCb1	6j19	1.98	x-ray diffraction	ATP	A601	0	MG	NONE	1ARG	A379	NONE	O1A	5.08524	O3G	5.62622	A410	ONLY GAMMA.	O1A	6.67179	O1G	2.95093	O1A	6.20762	O3G	3.16944	O1A	7.92756	O3G	5.05399	A431	NONE	O1A	20.9296	O1G	18.3445			LYS A379	O2G	2.85475	A382	2.79679	2.22201
901		RecA_F1	PF00006	ATP-synt_ab	ATPA_PIG	ATP synthase subunit alpha, mitochondrial	6j5i	3.34	electron microscopy	ATP	A601	0	MG	NONE	NONE	A273	NONE	O3A	11.2624	O3G	7.04394	D358	NONE.	O1A	4.4424	O1G	4.88009	O1A	6.45865	O1G	5.87613	O1A	6.28959	O2G	6.98679	A366	NONE	O3A	16.6256	O3G	17.4937		GLN_A172_NE2..O1G(3.42)	GLN A172	O1G	4.03524	A175	4.37705	2.10936
902		RecA_F1	PF00006	ATP-synt_ab	ATPA_PIG	ATP synthase subunit alpha, mitochondrial	6j5i	3.34	electron microscopy	ATP	B601	0	MG	ARG	NONE	B273	NONE	O3A	10.4054	O3G	6.10598	E358	NH2 weak.	O1A	6.17834	O2G	3.64112	O1A	3.9041	O2G	2.36139	O1A	5.16244	O2G	4.60032	E363	NONE	O1A	11.7079	O2G	15.6418			GLN B172	O1G	4.07665	B175	2.36691	2.17425
903		RecA_F1	PF00006	ATP-synt_ab	ATPA_PIG	ATP synthase subunit alpha, mitochondrial	6j5i	3.34	electron microscopy	ATP	C601	0	MG	NONE	NONE	C273	NONE	O3A	11.5731	O3G	7.36812	F358	NONE.	O1A	4.60223	O2G	4.40712	O1A	6.47654	O2G	4.3983	O1A	6.37698	O2G	5.90996	C366	NONE	O3A	17.4574	O1G	18.5305			GLN C172	O1G	2.9985	C175	4.17444	2.05268
904		RecA_F1	PF00006	ATP-synt_ab	ATPA_PIG	ATP synthase subunit alpha, mitochondrial	6j5j	3.45	electron microscopy	ATP	A601	0	MG	ARG	NONE	A273	NONE	O3A	10.8323	O2G	6.34758	D358	FORK.	O1A	3.2165	O1G	4.46582	O1A	4.65886	O1G	3.29977	O1A	5.40554	O1G	5.52327	A366	NONE	O3A	16.9643	O3G	18.1175		GLN_A172_NE2..O1G(3.06),NE2..O3G(3.06)	GLN A172	O3G	3.0341	A175	4.15881	2.12218
905		RecA_F1	PF00006	ATP-synt_ab	ATPA_PIG	ATP synthase subunit alpha, mitochondrial	6j5j	3.45	electron microscopy	ATP	B601	0	MG	NONE	NONE	B273	NONE	O3A	10.5373	O3G	6.20824	E358	NONE.	O3A	5.41284	O1G	4.05011	O3A	7.5438	O1G	4.80729	O1A	7.02358	O2G	6.16438	B366	NONE	O3A	17.1983	O3G	17.9			GLN B172	O1G	3.79326	B175	3.88497	2.50349
906		RecA_F1	PF00006	ATP-synt_ab	ATPA_PIG	ATP synthase subunit alpha, mitochondrial	6j5j	3.45	electron microscopy	ATP	C601	0	MG	NONE	NONE	C273	NONE	O3A	11.2009	O1G	6.89354	F358	NONE.	O1A	7.17616	O2G	7.0748	O1A	6.00371	O2G	5.00472	O1A	6.20352	O2G	6.72397	C366	NONE	O3A	17.3871	O1G	18.3825		GLN_C172_NE2..O2G(2.95)	GLN C172	O1G	3.75592	C175	2.49242	2.46537
907		FtsK_HerA	PF01580	FtsK_SpoIIIE	ECC1B_MYCTU	ESX-1 secretion system protein EccCb1	6jd4	2.1	x-ray diffraction	ATP	A602	0	MG	NONE	NONE	A379	NONE	O2A	8.45274	O2G	6.63143	A410	NONE.	O2A	8.99295	O2G	5.72172	O2A	7.07581	O2G	4.08236	O2A	7.28131	O1G	4.33673	A429	NONE	O1A	19.9072	O1G	18.4135			LYS A379	O3G	2.93099	A382	2.73771	2.06397
908		FtsK_HerA	PF01580	FtsK_SpoIIIE	ECC1B_MYCTU	ESX-1 secretion system protein EccCb1	6jd4	2.1	x-ray diffraction	ATP	B602	0	MG	NONE	NONE	B379	NONE	O2A	8.47847	O3G	6.53081	B410	NONE.	O2A	9.0484	O3G	5.7797	O2A	7.13235	O3G	4.17367	O2A	7.34058	O2G	4.34523	B429	NONE	O1A	20.0406	O2G	18.5153			LYS B379	O1G	2.83921	B382	2.75528	2.02723
909		FtsK_HerA	PF01580	FtsK_SpoIIIE	O05450_MYCTU	ESX conserved component EccC2. ESX-2 type VII secretion system protein. Possible membrane protein	6jd5	2.2	x-ray diffraction	ATP	A1401	0	MG	NONE	NONE	A1218	NONE	O1A	9.41714	O1G	4.96	B1291	NONE.	O3A	10.1636	O3G	7.75596	O3A	12.4406	O3G	9.78637	O3A	11.5232	O3G	8.68743	A1325	NONE	O3A	9.24477	O2G	4.79457		GLN_A1186_NE2..O3G(2.97)	GLY A1187	O2G	3.20436	A1190	2.61528	2.10502
910		FtsK_HerA	PF01580	FtsK_SpoIIIE	O05450_MYCTU	ESX conserved component EccC2. ESX-2 type VII secretion system protein. Possible membrane protein	6jd5	2.2	x-ray diffraction	ATP	B1401	0	MG	NONE	NONE	B1218	NONE	O1A	9.34678	O1G	5.03721	A1291	NONE.	O3A	10.071	O3G	7.57823	O3A	12.353	O3G	9.71406	O3A	11.5466	O3G	8.69153	B1325	NONE	O3A	9.19737	O2G	4.78577		GLN_B1186_NE2..O3G(2.88)	GLY B1187	O2G	2.98163	B1190	2.57747	1.984
911		AAA+	PF00004	AAA	PRS7_HUMAN	26S proteasome regulatory subunit 7	6msb	3	electron microscopy	ATP	A501	0	MG	ARG	1ARG	B220	NONE	O2A	10.3317	O1G	11.5608	B343	NH2 weak.	O3A	4.44351	O1G	4.76396	O2A	3.24169	O1G	2.58001	O3A	4.86902	O2G	4.13791	A322	NONE	O3A	8.3319	O2G	4.50878		ARG_B346_NH2..O1G(3.05)	GLY A219	O2G	3.9297	A222	4.21792	2.0764
912		AAA+	PF00004	AAA	PRS4_HUMAN	26S proteasome regulatory subunit 4	6msb	3	electron microscopy	ATP	B501	0	MG	NONE	1ARG	B237	NONE	O1A	5.36639	O1G	8.60429	C307	NONE.	O2A	4.21978	O2G	5.26311	O2A	3.86664	O2G	4.75082	O2A	4.50283	O2G	3.44054	B332	NONE	O3A	8.73362	O3G	4.31348		ARG_C310_NH1..O2G(3.80)	GLY B229	O3G	3.23948	B232	2.51402	2.09641
913		AAA+	PF00004	AAA	PRS6B_HUMAN	26S proteasome regulatory subunit 6B	6msb	3	electron microscopy	ATP	D501	0	MG	NONE	2ARG	D217	NONE	O1A	6.16351	O2G	8.60825	E291	ONLY GAMMA weak.	O1A	4.03944	O2G	3.34857	O1A	4.32525	O2G	4.64464	O3A	5.25504	O3G	3.05076	D312	NONE	O3A	8.69268	O1G	5.37535		ARG_E294_NH2..O2G(3.07),NH1..O3G(3.15)	GLY D209	O3G	3.78801	D212	2.5807	2.26655
914		AAA+	PF00004	AAA	PRS10_HUMAN	26S proteasome regulatory subunit 10B	6msb	3	electron microscopy	ATP	E401	0	MG	ARG	1ARG	F221	NONE	O1A	9.26744	O3G	10.8387	F344	NH1 weak.	O1A	3.4058	O3G	2.57328	O1A	3.89399	O3G	4.64709	O3A	4.90447	O3G	4.74173	E280	(only G)	O3A	6.80378	O1G	2.50523		ARG_F347_NH2..O3G(2.66)	GLY E177	O1G	3.65328	E180	3.25833	2.07915
915		AAA+	PF00004	AAA	PRS7_HUMAN	26S proteasome regulatory subunit 7	6msd	3.2	electron microscopy	ATP	A501	0	MG	ARG	1ARG	B220	NONE	O2A	10.7173	O1G	11.9196	B343	NH2.	O3A	4.41289	O1G	4.70201	O2A	2.94835	O1G	2.47327	O3A	4.70417	O1G	3.97548	A322	NONE	O3A	8.31765	O2G	4.53041		ARG_B346_NH2..O1G(3.07)	GLY A219	O2G	3.80264	A222	4.39496	2.20759
916		AAA+	PF00004	AAA	PRS4_HUMAN	26S proteasome regulatory subunit 4	6msd	3.2	electron microscopy	ATP	B501	0	MG	NONE	1ARG	B237	NONE	O1A	5.43468	O1G	8.48439	C307	NONE.	O2A	3.98002	O2G	5.19908	O2A	3.94999	O2G	4.94496	O2A	4.49249	O2G	3.53512	B332	NONE	O3A	8.53295	O3G	4.11335		ARG_C310_NH1..O2G(3.86)	GLY B229	O3G	3.40958	B232	2.67596	2.0874
917		AAA+	PF00004	AAA	PRS6B_HUMAN	26S proteasome regulatory subunit 6B	6msd	3.2	electron microscopy	ATP	D501	0	MG	NONE	2ARG	D217	NONE	O1A	6.21018	O2G	8.5207	E291	ONLY GAMMA weak.	O1A	4.08886	O2G	3.41144	O1A	4.30077	O3G	4.48837	O1A	5.22816	O3G	2.83025	D312	NONE	O3A	8.47188	O1G	5.09819		ARG_E294_NH2..O2G(3.03),NH1..O3G(3.02)	GLY D209	O3G	3.81854	D212	2.66952	2.21746
918		AAA+	PF00004	AAA	PRS10_HUMAN	26S proteasome regulatory subunit 10B	6msd	3.2	electron microscopy	ATP	E401	0	MG	ARG	1ARG	F221	NONE	O1A	9.59131	O3G	10.781	F344	NH1 weak.	O1A	3.68206	O3G	2.74064	O1A	4.38973	O3G	4.76757	O3A	5.06166	O1G	4.69297	E280	(only G)	O3A	6.81409	O1G	2.92629		ARG_F347_NH2..O3G(2.62)	GLY E177	O1G	3.71778	E180	2.79223	2.10946
919		AAA+	PF00004	AAA	PRS7_HUMAN	26S proteasome regulatory subunit 7	6mse	3.3	electron microscopy	ATP	A501	0	MG	ARG	NONE	B350	NONE	O3A	13.773	O1G	12.6272	B343	NH2 weak.	O3A	3.70584	O1G	4.50425	O3A	3.79241	O1G	2.91104	O3A	4.80838	O1G	2.99607	A322	(only G)	O3A	7.13726	O3G	2.58252			GLY A219	O3G	3.95034	A222	3.97588	2.61455
920		AAA+	PF00004	AAA	PRS6B_HUMAN	26S proteasome regulatory subunit 6B	6mse	3.3	electron microscopy	ATP	D501	0	MG	ARG	1ARG	D217	NONE	O3A	7.7721	O3G	9.81426	E291	NH2 weak.	O1A	3.39171	O2G	5.22697	O1A	2.72758	O2G	3.83584	O1A	3.72998	O2G	3.32462	D312	NONE	O3A	9.65723	O1G	5.13661		ARG_E294_NH1..O2G(2.40),NH2..O3G(2.44)	GLY D209	O1G	3.84907	D212	2.96138	2.14195
921		AAA+	PF00004	AAA	PRS6A_HUMAN	26S proteasome regulatory subunit 6A	6mse	3.3	electron microscopy	ATP	F501	0	MG	NONE	2ARG	F397	NONE	O2A	9.84322	O1G	12.0993	A336	ONLY GAMMA weak.	O3A	5.45503	O2G	3.40581	O3A	6.48113	O2G	3.79375	O3A	6.65317	O1G	4.865	F333	(only G)	O3A	6.86767	O3G	2.91116		ARG_A333_NE..O1G(2.80)	GLY F230	O3G	4.62454	F233	2.6918	2.05534
922		AAA+	PF00004	AAA	PRS8_HUMAN	26S proteasome regulatory subunit 8	6msg	3.5	electron microscopy	ATP	C501	0	MG	ARG	NONE	C360	NONE	O2A	9.52524	O2G	13.1791	D323	NH2 weak.	O3A	3.56422	O2G	2.98076	O3A	3.86435	O3G	3.69242	O3A	5.36849	O2G	4.55454	C296	NONE	O3A	8.43732	O1G	4.15148			GLY C193	O1G	3.68948	C196	4.95304	3.29184
925		AAA+	PF00004	AAA	PRS7_HUMAN	26S proteasome regulatory subunit 7	6msj	3.3	electron microscopy	ATP	A434	0	MG	NONE	1ARG	B350	NONE	O3A	14.2378	O3G	13.4485	B343	ONLY GAMMA.	O3A	4.30502	O3G	4.06028	O3A	4.97338	O3G	3.1748	O3A	5.74658	O3G	3.07412	A322	NONE	O3A	8.44962	O3G	4.33109			GLY A219	O3G	4.33917	A222	4.95992	2.75147
926		AAA+	PF00004	AAA	PRS4_HUMAN	26S proteasome regulatory subunit 4	6msj	3.3	electron microscopy	ATP	B441	0	MG	ARG	1ARG	B237	NONE	O1A	7.62654	O1G	10.1173	C307	NH2 weak.	O2A	3.86303	O2G	2.64104	O2A	3.51446	O1G	3.20259	O2A	5.169	O2G	4.23292	B332	(only G)	O3A	6.91269	O3G	3.1717		ARG_C310_NH2..O1G(3.72)	GLY B229	O2G	3.6877	B232	2.53252	2.07635
929		AAA+	PF00004	AAA	PRS7_HUMAN	26S proteasome regulatory subunit 7	6msk	3.2	electron microscopy	ATP	A501	0	MG	ARG	NONE	B350	NONE	O1A	13.9308	O1G	13.9046	B343	NH2 weak.	O1A	3.35308	O1G	4.42023	O1A	3.24978	O1G	2.70929	O1A	4.87781	O1G	3.07762	A322	NONE	O3A	8.89107	O3G	4.94348			GLY A219	O3G	3.78798	A222	4.93647	1.74891
930		AAA+	PF00004	AAA	PRS4_HUMAN	26S proteasome regulatory subunit 4	6msk	3.2	electron microscopy	ATP	B501	0	MG	ARG	1ARG	B237	NONE	O1A	8.07826	O2G	11.4669	C307	NH2 weak.	O3A	3.42768	O3G	2.8299	O3A	3.28144	O2G	3.55014	O3A	4.92034	O3G	4.29068	B332	(only G)	O3A	6.93833	O1G	2.54559		ARG_C310_NH2..O2G(3.08)	GLY B229	O3G	4.00612	B232	4.01146	2.72239
931		AAA+	PF00004	AAA	PRS8_HUMAN	26S proteasome regulatory subunit 8	6msk	3.2	electron microscopy	ATP	C501	0	MG	ARG	1ARG	D273	NONE	O3A	11.6623	O2G	6.86112	D323	NH2 weak.	O2A	4.09615	O3G	3.7888	O3A	3.95791	O3G	3.04614	O3A	5.90753	O3G	4.24791	C296	NONE	O3A	9.79889	O1G	5.59552		ARG_D326_NH1..O3G(2.65)	GLY C193	O1G	3.61421	C196	3.87923	2.28495
932		AAA+	PF00004	AAA	PRS6A_HUMAN	26S proteasome regulatory subunit 6A	6msk	3.2	electron microscopy	ATP	F501	0	MG	NONE	1ARG	F397	NONE	O1A	8.45563	O3G	13.7051	A336	ONLY GAMMA weak.	O3A	5.40014	O3G	3.72389	O3A	5.63694	O1G	3.95888	O3A	7.02252	O1G	5.77948	F333	(only G)	O3A	6.84974	O2G	2.54271			GLY F230	O2G	4.68165	F233	4.6423	1.75225
933		ABC_ATPases	PF00005	ABC_tran	CFTR_HUMAN	Cystic fibrosis transmembrane conductance regulator	6msm	3.2	electron microscopy	ATP	A1503	0	MG	NONE	NONE	A1351	NONE	O2A	7.94647	O2G	8.67639	A1403	NONE.	O3A	17.0602	O1G	12.515	O3A	15.1642	O1G	10.6236	O3A	17.2338	O1G	12.7387	A1303	NONE	O2A	17.8247	O2G	17.792	GLY_A1349..O2G(2.75); HIS_A1348..O2G(3.68)	GLN_A493_NE2..O3G(3.13)	GLY A461	O1G	4.14661	A464	2.82397	2.05266
934		ABC_ATPases	PF00005	ABC_tran	CFTR_HUMAN	Cystic fibrosis transmembrane conductance regulator	6msm	3.2	electron microscopy	ATP	A1504	0	MG	NONE	NONE	A532	NONE	O3A	7.39123	O1G	9.58894	A555	NONE.	O3A	8.81843	O2G	6.43592	O3A	9.12473	O2G	5.57069	O3A	10.8811	O2G	7.77833	A1419	NONE	O1A	9.8468	O1G	12.7152	GLY_A551..O2G(2.97)	HIS_A1402_NE2..O1G(3.88); GLN_A1291_NE2..O3G(2.72)	GLY A1247	O1G	3.6725	A1250	3.00636	2.41725
935		RecA_F1	PF00006	ATP-synt_ab	A0A0M3VGF9_BACP3	ATP synthase subunit alpha	6n2y	3	electron microscopy	ATP	A600	0	MG	NONE	NONE	A201	NONE	O3A	10.2789	O1G	6.97376	A171	NONE.	O3A	7.74001	O1G	4.51794	O3A	9.43046	O1G	6.54069	O3A	8.49735	O1G	5.09218	D330	NONE	O3A	16.6297	O1G	14.8115		GLN_A200_NE2..O2G(3.95)	GLN A172	O1G	4.0057	A175	3.64512	2.14069
936		RecA_F1	PF00006	ATP-synt_ab	A0A0M3VGF9_BACP3	ATP synthase subunit alpha	6n2y	3	electron microscopy	ATP	B600	0	MG	NONE	NONE	B201	NONE	O2A	8.5441	O3G	6.55402	B171	NONE.	O3A	8.88801	O3G	5.15966	O3A	9.49991	O3G	6.36369	O3A	8.9571	O3G	4.97576	B358	NONE	O3A	16.8613	O1G	17.633		GLN_B200_NE2..O2G(3.80); GLN_B172_NE2..O3G(2.57)	GLN B172	O1G	3.69949	B175	2.84642	2.1573
937		RecA_F1	PF00006	ATP-synt_ab	A0A0M3VGF9_BACP3	ATP synthase subunit alpha	6n2y	3	electron microscopy	ATP	C600	0	MG	ARG	NONE	C265	NONE	O3A	9.8091	O2G	6.29785	F352	NH1 weak.	O2A	3.78	O3G	2.92508	O2A	2.51493	O1G	4.28601	O2A	4.76175	O1G	4.6995	F330	NONE	O3A	12.8423	O1G	10.4834		GLN_C172_NE2..O1G(1.30)	GLN C172	O1G	3.63245	C175	3.9229	2.1658
938		RecA_F1	PF00006	ATP-synt_ab	A0A0M3VGF9_BACP3	ATP synthase subunit alpha	6n2z	3	electron microscopy	ATP	B600	0	MG	NONE	NONE	B265	NONE	O3A	10.8891	O3G	6.29606	B171	NONE.	O3A	9.97935	O1G	7.43712	O3A	9.1518	O2G	6.14101	O3A	9.24254	O1G	5.88868	E330	NONE	O1A	17.1227	O2G	15.8517		GLN_B200_NE2..O3G(3.21)	GLN B172	O1G	3.74217	B175	3.36983	2.06935
939		RecA_F1	PF00006	ATP-synt_ab	A0A0M3VGF9_BACP3	ATP synthase subunit alpha	6n2z	3	electron microscopy	ATP	C600	0	MG	NONE	NONE	C265	NONE	O3A	10.0809	O3G	5.6331	C171	NONE.	O3A	9.22786	O1G	6.42061	O3A	8.39349	O1G	4.93656	O3A	8.37702	O1G	4.78841	C358	NONE	O3A	16.5868	O3G	17.801		GLN_C172_NE2..O1G(3.18)	GLN C172	O1G	4.07097	C175	2.98534	2.13597
940		RecA_F1	PF00006	ATP-synt_ab	A0A0M3VGF9_BACP3	ATP synthase subunit alpha	6n2z	3	electron microscopy	ATP	A600	0	MG	ARG	NONE	A265	NONE	O3A	10.518	O3G	6.23637	D352	NH1 weak.	O2A	3.61342	O2G	2.93286	O2A	3.1238	O2G	4.68576	O2A	5.13632	O2G	4.76632	D330	NONE	O3A	13.1803	O1G	10.7164		GLN_A172_NE2..O2G(2.63)	GLN A172	O1G	3.01026	A175	4.313	2.04015
941		RecA_F1	PF00006	ATP-synt_ab	A0A0M3VGF9_BACP3	ATP synthase subunit alpha	6n30	3.2	electron microscopy	ATP	C600	0	MG	NONE	NONE	C201	NONE	O3A	9.08113	O3G	6.63842	C171	NONE.	O3A	8.88877	O3G	6.47026	O3A	8.87057	O3G	5.65666	O3A	8.74702	O3G	5.24299	F330	NONE	O3A	17.2173	O3G	15.5672			GLN C172	O1G	3.81524	C175	3.57452	2.10207
942		RecA_F1	PF00006	ATP-synt_ab	A0A0M3VGF9_BACP3	ATP synthase subunit alpha	6n30	3.2	electron microscopy	ATP	A600	0	MG	NONE	NONE	A201	NONE	O2A	8.61419	O2G	6.97213	A171	NONE.	O3A	9.36953	O1G	6.10919	O2A	8.2832	O1G	4.67334	O3A	8.61652	O1G	4.62584	A358	NONE	O3A	16.8258	O3G	18.0055		GLN_A172_NE2..O1G(3.05)	GLN A172	O1G	3.65141	A175	2.92995	2.08023
943		RecA_F1	PF00006	ATP-synt_ab	A0A0M3VGF9_BACP3	ATP synthase subunit alpha	6n30	3.2	electron microscopy	ATP	B600	0	MG	NONE	1ARG	B265	NONE	O3A	10.1101	O2G	6.21729	E352	ONLY GAMMA weak.	O3A	5.91856	O1G	3.74533	O2A	4.63457	O1G	3.83223	O3A	6.88419	O1G	5.18579	E330	NONE	O3A	12.5473	O2G	10.6263		GLN_B172_NE2..O1G(1.30)	GLN B172	O2G	3.97195	B175	3.25357	2.10226
944		Unassigned P-loop	PF02367	TsaE	Q9X1W7_THEMA	t(6)A37 threonylcarbamoyladenosine biosynthesis protein TsaE	6n9a	2.5	x-ray diffraction	ATP	E201	0	MG	LYS	1LYS	D213	AG	O1A	2.83858	O2G	3.0166	E134	NONE.	O3A	8.63285	O1G	11.8319	O3A	6.66274	O1G	9.86432	O3A	6.93139	O1G	10.026	E36	NONE	O3A	10.8719	O1G	8.97986	LEU_E37..O1G(3.75)	TRP_E109_NE1..O1G(3.55); LYS_D166_NZ..O2G(2.80)	GLY E38	O1G	3.70594	E41	2.65022	2.21487
945		SIMIBI	PF13614	AAA_31	B7KMS4_GLOC7	Cobyrinic acid ac-diamide synthase	6noo	2.5	x-ray diffraction	ATP	B501	0	MG	NONE	NONE	B151	NONE	O3A	8.97784	O3G	7.7529	B183	NONE.	O3A	7.41374	O2G	10.2894	O3A	9.61376	O2G	12.4674	O3A	8.62872	O2G	12.1249	B42	NONE	O2A	6.22708	O2G	6.65942			GLY B12	O3G	3.23496	B15	2.54439	2.38291
946		SIMIBI	PF13614	AAA_31	B7KMS4_GLOC7	Cobyrinic acid ac-diamide synthase	6nop	1.7	x-ray diffraction	ATP	B501	0	MG	LYS	NONE	A151	AG	O2A	2.91655	O1G	2.82941	A183	NONE.	O2A	7.24397	O1G	9.6868	O2A	8.86449	O1G	11.8104	O2A	9.47734	O1G	11.6563	B42	NONE	O2A	6.71062	O1G	6.64929	GLY_A11..O1G(2.87)	GLN_B40_NE2..O1G(3.89)	GLY B12	O2G	3.01709	B15	2.77268	2.21661
947		SIMIBI	PF13614	AAA_31	B7KMS4_GLOC7	Cobyrinic acid ac-diamide synthase	6nop	1.7	x-ray diffraction	ATP	A301	0	MG	LYS	NONE	B151	AG	O2A	3.03759	O1G	2.73414	B183	NONE.	O2A	7.598	O1G	9.92338	O2A	9.08379	O1G	11.9964	O2A	9.61626	O1G	11.7316	A42	NONE	O2A	6.87412	O1G	6.73196	GLY_B11..O1G(2.91)	GLN_A40_NE2..O1G(2.94)	GLY A12	O2G	2.96187	A15	2.76703	2.14824
948		ABC_ATPases	PF00005	ABC_tran	CFTR_HUMAN	Cystic fibrosis transmembrane conductance regulator	6o1v	3.2	electron microscopy	ATP	A2004	0	MG	NONE	NONE	A1351	NONE	O2A	7.98816	O2G	8.4523	A1403	NONE.	O3A	17.1011	O1G	12.5215	O3A	15.224	O1G	10.6513	O3A	17.2821	O1G	12.7487	A1303	NONE	O2A	17.8727	O2G	17.6627	GLY_A1349..O2G(2.68); HIS_A1348..O2G(3.37)	GLN_A493_NE2..O3G(3.17)	GLY A461	O1G	3.9843	A464	2.92057	2.10181
949		ABC_ATPases	PF00005	ABC_tran	CFTR_HUMAN	Cystic fibrosis transmembrane conductance regulator	6o1v	3.2	electron microscopy	ATP	A2005	0	MG	NONE	NONE	A532	NONE	O3A	7.53414	O1G	9.7926	A555	NONE.	O3A	8.76323	O2G	6.60538	O3A	9.11967	O2G	5.77526	O3A	10.847	O2G	7.97277	A1419	NONE	O1A	9.81382	O1G	12.8836	GLY_A550..O2G(3.90); GLY_A551..O2G(2.81)	HIS_A1402_NE2..O1G(3.72); GLN_A1291_NE2..O3G(2.73)	GLY A1247	O1G	3.69925	A1250	3.00981	2.15503
950		ABC_ATPases	PF00005	ABC_tran	CFTR_HUMAN	Cystic fibrosis transmembrane conductance regulator	6o2p	3.3	electron microscopy	ATP	A1503	0	MG	NONE	NONE	A1351	NONE	O2A	7.88351	O2G	8.37078	A1403	NONE.	O3A	17.1496	O1G	12.3079	O3A	15.2471	O1G	10.4089	O3A	17.3107	O1G	12.512	A1303	NONE	O2A	17.2198	O2G	16.9845	GLY_A1349..O2G(2.68); HIS_A1348..O2G(3.42)	GLN_A493_NE2..O3G(3.38)	GLY A461	O1G	4.14606	A464	3.19878	2.11078
951		ABC_ATPases	PF00005	ABC_tran	CFTR_HUMAN	Cystic fibrosis transmembrane conductance regulator	6o2p	3.3	electron microscopy	ATP	A1504	0	MG	NONE	NONE	A532	NONE	O3A	7.6539	O1G	10.2657	A555	NONE.	O3A	9.00377	O2G	7.31388	O3A	9.09743	O2G	6.35563	O3A	10.9801	O2G	8.57524	A1419	NONE	O1A	9.53107	O1G	13.3002	GLY_A551..O2G(2.76); GLY_A550..O2G(3.18)	HIS_A1402_NE2..O1G(3.69); GLN_A1291_NE2..O3G(2.86)	GLY A1247	O1G	3.74199	A1250	2.74832	2.16004
952		PilT_VirB11	PF00437	T2SSE	Q39VU6_GEOMG	Twitching motility pilus retraction ATPase	6ojx	1.892	x-ray diffraction	ATP	A406	0	MG	ARG	1ARG	A34	NONE	O3A	16.425	O3G	15.9515	A98	NH1 weak.	O1A	2.99293	O3G	3.34946	O1A	5.13656	O3G	4.12281	O1A	4.54002	O3G	5.38309	A232	NONE	O3A	14.7775	O2G	12.5897		ARG_A83_NH2..O3G(2.85)	GLY A134	O2G	2.93475	A137	2.74805	2.09933
953		PilT_VirB11	PF00437	T2SSE	Q39VU6_GEOMG	Twitching motility pilus retraction ATPase	6ojx	1.892	x-ray diffraction	ATP	B404	0	MG	ARG	1ARG	B34	NONE	O3A	16.4395	O2G	16.1376	B98	NH1 weak.	O2A	3.05209	O2G	3.28394	O2A	5.2111	O2G	4.07058	O2A	4.53654	O2G	5.30254	B232	NONE	O3A	14.7034	O3G	12.568		ARG_B83_NH2..O2G(2.73)	GLY B134	O3G	2.91548	B137	2.62774	2.06713
954		PilT_VirB11	PF00437	T2SSE	Q39VU6_GEOMG	Twitching motility pilus retraction ATPase	6ojx	1.892	x-ray diffraction	ATP	C404	0	MG	ARG	1ARG	C34	NONE	O3A	16.0115	O2G	16.1853	C98	NH1 weak.	O1A	3.17068	O2G	3.29821	O1A	5.30447	O2G	4.08751	O1A	4.61872	O2G	5.33129	C232	NONE	O3A	14.6363	O1G	12.5177		ARG_C83_NH2..O2G(2.77)	GLY C134	O1G	2.93561	C137	2.66711	2.1045
955		AAA+	PF00004	AAA	A0A0H2W279_YERPE	Lon protease	6on2	3	electron microscopy	ATP	A801	0	MG	ARG	1ARG	A427	NONE	O3A	13.1936	O2G	8.64605	A542	FORK.	O3A	4.24764	O2G	3.7326	O1A	2.78725	O2G	4.33518	O1A	4.70261	O2G	5.68309	A473	(only G)	O3A	8.46352	O1G	3.94572		ARG_B484_NH2..O3G(2.95)	GLY A359	O2G	4.39436	A362	3.00253	2.08128
956		AAA+	PF00004	AAA	A0A0H2W279_YERPE	Lon protease	6on2	3	electron microscopy	ATP	B801	0	MG	NONE	1ARG	B427	NONE	O3A	12.6232	O1G	8.15592	B542	NONE.	O3A	5.29124	O3G	4.31877	O1A	3.2443	O2G	4.24916	O1A	4.88829	O3G	6.12264	B473	NONE	O3A	9.03356	O1G	4.62561		ARG_C484_NH2..O2G(2.43)	GLY B359	O3G	3.95989	B362	3.20029	2.07645
957		AAA+	PF00004	AAA	A0A0H2W279_YERPE	Lon protease	6on2	3	electron microscopy	ATP	C801	0	MG	ARG	1ARG	C427	NONE	O3A	10.6767	O2G	6.13613	C542	NH2 weak.	O2A	5.01769	O1G	3.54992	O2A	2.77782	O1G	3.30281	O2A	4.68336	O1G	5.17503	C473	(only G)	O3A	7.63236	O3G	3.38853		ARG_D484_NH2..O1G(2.43); GLN_C424_NE2..O2G(3.43)	GLY C359	O3G	3.90731	C362	3.37475	2.27457
958		AAA+	PF00004	AAA	A0A0H2W279_YERPE	Lon protease	6on2	3	electron microscopy	ATP	D801	0	MG	ARG	NONE	D427	NONE	O3A	10.8999	O3G	6.2342	D542	NH2 weak.	O1A	3.52681	O2G	6.07619	O1A	2.86664	O2G	3.78769	O1A	3.82486	O3G	4.69351	D473	NONE	O3A	8.42801	O1G	4.08044			GLY D359	O3G	4.24049	D362	3.23058	2.68449
959		AAA+	PF00004	AAA	A0A0B4LHJ5_DROME	Spastin	6p07	3.2	electron microscopy	ATP	A801	0	MG	NONE	1ARG	B517	NONE	O1A	11.0377	O3G	12.5967	B640	NONE.	O3A	4.73118	O2G	6.68026	O3A	3.16718	O3G	4.64423	O3A	4.1365	O2G	4.9818	A629	(only G)	O3A	7.66924	O2G	3.31289		ARG_B641_NH1..O2G(2.60),NH2..O3G(2.88)	GLY A526	O1G	4.93957	A529	2.2039	2.52747
960		AAA+	PF00004	AAA	A0A0B4LHJ5_DROME	Spastin	6p07	3.2	electron microscopy	ATP	B801	0	MG	NONE	1ARG	C517	NONE	O1A	11.6975	O2G	13.3565	C640	NONE.	O3A	3.60466	O3G	4.58891	O3A	3.46494	O3G	6.24353	O3A	4.3642	O3G	5.17934	B629	(only G)	O3A	8.06161	O1G	3.85885		GLN_B583_NE2..O2G(2.65); ARG_C641_NH2..O3G(3.27)	GLY B526	O1G	4.58309	B529	2.93777	2.36573
961		AAA+	PF00004	AAA	A0A0B4LHJ5_DROME	Spastin	6p07	3.2	electron microscopy	ATP	C801	0	MG	ARG	1ARG	D517	NONE	O1A	9.97664	O3G	11.8407	D640	NH2.	O1A	4.13738	O3G	4.74607	O3A	3.01997	O3G	2.50023	O3A	4.30211	O3G	3.96089	C629	(only G)	O3A	7.32264	O2G	2.56109		GLN_C583_NE2..O1G(2.85); ARG_D641_NH1..O3G(2.75),NH2..O3G(2.94)	GLY C526	O2G	4.54902	C529	3.02819	2.28479
962		AAA+	PF00004	AAA	A0A0B4LHJ5_DROME	Spastin	6p07	3.2	electron microscopy	ATP	D801	0	MG	NONE	1ARG	E517	NONE	O1A	11.0131	O3G	12.9261	E641	ONLY GAMMA.	O3A	5.22155	O2G	2.56227	O3A	5.00663	O3G	3.09523	O3A	6.2681	O2G	4.70215	D629	(only G)	O3A	6.643	O1G	2.67823		GLN_D583_NE2..O3G(2.93)	GLY D526	O1G	4.96403	D529	2.71968	2.22063
963		AAA+	PF00004	AAA	A0A0B4LHJ5_DROME	Spastin	6p07	3.2	electron microscopy	ATP	E801	0	MG	ARG	NONE	F517	NONE	O3A	10.7025	O2G	13.1191	F641	NH2 weak.	O3A	4.86098	O2G	3.53327	O3A	3.43796	O2G	3.50254	O3A	5.23357	O2G	5.18043	E629	(only G)	O3A	7.1821	O1G	3.08602		GLN_E583_NE2..O2G(2.96),NE2..O3G(2.47)	GLY E526	O1G	4.86041	E529	2.34279	2.16163
964		AAA+	PF00004	AAA	A0A0B4LHJ5_DROME	Spastin	6p07	3.2	electron microscopy	ATP	F801	0	MG	NONE	NONE	F492	NONE	O2A	14.4978	O3G	19.3443	F534	NONE.	O1A	7.78455	O3G	12.0793	O1A	9.96468	O3G	13.8763	O1A	9.29535	O3G	14.1057	F629	(only G)	O3A	6.72969	O3G	2.72759		GLN_F583_NE2..O3G(3.30)	GLY F526	O1G	3.39002	F529	4.2869	2.18977
965		RecA_F1	PF00006	ATP-synt_ab	ATPA_FUSNN	ATP synthase subunit alpha	6q45	3.6	x-ray diffraction	ATP	A600	0	MG	NONE	NONE	D343	NONE	O2A	4.9951	O2G	6.76449	A171	NONE.	O2A	8.56256	O2G	5.5445	O3A	10.1666	O2G	7.51374	O3A	9.16237	O2G	6.02078	A350	NONE	O3A	12.6691	O3G	13.3984		GLN_A172_NE2..O2G(3.11)	GLN A172	O3G	3.02693	A175	3.31573	2.18009
966		RecA_F1	PF00006	ATP-synt_ab	ATPA_FUSNN	ATP synthase subunit alpha	6q45	3.6	x-ray diffraction	ATP	B600	0	MG	NONE	NONE	E343	NONE	O1A	7.17051	O2G	4.85518	B171	NONE.	O1A	8.42612	O2G	4.76093	O3A	9.67616	O2G	6.65657	O3A	9.12262	O2G	5.69991	B350	NONE	O3A	11.4655	O2G	12.4681			GLN B172	O3G	3.42883	B175	2.87179	2.18015
967		RecA_F1	PF00006	ATP-synt_ab	ATPA_FUSNN	ATP synthase subunit alpha	6q45	3.6	x-ray diffraction	ATP	C600	0	MG	NONE	NONE	F343	NONE	O1A	5.96143	O2G	5.48461	C171	NONE.	O3A	10.779	O3G	6.96063	O3A	11.5279	O3G	8.18552	O3A	9.73745	O3G	6.18166	C350	NONE	O3A	12.1274	O3G	12.6081		GLN_C172_NE2..O2G(3.21)	GLN C172	O3G	2.93894	C175	3.16752	2.17941
968		RecA_F1	PF00006	ATP-synt_ab	ATPA_FUSNN	ATP synthase subunit alpha	6q45	3.6	x-ray diffraction	ATP	I600	0	MG	NONE	NONE	L343	NONE	O2A	4.82122	O3G	6.3171	I171	NONE.	O3A	8.63525	O3G	5.78697	O3A	10.0482	O1G	7.68205	O3A	9.06541	O1G	5.90595	I350	NONE	O3A	12.6979	O1G	13.3183		GLN_I172_NE2..O3G(3.04)	GLN I172	O1G	2.94132	I175	3.152	2.18052
969		RecA_F1	PF00006	ATP-synt_ab	ATPA_FUSNN	ATP synthase subunit alpha	6q45	3.6	x-ray diffraction	ATP	J600	0	MG	NONE	NONE	M343	NONE	O1A	6.54244	O2G	5.46061	J171	NONE.	O1A	8.23751	O2G	4.94009	O3A	9.5775	O2G	6.80509	O3A	9.03691	O2G	5.59126	J350	NONE	O3A	11.5813	O2G	12.5947			GLN J172	O2G	3.90404	J175	3.09953	2.17992
970		RecA_F1	PF00006	ATP-synt_ab	ATPA_FUSNN	ATP synthase subunit alpha	6q45	3.6	x-ray diffraction	ATP	K600	0	MG	NONE	NONE	N343	NONE	O1A	6.0095	O1G	6.0586	K171	NONE.	O3A	10.7138	O3G	7.25905	O3A	11.4644	O3G	8.65336	O3A	9.6823	O1G	6.46328	K350	NONE	O3A	12.1583	O3G	13.2477		GLN_K172_NE2..O1G(3.32)	GLN K172	O3G	3.54483	K175	2.99675	2.18036
971		SF1_SF2	PF00270	DEAD	IF4A3_HUMAN	Eukaryotic initiation factor 4A-III	6qdv	3.3	electron microscopy	ATP	7702	0	MG	ARG	1ARG	9144	NONE	O3A	14.4633	O1G	12.7799	7370	NH2.	O2A	5.16503	O2G	2.73056	O2A	3.00168	O2G	3.1523	O2A	4.92723	O2G	4.65251	7351	NONE	O2A	18.6551	O2G	14.1361	GLY_7340..O2G(3.78); GLY_7340..O3G(3.90)	ARG_7367_NH2..O2G(2.65),NH1..O2G(2.71)	GLY 785	O1G	3.17883	788	2.46891	2.53148
972		ABC_ATPases	PF00005	ABC_tran	Q9WYC3_THEMA	ABC transporter, ATP-binding protein	6qv0	3.11	x-ray diffraction	ATP	A600	0	MG	NONE	NONE	B525	NONE	O3A	13.0857	O1G	11.7487	B549	NONE.	O3A	14.2317	O1G	9.45524	O3A	13.0288	O1G	8.11046	O3A	15.3269	O1G	10.4131	A377	NONE	O2A	6.27776	O2G	9.35175	GLY_B495..O2G(3.98); GLN_B494..O2G(3.46); GLY_B495..O3G(3.03)	GLN_A414_NE2..O2G(3.32); GLN_A526_NE2..O1G(3.78)	GLY A369	O3G	3.95558	A372	2.91114	1.94309
973		ABC_ATPases	PF00005	ABC_tran	Y288_THEMA	Uncharacterized ABC transporter ATP-binding protein TM_0288	6qv0	3.11	x-ray diffraction	ATP	B600	0	MG	NONE	NONE	A475	NONE	O1A	9.88129	O1G	8.49168	A477	NONE.	O3A	10.5054	O2G	8.01323	O3A	8.40916	O2G	6.25198	O3A	9.78526	O2G	6.52382	B399	NONE	O2A	6.54357	O1G	9.52201	GLY_A472..O1G(2.81); GLY_A473..O1G(3.85); GLY_A472..O2G(3.78); GLY_A473..O2G(2.93)	GLN_B436_NE2..O1G(2.86); HIS_B548_NE2..O3G(2.91)	GLY B391	O2G	3.74837	B394	2.80559	1.94727
974		ABC_ATPases	PF00005	ABC_tran	Q9WYC3_THEMA	ABC transporter, ATP-binding protein	6qv0	3.11	x-ray diffraction	ATP	C600	0	MG	NONE	NONE	D525	NONE	O3A	12.955	O1G	11.1702	D549	NONE.	O3A	13.987	O1G	8.95931	O3A	12.7829	O1G	7.7482	O3A	15.0816	O1G	10.0452	C377	NONE	O2A	6.43476	O2G	9.65061	GLY_D495..O3G(2.87); GLN_D494..O3G(3.73)	GLN_C526_NE2..O1G(3.36); GLN_C414_NE2..O2G(2.86)	GLY C369	O3G	4.14043	C372	2.88522	1.94595
975		ABC_ATPases	PF00005	ABC_tran	Y288_THEMA	Uncharacterized ABC transporter ATP-binding protein TM_0288	6qv0	3.11	x-ray diffraction	ATP	D600	0	MG	NONE	NONE	C475	NONE	O1A	9.87557	O1G	8.67163	C477	NONE.	O3A	10.4846	O2G	7.96437	O3A	8.38103	O2G	6.13291	O3A	9.76979	O2G	6.47342	D399	NONE	O2A	6.78694	O1G	9.88568	GLY_C472..O1G(3.01); GLY_C472..O2G(3.52); GLY_C473..O2G(2.83); GLN_C474..O2G(3.94)	GLN_D436_NE2..O1G(2.81); HIS_D548_NE2..O3G(2.81)	GLY D391	O2G	3.68662	D394	2.8556	1.94809
977		ABC_ATPases	PF00005	ABC_tran	Q72J04_THET2	Multidrug resistance ABC transporter ATP-binding and permease protein	6rag	4.2	electron microscopy	ATP	B602	0	MG	NONE	NONE	A502	NONE	O3A	18.2051	O3G	17.3289	B107	NONE.	O2A	8.61162	O3G	10.532	O2A	8.77074	O1G	10.77	O2A	9.16485	O1G	12.0595	C57	NONE	O1A	17.0147	O1G	20.6587		GLN_B419_NE2..O1G(3.92); HIS_B531_NE2..O2G(3.66)	GLY B374	O2G	5.97047	B377	2.76334	2.04986
978		ABC_ATPases	PF00005	ABC_tran	Q72J05_THET2	Multidrug resistance ABC transporter ATP-binding and permease protein	6rah	2.8	electron microscopy	ATP	A701	0	MG	NONE	NONE	A570	NONE	O3A	11.2698	O1G	11.9581	B482	NONE.	O3A	10.3473	O1G	7.81579	O3A	8.27251	O1G	6.12867	O3A	9.96527	O1G	6.88709	B431	NONE	O2A	16.254	O1G	16.9428	GLY_B478..O1G(3.30); GLY_B477..O2G(3.72)	GLN_A441_NE2..O2G(3.63); HIS_A554_NE2..O3G(3.52)	GLY A396	O1G	3.53363	A399	3.08943	2.04699
979		ABC_ATPases	PF00005	ABC_tran	Q72J04_THET2	Multidrug resistance ABC transporter ATP-binding and permease protein	6rah	2.8	electron microscopy	ATP	B601	0	MG	NONE	NONE	A502	NONE	O2A	8.43477	O3G	9.17917	A481	NONE.	O3A	9.23467	O2G	9.70824	O3A	11.4234	O2G	11.3544	O3A	10.8731	O2G	11.465	C57	NONE	O1A	17.4625	O1G	18.7288	GLY_A500..O2G(3.03); THR_A499..O2G(3.99)	HIS_B531_NE2..O1G(3.07); GLN_B419_NE2..O3G(3.43)	GLY B374	O2G	4.31644	B377	2.884	2.26547
980		ABC_ATPases	PF00005	ABC_tran	Q72J05_THET2	Multidrug resistance ABC transporter ATP-binding and permease protein	6rai	2.9	electron microscopy	ATP	A701	0	MG	NONE	NONE	A377	NONE	O1A	10.7533	O1G	14.5115	B482	NONE.	O3A	11.4829	O1G	7.89234	O3A	9.46128	O1G	5.98435	O3A	11.1136	O1G	7.07778	B431	NONE	O2A	17.8011	O1G	17.5428	GLY_B477..O1G(3.80); GLY_B478..O1G(3.31); GLY_B477..O2G(3.94); GLY_B478..O2G(3.88)	GLN_A523_NE2..O2G(3.68); HIS_A554_NE2..O3G(3.32)	GLY A396	O1G	3.92474	A399	2.89235	2.11447
981		ABC_ATPases	PF00005	ABC_tran	Q72J04_THET2	Multidrug resistance ABC transporter ATP-binding and permease protein	6rai	2.9	electron microscopy	ATP	B601	0	MG	NONE	NONE	A502	NONE	O2A	8.23638	O2G	9.30319	A481	NONE.	O3A	7.71277	O1G	9.55398	O3A	7.74152	O1G	8.31465	O3A	9.46098	O1G	10.4314	C57	NONE	O3A	17.9399	O3G	18.6329	GLY_A500..O1G(3.07)	GLN_B419_NE2..O2G(3.12); HIS_B531_NE2..O3G(3.26)	GLY B374	O1G	4.20555	B377	2.81297	2.09392
982		ABC_ATPases	PF00005	ABC_tran	Q72J04_THET2	Multidrug resistance ABC transporter ATP-binding and permease protein	6raj	3.5	electron microscopy	ATP	A702	0	MG	NONE	NONE	A502	NONE	O2A	8.7749	O3G	9.43101	A481	NONE.	O3A	9.88939	O2G	10.8321	O3A	7.75163	O2G	8.64111	O3A	9.38074	O2G	10.3747	A453	NONE	O2A	15.7422	O3G	17.1139	GLY_A500..O3G(3.95)	HIS_B531_NE2..O1G(2.56); GLN_B419_NE2..O3G(3.34)	GLY B374	O2G	3.67508	B377	3.49443	2.47477
983		ABC_ATPases	PF00005	ABC_tran	Q72J04_THET2	Multidrug resistance ABC transporter ATP-binding and permease protein	6rak	3.3	electron microscopy	ATP	B601	0	MG	NONE	NONE	A502	NONE	O2A	8.06411	O1G	9.14619	B351	NONE.	O1A	9.14218	O1G	10.9141	O3A	8.56987	O1G	10.3677	O3A	10.3091	O1G	12.4516	C57	NONE	O3A	17.9717	O3G	18.28	GLY_A500..O1G(3.29); THR_A499..O1G(3.79)	HIS_B531_NE2..O3G(3.61); GLN_B419_NE2..O2G(2.71)	GLY B374	O3G	4.19957	B377	3.07119	2.13025
985		ABC_ATPases	PF00005	ABC_tran	Q72J04_THET2	Multidrug resistance ABC transporter ATP-binding and permease protein	6ram	3.8	electron microscopy	ATP	B601	0	MG	NONE	NONE	A502	NONE	O2A	8.88174	O3G	8.32213	B107	NONE.	O2A	7.08776	O3G	10.9181	O2A	8.53841	O3G	11.7202	O2A	9.06264	O3G	12.6111	C57	NONE	O1A	18.0681	O1G	19.2132	GLY_A500..O2G(3.89); GLY_A500..O3G(3.33); THR_A499..O3G(3.59)	HIS_B531_NE2..O1G(3.61); GLN_B419_NE2..O3G(3.59)	GLY B374	O2G	3.81144	B377	3.03329	2.56292
986		RecA_F1	PF00006	ATP-synt_ab	A0ZW40_9CHLO	ATP synthase subunit alpha	6rd4	2.9	electron microscopy	ATP	T1001	0	MG	ARG	NONE	T329	NONE	O2A	10.1477	O1G	5.73211	X385	FORK.	O2A	4.95806	O3G	3.66204	O2A	3.89874	O3G	4.82279	O2A	5.91717	O3G	5.55332	X388	NONE	O2A	10.3628	O3G	13.8253		GLN_T228_NE2..O3G(2.33)	GLN T228	O2G	3.24764	T231	3.25435	2.01665
987		RecA_F1	PF00006	ATP-synt_ab	A0ZW40_9CHLO	ATP synthase subunit alpha	6rd4	2.9	electron microscopy	ATP	U1001	0	MG	ARG	NONE	U329	NONE	O3A	10.7631	O1G	6.31979	Z385	NH1 weak.	O1A	3.34764	O2G	2.86844	O1A	4.28843	O2G	5.01776	O1A	5.52816	O2G	3.90087	Z388	NONE	O2A	9.08899	O2G	12.4688		GLN_U228_NE2..O2G(3.35)	GLN U228	O1G	3.68876	U231	2.83165	1.98954
988		RecA_F1	PF00006	ATP-synt_ab	A0ZW40_9CHLO	ATP synthase subunit alpha	6rd4	2.9	electron microscopy	ATP	V1000	0	MG	NONE	NONE	V329	NONE	O3A	10.5396	O1G	6.30954	Y385	NONE.	O2A	3.2986	O2G	4.53781	O2A	4.23154	O2G	6.542	O2A	4.36294	O2G	5.22438	Y388	NONE	O1A	8.6712	O2G	12.3669		GLN_V228_NE2..O2G(3.68)	GLN V228	O1G	3.28919	V231	2.80478	1.99231
989		RecA_F1	PF00006	ATP-synt_ab	A0ZW40_9CHLO	ATP synthase subunit alpha	6rd9	3	electron microscopy	ATP	T1001	0	MG	ARG	NONE	T329	NONE	O2A	10.1482	O1G	5.73328	X385	FORK.	O2A	4.95789	O3G	3.66198	O2A	3.89899	O3G	4.82244	O2A	5.91766	O3G	5.55357	X388	NONE	O2A	10.3631	O3G	13.8248		GLN_T228_NE2..O3G(2.33)	GLN T228	O2G	3.2476	T231	3.25509	2.01637
990		RecA_F1	PF00006	ATP-synt_ab	A0ZW40_9CHLO	ATP synthase subunit alpha	6rd9	3	electron microscopy	ATP	U1001	0	MG	ARG	NONE	U329	NONE	O3A	10.7628	O1G	6.3197	Z385	NH1 weak.	O1A	3.3477	O2G	2.86834	O1A	4.2885	O2G	5.01861	O1A	5.52771	O2G	3.90055	Z388	NONE	O2A	9.08866	O2G	12.4692		GLN_U228_NE2..O2G(3.35)	GLN U228	O1G	3.68874	U231	2.83182	1.98952
991		RecA_F1	PF00006	ATP-synt_ab	A0ZW40_9CHLO	ATP synthase subunit alpha	6rd9	3	electron microscopy	ATP	V1000	0	MG	NONE	NONE	V329	NONE	O3A	10.5397	O1G	6.30937	Y385	NONE.	O2A	3.29833	O2G	4.53753	O2A	4.23233	O2G	6.54176	O2A	4.36338	O2G	5.22422	Y388	NONE	O1A	8.6713	O2G	12.366		GLN_V228_NE2..O2G(3.68)	GLN V228	O1G	3.2888	V231	2.80485	1.99175
992		RecA_F1	PF00006	ATP-synt_ab	A0ZW40_9CHLO	ATP synthase subunit alpha	6rdb	2.8	electron microscopy	ATP	T1001	0	MG	NONE	NONE	T329	NONE	O3A	9.7793	O1G	5.57932	X385	NONE.	O2A	3.35178	O3G	6.02683	O2A	2.44041	O3G	4.34879	O2A	3.68992	O3G	4.63995	X388	NONE	O1A	10.5642	O3G	13.9307		GLN_T228_NE2..O3G(2.23)	GLN T228	O2G	4.097	T231	3.0954	1.65135
993		RecA_F1	PF00006	ATP-synt_ab	A0ZW40_9CHLO	ATP synthase subunit alpha	6rdb	2.8	electron microscopy	ATP	U1001	0	MG	ARG	NONE	U329	NONE	O2A	10.6282	O1G	6.39271	Z385	NH2 weak.	O2A	5.62761	O3G	2.90117	O2A	3.66086	O3G	2.91428	O2A	5.70687	O3G	4.65894	Z388	NONE	O2A	7.76552	O3G	10.869		GLN_U228_NE2..O3G(3.26)	GLN U228	O2G	3.47068	U231	2.70302	2.35949
994		RecA_F1	PF00006	ATP-synt_ab	A0ZW40_9CHLO	ATP synthase subunit alpha	6rdb	2.8	electron microscopy	ATP	V1001	0	MG	NONE	NONE	V329	NONE	O3A	11.0063	O1G	7.03002	Y385	NONE.	O2A	3.4008	O3G	4.18199	O2A	4.20749	O3G	6.10679	O2A	4.24527	O3G	4.76204	Y388	NONE	O1A	8.50132	O3G	11.7796		GLN_V228_NE2..O3G(3.76)	GLN V228	O2G	2.95687	V231	3.26313	2.28021
995		RecA_F1	PF00006	ATP-synt_ab	A0ZW40_9CHLO	ATP synthase subunit alpha	6rdc	3.2	electron microscopy	ATP	T1001	0	MG	NONE	1ARG	T329	NONE	O2A	10.3242	O1G	5.93856	X385	ONLY GAMMA weak.	O2A	7.09745	O3G	4.73273	O2A	4.86586	O3G	3.38034	O2A	6.71997	O3G	5.50919	X388	NONE	O2A	8.40078	O3G	11.2447		GLN_T228_NE2..O2G(3.12)	GLN T228	O2G	3.46608	T231	2.91669	2.0616
996		RecA_F1	PF00006	ATP-synt_ab	A0ZW40_9CHLO	ATP synthase subunit alpha	6rdc	3.2	electron microscopy	ATP	U1001	0	MG	ARG	NONE	U329	NONE	O3A	11.6596	O1G	7.2105	Z385	NH1 weak.	O2A	3.22658	O3G	3.31237	O2A	2.37121	O3G	4.53549	O2A	4.47822	O3G	5.20929	Z388	NONE	O2A	9.87348	O3G	13.251		GLN_U228_NE2..O2G(3.78)	GLN U228	O2G	3.35933	U231	2.92346	2.04123
997		RecA_F1	PF00006	ATP-synt_ab	A0ZW40_9CHLO	ATP synthase subunit alpha	6rdc	3.2	electron microscopy	ATP	V1001	0	MG	NONE	1ARG	V329	NONE	O3A	9.71827	O3G	5.5444	Y385	ONLY GAMMA weak.	O3A	5.57852	O2G	3.89696	O3A	5.42004	O2G	5.36704	O3A	7.07078	O2G	5.65906	Y388	NONE	O1A	10.3212	O2G	13.9021		GLN_V228_NE2..O1G(3.22)	GLN V228	O1G	2.47748	V231	3.49008	2.05211
998		RecA_F1	PF00006	ATP-synt_ab	A0ZW40_9CHLO	ATP synthase subunit alpha	6rde	2.9	electron microscopy	ATP	T1001	0	MG	ARG	NONE	T329	NONE	O3A	9.962	O2G	5.72971	X385	NH2 weak.	O3A	5.42719	O3G	1.75415	O2A	3.60957	O3G	2.71844	O2A	5.847	O3G	3.78866	X388	NONE	O2A	8.11194	O3G	11.4339			GLN T228	O2G	3.72962	T231	3.26816	2.48209
999		RecA_F1	PF00006	ATP-synt_ab	A0ZW40_9CHLO	ATP synthase subunit alpha	6rde	2.9	electron microscopy	ATP	U1001	0	MG	ARG	NONE	U329	NONE	O3A	11.7673	O1G	7.29863	Z385	NH1 weak.	O2A	3.17272	O3G	3.3902	O2A	2.51103	O3G	4.52968	O2A	4.54449	O3G	5.24768	Z388	NONE	O2A	10.017	O3G	13.3157		GLN_U228_NE2..O2G(3.78)	GLN U228	O2G	3.42641	U231	3.09736	2.06075
1000		RecA_F1	PF00006	ATP-synt_ab	A0ZW40_9CHLO	ATP synthase subunit alpha	6rde	2.9	electron microscopy	ATP	V1001	0	MG	NONE	NONE	V329	NONE	O3A	9.73126	O2G	5.22007	Y385	NONE.	O1A	5.83012	O1G	6.61293	O1A	7.93394	O1G	8.06021	O1A	6.45267	O1G	6.19953	Y388	NONE	O1A	9.84599	O1G	13.3241		GLN_V228_NE2..O3G(3.56)	GLN V228	O3G	2.19432	V231	3.77484	2.04649
1001		RecA_F1	PF00006	ATP-synt_ab	A0ZW40_9CHLO	ATP synthase subunit alpha	6rdg	2.9	electron microscopy	ATP	T1001	0	MG	NONE	NONE	T329	NONE	O2A	10.038	O3G	5.7447	X385	NONE.	O2A	5.77869	O2G	5.70168	O2A	5.39362	O2G	6.81881	O2A	5.65184	O2G	5.58601	X388	NONE	O2A	8.81004	O2G	12.4715			GLN T228	O1G	2.72367	T231	3.06133	2.5572
1002		RecA_F1	PF00006	ATP-synt_ab	A0ZW40_9CHLO	ATP synthase subunit alpha	6rdg	2.9	electron microscopy	ATP	U1001	0	MG	NONE	NONE	U329	NONE	O3A	10.0229	O3G	5.72991	Z385	NONE.	O2A	3.37594	O2G	6.87935	O2A	2.2483	O2G	4.66018	O2A	4.44449	O2G	6.18275	Z388	NONE	O2A	10.9233	O2G	14.5358		GLN_U228_NE2..O2G(2.26)	GLN U228	O1G	3.39289	U231	2.63087	2.512
1003		RecA_F1	PF00006	ATP-synt_ab	A0ZW40_9CHLO	ATP synthase subunit alpha	6rdg	2.9	electron microscopy	ATP	V1001	0	MG	ARG	NONE	V265	NONE	O1A	8.76046	O3G	5.99134	Y385	NH1 weak.	O1A	3.7584	O3G	2.46769	O1A	4.25193	O3G	4.63644	O1A	5.80435	O3G	3.6991	Y388	NONE	O2A	8.98876	O3G	12.4302			GLN V228	O2G	3.32428	V231	2.8407	2.65223
1004		RecA_F1	PF00006	ATP-synt_ab	A0ZW40_9CHLO	ATP synthase subunit alpha	6rdh	3	electron microscopy	ATP	T1001	0	MG	NONE	1ARG	T329	NONE	O3A	9.68087	O1G	5.51992	X385	ONLY GAMMA weak.	O2A	5.80535	O3G	3.67344	O2A	5.93802	O3G	5.23017	O2A	5.36996	O3G	4.98111	X388	NONE	O2A	10.0727	O3G	13.5803		GLN_T228_NE2..O2G(3.23)	GLN T228	O2G	4.43209	T231	4.26925	2.32326
1005		RecA_F1	PF00006	ATP-synt_ab	A0ZW40_9CHLO	ATP synthase subunit alpha	6rdh	3	electron microscopy	ATP	U1001	0	MG	ARG	NONE	U329	NONE	O2A	10.7435	O1G	6.78623	Z385	NH1 weak.	O2A	3.57594	O3G	3.89907	O2A	4.62186	O3G	3.61912	O2A	5.79391	O3G	5.23067	Z388	NONE	O2A	9.02301	O3G	12.0326		GLN_U228_NE2..O2G(3.72)	GLN U228	O2G	3.31737	U231	2.85905	2.05687
1006		RecA_F1	PF00006	ATP-synt_ab	A0ZW40_9CHLO	ATP synthase subunit alpha	6rdh	3	electron microscopy	ATP	V1001	0	MG	ARG	NONE	V265	NONE	O2A	10.8626	O2G	9.49	Y385	NH1 weak.	O2A	2.74367	O3G	3.98817	O2A	3.68075	O3G	6.16676	O2A	4.08795	O2G	5.22831	Y388	NONE	O1A	9.12038	O3G	12.6126		GLN_V228_NE2..O2G(3.42)	GLN V228	O1G	3.62478	V231	3.02783	2.02511
1007		RecA_F1	PF00006	ATP-synt_ab	A0ZW40_9CHLO	ATP synthase subunit alpha	6rdi	3.2	electron microscopy	ATP	T1001	0	MG	NONE	1ARG	T329	NONE	O3A	9.68087	O1G	5.51992	X385	ONLY GAMMA weak.	O2A	5.80535	O3G	3.67344	O2A	5.93802	O3G	5.23017	O2A	5.36996	O3G	4.98111	X388	NONE	O2A	10.0727	O3G	13.5803		GLN_T228_NE2..O2G(3.23)	GLN T228	O2G	4.43209	T231	4.26925	2.32326
1008		RecA_F1	PF00006	ATP-synt_ab	A0ZW40_9CHLO	ATP synthase subunit alpha	6rdi	3.2	electron microscopy	ATP	U1001	0	MG	ARG	NONE	U329	NONE	O2A	10.7435	O1G	6.78623	Z385	NH1 weak.	O2A	3.57594	O3G	3.89907	O2A	4.62186	O3G	3.61912	O2A	5.79391	O3G	5.23067	Z388	NONE	O2A	9.02301	O3G	12.0326		GLN_U228_NE2..O2G(3.72)	GLN U228	O2G	3.31737	U231	2.85905	2.05687
1009		RecA_F1	PF00006	ATP-synt_ab	A0ZW40_9CHLO	ATP synthase subunit alpha	6rdi	3.2	electron microscopy	ATP	V1001	0	MG	ARG	NONE	V265	NONE	O2A	10.8626	O2G	9.49	Y385	NH1 weak.	O2A	2.74367	O3G	3.98817	O2A	3.68075	O3G	6.16676	O2A	4.08795	O2G	5.22831	Y388	NONE	O1A	9.12038	O3G	12.6126		GLN_V228_NE2..O2G(3.42)	GLN V228	O1G	3.62478	V231	3.02783	2.02511
1010		RecA_F1	PF00006	ATP-synt_ab	A0ZW40_9CHLO	ATP synthase subunit alpha	6rdj	2.9	electron microscopy	ATP	T1001	0	MG	NONE	1ARG	T329	NONE	O3A	9.68084	O1G	5.51944	X385	ONLY GAMMA weak.	O2A	5.80527	O3G	3.67359	O2A	5.93802	O3G	5.23058	O2A	5.37013	O3G	4.98143	X388	NONE	O2A	10.0727	O3G	13.5805		GLN_T228_NE2..O2G(3.23)	GLN T228	O2G	4.43229	T231	4.26895	2.32258
1011		RecA_F1	PF00006	ATP-synt_ab	A0ZW40_9CHLO	ATP synthase subunit alpha	6rdj	2.9	electron microscopy	ATP	U1001	0	MG	ARG	NONE	U329	NONE	O2A	10.7434	O1G	6.78628	Z385	NH1 weak.	O2A	3.57619	O3G	3.89929	O2A	4.62188	O3G	3.61922	O2A	5.79364	O3G	5.23042	Z388	NONE	O2A	9.02327	O3G	12.0322		GLN_U228_NE2..O2G(3.72)	GLN U228	O2G	3.31792	U231	2.85861	2.05649
1012		RecA_F1	PF00006	ATP-synt_ab	A0ZW40_9CHLO	ATP synthase subunit alpha	6rdj	2.9	electron microscopy	ATP	V1001	0	MG	ARG	NONE	V265	NONE	O2A	10.8626	O2G	9.49079	Y385	NH1 weak.	O2A	2.74368	O3G	3.98877	O2A	3.68025	O3G	6.16669	O2A	4.08749	O2G	5.22883	Y388	NONE	O1A	9.12025	O3G	12.6131		GLN_V228_NE2..O2G(3.42)	GLN V228	O1G	3.62408	V231	3.02736	2.02482
1013		RecA_F1	PF00006	ATP-synt_ab	A0ZW40_9CHLO	ATP synthase subunit alpha	6rdk	3.7	electron microscopy	ATP	T1001	0	MG	ARG	NONE	T329	NONE	O3A	9.12807	O1G	4.70538	X385	NH2 weak.	O2A	3.06919	O3G	5.70379	O2A	3.53552	O3G	3.74709	O2A	4.71226	O3G	5.80679	X388	NONE	O2A	7.7914	O3G	11.1413		GLN_T228_NE2..O3G(3.61)	GLN T228	O2G	4.69953	T231	4.34522	2.11391
1014		RecA_F1	PF00006	ATP-synt_ab	A0ZW40_9CHLO	ATP synthase subunit alpha	6rdk	3.7	electron microscopy	ATP	U1001	0	MG	NONE	1ARG	U329	NONE	O3A	9.66725	O1G	5.53491	Z385	ONLY GAMMA weak.	O2A	6.91804	O3G	4.35678	O2A	4.65753	O3G	3.25061	O2A	6.43156	O3G	5.4323	Z388	NONE	O2A	8.62948	O3G	12.2465		GLN_U228_NE2..O2G(2.63)	GLN U228	O2G	3.32252	U231	2.39981	2.11653
1015		RecA_F1	PF00006	ATP-synt_ab	A0ZW40_9CHLO	ATP synthase subunit alpha	6rdk	3.7	electron microscopy	ATP	V1001	0	MG	ARG	NONE	V329	NONE	O3A	10.3672	O1G	5.9162	Y385	NH1.	O2A	3.03253	O3G	3.02149	O2A	4.03458	O3G	5.31177	O2A	3.87572	O3G	4.62735	Y388	NONE	O2A	8.05291	O3G	11.306			GLN V228	O2G	3.38036	V231	3.01972	2.16205
1016		RecA_F1	PF00006	ATP-synt_ab	A0ZW40_9CHLO	ATP synthase subunit alpha	6rdl	3.7	electron microscopy	ATP	T1001	0	MG	ARG	NONE	T329	NONE	O3A	9.12807	O1G	4.70538	X385	NH2 weak.	O2A	3.06919	O3G	5.70379	O2A	3.53552	O3G	3.74709	O2A	4.71226	O3G	5.80679	X388	NONE	O2A	7.7914	O3G	11.1413		GLN_T228_NE2..O3G(3.61)	GLN T228	O2G	4.69953	T231	4.34522	2.11391
1017		RecA_F1	PF00006	ATP-synt_ab	A0ZW40_9CHLO	ATP synthase subunit alpha	6rdl	3.7	electron microscopy	ATP	U1001	0	MG	NONE	1ARG	U329	NONE	O3A	9.66725	O1G	5.53491	Z385	ONLY GAMMA weak.	O2A	6.91804	O3G	4.35678	O2A	4.65753	O3G	3.25061	O2A	6.43156	O3G	5.4323	Z388	NONE	O2A	8.62948	O3G	12.2465		GLN_U228_NE2..O2G(2.63)	GLN U228	O2G	3.32252	U231	2.39981	2.11653
1018		RecA_F1	PF00006	ATP-synt_ab	A0ZW40_9CHLO	ATP synthase subunit alpha	6rdl	3.7	electron microscopy	ATP	V1001	0	MG	ARG	NONE	V329	NONE	O3A	10.3672	O1G	5.9162	Y385	NH1.	O2A	3.03253	O3G	3.02149	O2A	4.03458	O3G	5.31177	O2A	3.87572	O3G	4.62735	Y388	NONE	O2A	8.05291	O3G	11.306			GLN V228	O2G	3.38036	V231	3.01972	2.16205
1019		RecA_F1	PF00006	ATP-synt_ab	A0ZW40_9CHLO	ATP synthase subunit alpha	6rdm	3.44	electron microscopy	ATP	T1001	0	MG	ARG	NONE	T329	NONE	O3A	9.12873	O1G	4.70667	X385	NH2 weak.	O2A	3.069	O3G	5.70376	O2A	3.53489	O3G	3.74645	O2A	4.71248	O3G	5.80673	X388	NONE	O2A	7.79134	O3G	11.1408		GLN_T228_NE2..O3G(3.61)	GLN T228	O2G	4.69936	T231	4.3445	2.11459
1020		RecA_F1	PF00006	ATP-synt_ab	A0ZW40_9CHLO	ATP synthase subunit alpha	6rdm	3.44	electron microscopy	ATP	U1001	0	MG	NONE	1ARG	U329	NONE	O3A	9.66742	O1G	5.53436	Z385	ONLY GAMMA weak.	O2A	6.91857	O3G	4.3573	O2A	4.65765	O3G	3.24976	O2A	6.43146	O3G	5.43205	Z388	NONE	O2A	8.62938	O3G	12.2455		GLN_U228_NE2..O2G(2.63)	GLN U228	O2G	3.3221	U231	2.39994	2.11731
1021		RecA_F1	PF00006	ATP-synt_ab	A0ZW40_9CHLO	ATP synthase subunit alpha	6rdm	3.44	electron microscopy	ATP	V1001	0	MG	ARG	NONE	V329	NONE	O3A	10.3672	O1G	5.91603	Y385	NH1.	O2A	3.03287	O3G	3.02193	O2A	4.03519	O3G	5.31234	O2A	3.87619	O3G	4.62803	Y388	NONE	O2A	8.05277	O3G	11.3064			GLN V228	O2G	3.38019	V231	3.01967	2.16208
1022		RecA_F1	PF00006	ATP-synt_ab	A0ZW40_9CHLO	ATP synthase subunit alpha	6rdn	3.2	electron microscopy	ATP	T1001	0	MG	ARG	NONE	T329	NONE	O3A	9.88809	O1G	5.62781	X385	NH2 weak.	O2A	2.72349	O3G	4.83724	O2A	3.52189	O3G	3.60853	O2A	4.20487	O3G	5.39278	X388	NONE	O2A	10.1841	O3G	12.9696		GLN_T228_NE2..O2G(3.07),NE2..O3G(2.73)	GLN T228	O2G	4.65302	T231	4.06499	2.11434
1023		RecA_F1	PF00006	ATP-synt_ab	A0ZW40_9CHLO	ATP synthase subunit alpha	6rdn	3.2	electron microscopy	ATP	U1001	0	MG	ARG	NONE	U329	NONE	O2A	10.5721	O1G	6.39048	Z385	NH2 weak.	O2A	5.01733	O2G	2.7176	O2A	3.57947	O3G	3.56589	O2A	5.86916	O3G	4.91503	Z388	NONE	O2A	8.09542	O3G	11.1007			GLN U228	O2G	3.56614	U231	3.13451	2.1048
1024		RecA_F1	PF00006	ATP-synt_ab	A0ZW40_9CHLO	ATP synthase subunit alpha	6rdn	3.2	electron microscopy	ATP	V1001	0	MG	ARG	NONE	V329	NONE	O3A	10.6823	O1G	6.28437	Y385	NH1 weak.	O2A	3.16627	O3G	3.7857	O2A	3.86433	O3G	5.90164	O2A	4.19884	O2G	5.36686	Y388	NONE	O1A	8.44718	O3G	11.7046		GLN_V228_NE2..O2G(3.10)	GLN V228	O2G	3.73923	V231	3.17141	2.02333
1025		RecA_F1	PF00006	ATP-synt_ab	A0ZW40_9CHLO	ATP synthase subunit alpha	6rdo	3.1	electron microscopy	ATP	T1001	0	MG	ARG	NONE	T329	NONE	O3A	9.88809	O1G	5.62781	X385	NH2 weak.	O2A	2.72349	O3G	4.83724	O2A	3.52189	O3G	3.60853	O2A	4.20487	O3G	5.39278	X388	NONE	O2A	10.1841	O3G	12.9696		GLN_T228_NE2..O2G(3.07),NE2..O3G(2.73)	GLN T228	O2G	4.65302	T231	4.06499	2.11434
1026		RecA_F1	PF00006	ATP-synt_ab	A0ZW40_9CHLO	ATP synthase subunit alpha	6rdo	3.1	electron microscopy	ATP	U1001	0	MG	ARG	NONE	U329	NONE	O2A	10.5721	O1G	6.39048	Z385	NH2 weak.	O2A	5.01733	O2G	2.7176	O2A	3.57947	O3G	3.56589	O2A	5.86916	O3G	4.91503	Z388	NONE	O2A	8.09542	O3G	11.1007			GLN U228	O2G	3.56614	U231	3.13451	2.1048
1027		RecA_F1	PF00006	ATP-synt_ab	A0ZW40_9CHLO	ATP synthase subunit alpha	6rdo	3.1	electron microscopy	ATP	V1001	0	MG	ARG	NONE	V329	NONE	O3A	10.6823	O1G	6.28437	Y385	NH1 weak.	O2A	3.16627	O3G	3.7857	O2A	3.86433	O3G	5.90164	O2A	4.19884	O2G	5.36686	Y388	NONE	O1A	8.44718	O3G	11.7046		GLN_V228_NE2..O2G(3.10)	GLN V228	O2G	3.73923	V231	3.17141	2.02333
1028		RecA_F1	PF00006	ATP-synt_ab	A0ZW40_9CHLO	ATP synthase subunit alpha	6rdp	2.8	electron microscopy	ATP	T1001	0	MG	ARG	NONE	T329	NONE	O3A	9.88817	O1G	5.6278	X385	NH2 weak.	O2A	2.72364	O3G	4.83702	O2A	3.52127	O3G	3.60783	O2A	4.20513	O3G	5.39303	X388	NONE	O2A	10.1848	O3G	12.9697		GLN_T228_NE2..O2G(3.07),NE2..O3G(2.74)	GLN T228	O2G	4.6525	T231	4.06479	2.11466
1029		RecA_F1	PF00006	ATP-synt_ab	A0ZW40_9CHLO	ATP synthase subunit alpha	6rdp	2.8	electron microscopy	ATP	U1001	0	MG	ARG	NONE	U329	NONE	O2A	10.5716	O1G	6.39024	Z385	NH2 weak.	O2A	5.01686	O2G	2.71746	O2A	3.57966	O3G	3.56514	O2A	5.86907	O3G	4.91485	Z388	NONE	O2A	8.09596	O3G	11.1003			GLN U228	O2G	3.56631	U231	3.13381	2.1043
1030		RecA_F1	PF00006	ATP-synt_ab	A0ZW40_9CHLO	ATP synthase subunit alpha	6rdp	2.8	electron microscopy	ATP	V1001	0	MG	ARG	NONE	V329	NONE	O3A	10.6822	O1G	6.28427	Y385	NH1 weak.	O2A	3.16609	O3G	3.78545	O2A	3.8642	O3G	5.9014	O2A	4.19849	O2G	5.36642	Y388	NONE	O1A	8.44785	O3G	11.7045		GLN_V228_NE2..O2G(3.10)	GLN V228	O2G	3.73957	V231	3.17159	2.02344
1031		RecA_F1	PF00006	ATP-synt_ab	A0ZW40_9CHLO	ATP synthase subunit alpha	6rdq	4	electron microscopy	ATP	T1001	0	MG	NONE	NONE	T329	NONE	O3A	10.3609	O2G	6.04054	X385	NONE.	O2A	3.9058	O3G	4.77773	O2A	4.70236	O3G	4.24341	O2A	4.48776	O3G	6.01772	X388	NONE	O2A	10.2091	O3G	14.1254		GLN_T228_NE2..O2G(3.02)	GLN T228	O2G	5.64725	T231	4.22406	2.28654
1032		RecA_F1	PF00006	ATP-synt_ab	A0ZW40_9CHLO	ATP synthase subunit alpha	6rdq	4	electron microscopy	ATP	U1001	0	MG	ARG	NONE	U265	NONE	O2A	9.52654	O3G	7.4667	Z385	NH2 weak.	O2A	5.62922	O3G	3.45276	O2A	3.47057	O3G	3.22718	O2A	5.3332	O3G	4.88142	Z388	NONE	O2A	7.76736	O3G	11.3031			GLN U228	O2G	3.15572	U231	2.52008	2.17437
1033		RecA_F1	PF00006	ATP-synt_ab	A0ZW40_9CHLO	ATP synthase subunit alpha	6rdq	4	electron microscopy	ATP	V1001	0	MG	ARG	NONE	V329	NONE	O3A	11.7422	O2G	7.16277	Y385	NH1 weak.	O2A	3.57707	O3G	3.48527	O2A	4.2275	O3G	5.63633	O2A	3.5839	O3G	4.81996	Y388	NONE	O2A	8.04979	O3G	11.4003		GLN_V228_NE2..O2G(2.76)	GLN V228	O2G	3.47547	V231	2.38137	2.24468
1034		RecA_F1	PF00006	ATP-synt_ab	A0ZW40_9CHLO	ATP synthase subunit alpha	6rdr	4.1	electron microscopy	ATP	T1001	0	MG	NONE	NONE	T329	NONE	O3A	10.3609	O2G	6.04054	X385	NONE.	O2A	3.9058	O3G	4.77773	O2A	4.70236	O3G	4.24341	O2A	4.48776	O3G	6.01772	X388	NONE	O2A	10.2091	O3G	14.1254		GLN_T228_NE2..O2G(3.02)	GLN T228	O2G	5.64725	T231	4.22406	2.28654
1035		RecA_F1	PF00006	ATP-synt_ab	A0ZW40_9CHLO	ATP synthase subunit alpha	6rdr	4.1	electron microscopy	ATP	U1001	0	MG	ARG	NONE	U265	NONE	O2A	9.52654	O3G	7.4667	Z385	NH2 weak.	O2A	5.62922	O3G	3.45276	O2A	3.47057	O3G	3.22718	O2A	5.3332	O3G	4.88142	Z388	NONE	O2A	7.76736	O3G	11.3031			GLN U228	O2G	3.15572	U231	2.52008	2.17437
1036		RecA_F1	PF00006	ATP-synt_ab	A0ZW40_9CHLO	ATP synthase subunit alpha	6rdr	4.1	electron microscopy	ATP	V1001	0	MG	ARG	NONE	V329	NONE	O3A	11.7422	O2G	7.16277	Y385	NH1 weak.	O2A	3.57707	O3G	3.48527	O2A	4.2275	O3G	5.63633	O2A	3.5839	O3G	4.81996	Y388	NONE	O2A	8.04979	O3G	11.4003		GLN_V228_NE2..O2G(2.76)	GLN V228	O2G	3.47547	V231	2.38137	2.24468
1037		RecA_F1	PF00006	ATP-synt_ab	A0ZW40_9CHLO	ATP synthase subunit alpha	6rds	3.8	electron microscopy	ATP	T1001	0	MG	NONE	NONE	T329	NONE	O3A	10.3604	O2G	6.04038	X385	NONE.	O2A	3.90561	O3G	4.7784	O2A	4.70181	O3G	4.24343	O2A	4.48719	O3G	6.01734	X388	NONE	O2A	10.209	O3G	14.1255		GLN_T228_NE2..O2G(3.02)	GLN T228	O2G	5.6468	T231	4.22442	2.28672
1038		RecA_F1	PF00006	ATP-synt_ab	A0ZW40_9CHLO	ATP synthase subunit alpha	6rds	3.8	electron microscopy	ATP	U1001	0	MG	ARG	NONE	U265	NONE	O2A	9.52665	O3G	7.46686	Z385	NH2 weak.	O2A	5.62983	O3G	3.45336	O2A	3.47093	O3G	3.22748	O2A	5.33332	O3G	4.88207	Z388	NONE	O2A	7.76684	O3G	11.3029			GLN U228	O2G	3.15594	U231	2.52046	2.17427
1039		RecA_F1	PF00006	ATP-synt_ab	A0ZW40_9CHLO	ATP synthase subunit alpha	6rds	3.8	electron microscopy	ATP	V1001	0	MG	ARG	NONE	V329	NONE	O3A	11.7426	O2G	7.16305	Y385	NH1 weak.	O2A	3.57641	O3G	3.48528	O2A	4.22754	O3G	5.63701	O2A	3.58323	O3G	4.81994	Y388	NONE	O2A	8.04889	O3G	11.4		GLN_V228_NE2..O2G(2.76)	GLN V228	O2G	3.47585	V231	2.38107	2.24443
1040		RecA_F1	PF00006	ATP-synt_ab	A0ZW40_9CHLO	ATP synthase subunit alpha	6rdt	3.4	electron microscopy	ATP	T1001	0	MG	ARG	NONE	T329	NONE	O3A	9.68048	O1G	5.69866	X385	NH1 weak.	O2A	3.56251	O3G	3.24521	O2A	2.55921	O3G	5.07067	O2A	4.65788	O3G	5.08901	X388	NONE	O2A	9.6486	O3G	13.4421		GLN_T228_NE2..O3G(3.33)	GLN T228	O2G	4.39336	T231	3.53089	2.13427
1041		RecA_F1	PF00006	ATP-synt_ab	A0ZW40_9CHLO	ATP synthase subunit alpha	6rdt	3.4	electron microscopy	ATP	U1001	0	MG	ARG	NONE	U265	NONE	O2A	8.65211	O3G	6.74942	Z385	NH2 weak.	O2A	5.91389	O3G	3.61985	O2A	3.82367	O3G	2.95489	O2A	5.90969	O3G	5.0189	Z388	NONE	O2A	9.26978	O3G	12.2496			GLN U228	O2G	3.17923	U231	2.57277	2.28579
1042		RecA_F1	PF00006	ATP-synt_ab	A0ZW40_9CHLO	ATP synthase subunit alpha	6rdt	3.4	electron microscopy	ATP	V1001	0	MG	NONE	NONE	V329	NONE	O2A	10.561	O2G	6.2824	Y385	NONE.	O2A	4.74316	O1G	4.97624	O2A	5.26749	O1G	6.67706	O2A	5.0009	O3G	5.82922	Y388	NONE	O1A	10.0669	O1G	13.647		GLN_V228_NE2..O3G(3.90)	GLN V228	O2G	3.66538	V231	2.96735	2.05838
1043		RecA_F1	PF00006	ATP-synt_ab	A0ZW40_9CHLO	ATP synthase subunit alpha	6rdu	3.5	electron microscopy	ATP	T1001	0	MG	ARG	NONE	T329	NONE	O3A	9.68048	O1G	5.69866	X385	NH1 weak.	O2A	3.56251	O3G	3.24521	O2A	2.55921	O3G	5.07067	O2A	4.65788	O3G	5.08901	X388	NONE	O2A	9.6486	O3G	13.4421		GLN_T228_NE2..O3G(3.33)	GLN T228	O2G	4.39336	T231	3.53089	2.13427
1044		RecA_F1	PF00006	ATP-synt_ab	A0ZW40_9CHLO	ATP synthase subunit alpha	6rdu	3.5	electron microscopy	ATP	U1001	0	MG	ARG	NONE	U265	NONE	O2A	8.65211	O3G	6.74942	Z385	NH2 weak.	O2A	5.91389	O3G	3.61985	O2A	3.82367	O3G	2.95489	O2A	5.90969	O3G	5.0189	Z388	NONE	O2A	9.26978	O3G	12.2496			GLN U228	O2G	3.17923	U231	2.57277	2.28579
1045		RecA_F1	PF00006	ATP-synt_ab	A0ZW40_9CHLO	ATP synthase subunit alpha	6rdu	3.5	electron microscopy	ATP	V1001	0	MG	NONE	NONE	V329	NONE	O2A	10.561	O2G	6.2824	Y385	NONE.	O2A	4.74316	O1G	4.97624	O2A	5.26749	O1G	6.67706	O2A	5.0009	O3G	5.82922	Y388	NONE	O1A	10.0669	O1G	13.647		GLN_V228_NE2..O3G(3.90)	GLN V228	O2G	3.66538	V231	2.96735	2.05838
1046		RecA_F1	PF00006	ATP-synt_ab	A0ZW40_9CHLO	ATP synthase subunit alpha	6rdv	3.1	electron microscopy	ATP	T1001	0	MG	ARG	NONE	T329	NONE	O3A	9.67969	O1G	5.69827	X385	NH1 weak.	O2A	3.56246	O3G	3.24486	O2A	2.55885	O3G	5.07069	O2A	4.65776	O3G	5.08851	X388	NONE	O2A	9.64812	O3G	13.4413		GLN_T228_NE2..O3G(3.33)	GLN T228	O2G	4.3933	T231	3.53139	2.13446
1047		RecA_F1	PF00006	ATP-synt_ab	A0ZW40_9CHLO	ATP synthase subunit alpha	6rdv	3.1	electron microscopy	ATP	U1001	0	MG	ARG	NONE	U265	NONE	O2A	8.65272	O3G	6.7495	Z385	NH2 weak.	O2A	5.91396	O3G	3.61965	O2A	3.82386	O3G	2.95498	O2A	5.90963	O3G	5.01828	Z388	NONE	O2A	9.27044	O3G	12.25			GLN U228	O2G	3.17952	U231	2.57267	2.28553
1048		RecA_F1	PF00006	ATP-synt_ab	A0ZW40_9CHLO	ATP synthase subunit alpha	6rdv	3.1	electron microscopy	ATP	V1001	0	MG	NONE	NONE	V329	NONE	O2A	10.5615	O2G	6.28298	Y385	NONE.	O2A	4.74246	O1G	4.97676	O2A	5.26735	O1G	6.67787	O2A	5.00047	O3G	5.82935	Y388	NONE	O1A	10.067	O1G	13.6477		GLN_V228_NE2..O3G(3.90)	GLN V228	O2G	3.66444	V231	2.96681	2.05865
1049		RecA_F1	PF00006	ATP-synt_ab	A0ZW40_9CHLO	ATP synthase subunit alpha	6rdw	3.8	electron microscopy	ATP	T1001	0	MG	ARG	NONE	T329	NONE	O3A	8.86848	O1G	4.86656	X385	FORK.	O2A	3.67435	O3G	5.11138	O2A	4.07286	O3G	3.82668	O2A	4.92023	O3G	6.10561	X388	NONE	O2A	9.46725	O3G	13.4772		GLN_T228_NE2..O2G(3.03)	GLN T228	O2G	4.54621	T231	3.15082	2.38993
1050		RecA_F1	PF00006	ATP-synt_ab	A0ZW40_9CHLO	ATP synthase subunit alpha	6rdw	3.8	electron microscopy	ATP	U1001	0	MG	NONE	1ARG	U329	NONE	O3A	9.89668	O1G	5.64027	Z385	ONLY GAMMA weak.	O2A	6.91927	O3G	4.17934	O2A	4.84678	O3G	3.38309	O2A	6.9282	O3G	5.5219	Z388	NONE	O2A	8.72945	O3G	11.2951			GLN U228	O2G	3.47551	U231	2.8001	2.44545
1051		RecA_F1	PF00006	ATP-synt_ab	A0ZW40_9CHLO	ATP synthase subunit alpha	6rdw	3.8	electron microscopy	ATP	V1001	0	MG	NONE	NONE	V329	NONE	O3A	10.0586	O1G	5.74424	Y385	NONE.	O2A	3.11442	O3G	4.84558	O2A	4.89061	O3G	6.88683	O2A	3.71843	O3G	5.6354	Y388	NONE	O2A	9.70151	O3G	13.708			GLN V228	O2G	3.2676	V231	2.5712	2.24936
1052		RecA_F1	PF00006	ATP-synt_ab	A0ZW40_9CHLO	ATP synthase subunit alpha	6rdx	3.9	electron microscopy	ATP	T1001	0	MG	ARG	NONE	T329	NONE	O3A	8.86848	O1G	4.86656	X385	FORK.	O2A	3.67435	O3G	5.11138	O2A	4.07286	O3G	3.82668	O2A	4.92023	O3G	6.10561	X388	NONE	O2A	9.46725	O3G	13.4772		GLN_T228_NE2..O2G(3.03)	GLN T228	O2G	4.54621	T231	3.15082	2.38993
1053		RecA_F1	PF00006	ATP-synt_ab	A0ZW40_9CHLO	ATP synthase subunit alpha	6rdx	3.9	electron microscopy	ATP	U1001	0	MG	NONE	1ARG	U329	NONE	O3A	9.89668	O1G	5.64027	Z385	ONLY GAMMA weak.	O2A	6.91927	O3G	4.17934	O2A	4.84678	O3G	3.38309	O2A	6.9282	O3G	5.5219	Z388	NONE	O2A	8.72945	O3G	11.2951			GLN U228	O2G	3.47551	U231	2.8001	2.44545
1054		RecA_F1	PF00006	ATP-synt_ab	A0ZW40_9CHLO	ATP synthase subunit alpha	6rdx	3.9	electron microscopy	ATP	V1001	0	MG	NONE	NONE	V329	NONE	O3A	10.0586	O1G	5.74424	Y385	NONE.	O2A	3.11442	O3G	4.84558	O2A	4.89061	O3G	6.88683	O2A	3.71843	O3G	5.6354	Y388	NONE	O2A	9.70151	O3G	13.708			GLN V228	O2G	3.2676	V231	2.5712	2.24936
1055		RecA_F1	PF00006	ATP-synt_ab	A0ZW40_9CHLO	ATP synthase subunit alpha	6rdy	3.6	electron microscopy	ATP	T1001	0	MG	ARG	NONE	T329	NONE	O3A	8.86862	O1G	4.86664	X385	FORK.	O2A	3.67447	O3G	5.11128	O2A	4.07246	O3G	3.82648	O2A	4.92013	O3G	6.10536	X388	NONE	O2A	9.4681	O3G	13.4775		GLN_T228_NE2..O2G(3.03)	GLN T228	O2G	4.5457	T231	3.15091	2.38949
1056		RecA_F1	PF00006	ATP-synt_ab	A0ZW40_9CHLO	ATP synthase subunit alpha	6rdy	3.6	electron microscopy	ATP	U1001	0	MG	NONE	1ARG	U329	NONE	O3A	9.89714	O1G	5.64047	Z385	ONLY GAMMA weak.	O2A	6.91973	O3G	4.18002	O2A	4.84677	O3G	3.3833	O2A	6.92785	O3G	5.52228	Z388	NONE	O2A	8.72967	O3G	11.2952			GLN U228	O2G	3.4755	U231	2.79961	2.44598
1057		RecA_F1	PF00006	ATP-synt_ab	A0ZW40_9CHLO	ATP synthase subunit alpha	6rdy	3.6	electron microscopy	ATP	V1001	0	MG	NONE	NONE	V329	NONE	O3A	10.0589	O1G	5.74394	Y385	NONE.	O2A	3.11435	O3G	4.84599	O2A	4.8905	O3G	6.88655	O2A	3.71824	O3G	5.63487	Y388	NONE	O2A	9.70145	O3G	13.7082			GLN V228	O2G	3.26726	V231	2.57129	2.24965
1058		RecA_F1	PF00006	ATP-synt_ab	A0ZW40_9CHLO	ATP synthase subunit alpha	6rdz	3.5	electron microscopy	ATP	T1001	0	MG	NONE	1ARG	T329	NONE	O3A	10.0504	O1G	5.76192	X385	ONLY GAMMA weak.	O2A	6.94088	O2G	4.51701	O2A	4.77318	O3G	3.46933	O2A	6.36949	O3G	5.4049	X388	NONE	O2A	8.42799	O3G	11.6681			GLN T228	O2G	3.34046	T231	4.34634	2.26525
1059		RecA_F1	PF00006	ATP-synt_ab	A0ZW40_9CHLO	ATP synthase subunit alpha	6rdz	3.5	electron microscopy	ATP	U1001	0	MG	ARG	NONE	U329	NONE	O3A	11.6573	O1G	7.20892	Z385	NH1.	O2A	3.16957	O3G	2.61986	O2A	2.50978	O3G	4.09233	O2A	4.27118	O3G	4.84605	Z388	NONE	O2A	8.03166	O3G	11.2073			GLN U228	O2G	3.32776	U231	2.87856	2.2956
1060		RecA_F1	PF00006	ATP-synt_ab	A0ZW40_9CHLO	ATP synthase subunit alpha	6rdz	3.5	electron microscopy	ATP	V1001	0	MG	NONE	NONE	V329	NONE	O3A	9.96069	O2G	5.98528	Y385	NONE.	O1A	6.17781	O1G	6.33849	O1A	8.04253	O1G	6.89093	O1A	6.67508	O1G	6.09203	Y388	NONE	O1A	10.4534	O1G	13.5876		GLN_V228_NE2..O3G(3.49)	GLN V228	O3G	2.70075	V231	2.87087	2.28737
1061		RecA_F1	PF00006	ATP-synt_ab	A0ZW40_9CHLO	ATP synthase subunit alpha	6re0	3.6	electron microscopy	ATP	T1001	0	MG	NONE	1ARG	T329	NONE	O3A	10.0504	O1G	5.76192	X385	ONLY GAMMA weak.	O2A	6.94088	O2G	4.51701	O2A	4.77318	O3G	3.46933	O2A	6.36949	O3G	5.4049	X388	NONE	O2A	8.42799	O3G	11.6681			GLN T228	O2G	3.34046	T231	4.34634	2.26525
1062		RecA_F1	PF00006	ATP-synt_ab	A0ZW40_9CHLO	ATP synthase subunit alpha	6re0	3.6	electron microscopy	ATP	U1001	0	MG	ARG	NONE	U329	NONE	O3A	11.6573	O1G	7.20892	Z385	NH1.	O2A	3.16957	O3G	2.61986	O2A	2.50978	O3G	4.09233	O2A	4.27118	O3G	4.84605	Z388	NONE	O2A	8.03166	O3G	11.2073			GLN U228	O2G	3.32776	U231	2.87856	2.2956
1063		RecA_F1	PF00006	ATP-synt_ab	A0ZW40_9CHLO	ATP synthase subunit alpha	6re0	3.6	electron microscopy	ATP	V1001	0	MG	NONE	NONE	V329	NONE	O3A	9.96069	O2G	5.98528	Y385	NONE.	O1A	6.17781	O1G	6.33849	O1A	8.04253	O1G	6.89093	O1A	6.67508	O1G	6.09203	Y388	NONE	O1A	10.4534	O1G	13.5876		GLN_V228_NE2..O3G(3.49)	GLN V228	O3G	2.70075	V231	2.87087	2.28737
1064		RecA_F1	PF00006	ATP-synt_ab	A0ZW40_9CHLO	ATP synthase subunit alpha	6re1	3.2	electron microscopy	ATP	T1001	0	MG	NONE	1ARG	T329	NONE	O3A	10.0498	O1G	5.76246	X385	ONLY GAMMA weak.	O2A	6.9416	O2G	4.51693	O2A	4.77384	O3G	3.46941	O2A	6.37024	O3G	5.4054	X388	NONE	O2A	8.42759	O3G	11.6678			GLN T228	O2G	3.33999	T231	4.3462	2.26507
1065		RecA_F1	PF00006	ATP-synt_ab	A0ZW40_9CHLO	ATP synthase subunit alpha	6re1	3.2	electron microscopy	ATP	U1001	0	MG	ARG	NONE	U329	NONE	O3A	11.6583	O1G	7.2091	Z385	NH1.	O2A	3.16963	O3G	2.61971	O2A	2.51045	O3G	4.09234	O2A	4.2714	O3G	4.84592	Z388	NONE	O2A	8.032	O3G	11.2072			GLN U228	O2G	3.32768	U231	2.87831	2.29545
1066		RecA_F1	PF00006	ATP-synt_ab	A0ZW40_9CHLO	ATP synthase subunit alpha	6re1	3.2	electron microscopy	ATP	V1001	0	MG	NONE	NONE	V329	NONE	O3A	9.9612	O2G	5.98577	Y385	NONE.	O1A	6.1777	O1G	6.33868	O1A	8.04293	O1G	6.89139	O1A	6.67455	O1G	6.092	Y388	NONE	O1A	10.4534	O1G	13.588		GLN_V228_NE2..O3G(3.49)	GLN V228	O3G	2.7015	V231	2.87064	2.28739
1067		RecA_F1	PF00006	ATP-synt_ab	A0ZW40_9CHLO	ATP synthase subunit alpha	6re2	3.2	electron microscopy	ATP	T1001	0	MG	NONE	1ARG	T329	NONE	O3A	9.92964	O1G	5.51297	X385	ONLY GAMMA weak.	O2A	6.93466	O3G	4.43074	O2A	4.72221	O3G	3.22323	O2A	6.60315	O3G	5.21727	X388	NONE	O2A	8.2251	O3G	11.2895			GLN T228	O2G	3.39239	T231	4.09549	2.391
1068		RecA_F1	PF00006	ATP-synt_ab	A0ZW40_9CHLO	ATP synthase subunit alpha	6re2	3.2	electron microscopy	ATP	U1001	0	MG	ARG	NONE	U329	NONE	O3A	10.856	O1G	6.33894	Z385	FORK.	O2A	4.03288	O3G	3.32014	O2A	2.89279	O3G	4.43443	O2A	4.97137	O3G	5.22694	Z388	NONE	O2A	9.12497	O3G	11.9738		GLN_U228_NE2..O2G(3.97)	GLN U228	O2G	3.21606	U231	2.97027	2.33916
1069		RecA_F1	PF00006	ATP-synt_ab	A0ZW40_9CHLO	ATP synthase subunit alpha	6re2	3.2	electron microscopy	ATP	V1001	0	MG	NONE	NONE	V329	NONE	O3A	9.41805	O2G	5.25621	Y385	NONE.	O1A	5.50656	O1G	6.70325	O1A	7.29099	O1G	6.99498	O1A	5.94703	O1G	6.09729	Y388	NONE	O1A	10.3129	O1G	13.5535		GLN_V228_NE2..O3G(3.65)	GLN V228	O3G	2.40115	V231	3.18172	2.36906
1070		RecA_F1	PF00006	ATP-synt_ab	A0ZW40_9CHLO	ATP synthase subunit alpha	6re3	3.3	electron microscopy	ATP	T1001	0	MG	NONE	1ARG	T329	NONE	O3A	9.92964	O1G	5.51297	X385	ONLY GAMMA weak.	O2A	6.93466	O3G	4.43074	O2A	4.72221	O3G	3.22323	O2A	6.60315	O3G	5.21727	X388	NONE	O2A	8.2251	O3G	11.2895			GLN T228	O2G	3.39239	T231	4.09549	2.391
1071		RecA_F1	PF00006	ATP-synt_ab	A0ZW40_9CHLO	ATP synthase subunit alpha	6re3	3.3	electron microscopy	ATP	U1001	0	MG	ARG	NONE	U329	NONE	O3A	10.856	O1G	6.33894	Z385	FORK.	O2A	4.03288	O3G	3.32014	O2A	2.89279	O3G	4.43443	O2A	4.97137	O3G	5.22694	Z388	NONE	O2A	9.12497	O3G	11.9738		GLN_U228_NE2..O2G(3.97)	GLN U228	O2G	3.21606	U231	2.97027	2.33916
1072		RecA_F1	PF00006	ATP-synt_ab	A0ZW40_9CHLO	ATP synthase subunit alpha	6re3	3.3	electron microscopy	ATP	V1001	0	MG	NONE	NONE	V329	NONE	O3A	9.41805	O2G	5.25621	Y385	NONE.	O1A	5.50656	O1G	6.70325	O1A	7.29099	O1G	6.99498	O1A	5.94703	O1G	6.09729	Y388	NONE	O1A	10.3129	O1G	13.5535		GLN_V228_NE2..O3G(3.65)	GLN V228	O3G	2.40115	V231	3.18172	2.36906
1073		RecA_F1	PF00006	ATP-synt_ab	A0ZW40_9CHLO	ATP synthase subunit alpha	6re4	3	electron microscopy	ATP	T1001	0	MG	NONE	1ARG	T329	NONE	O3A	9.93051	O1G	5.51382	X385	ONLY GAMMA weak.	O2A	6.93437	O3G	4.4309	O2A	4.72197	O3G	3.22357	O2A	6.60298	O3G	5.21751	X388	NONE	O2A	8.22499	O3G	11.2893			GLN T228	O2G	3.39231	T231	4.09577	2.39073
1074		RecA_F1	PF00006	ATP-synt_ab	A0ZW40_9CHLO	ATP synthase subunit alpha	6re4	3	electron microscopy	ATP	U1001	0	MG	ARG	NONE	U329	NONE	O3A	10.8563	O1G	6.33864	Z385	FORK.	O2A	4.03191	O3G	3.3199	O2A	2.89285	O3G	4.43448	O2A	4.97144	O3G	5.22713	Z388	NONE	O2A	9.12499	O3G	11.9734		GLN_U228_NE2..O2G(3.97)	GLN U228	O2G	3.21667	U231	2.97028	2.33997
1075		RecA_F1	PF00006	ATP-synt_ab	A0ZW40_9CHLO	ATP synthase subunit alpha	6re4	3	electron microscopy	ATP	V1001	0	MG	NONE	NONE	V329	NONE	O3A	9.41728	O2G	5.25602	Y385	NONE.	O1A	5.50665	O1G	6.70371	O1A	7.29071	O1G	6.9948	O1A	5.94662	O1G	6.09701	Y388	NONE	O1A	10.3127	O1G	13.5538		GLN_V228_NE2..O3G(3.65)	GLN V228	O3G	2.40155	V231	3.18237	2.36941
1076		RecA_F1	PF00006	ATP-synt_ab	A0ZW40_9CHLO	ATP synthase subunit alpha	6re5	3.2	electron microscopy	ATP	T1001	0	MG	ARG	NONE	T329	NONE	O3A	10.3185	O1G	5.99455	X385	NH2 weak.	O3A	4.81297	O3G	2.3742	O2A	3.40272	O3G	3.49798	O2A	5.66156	O3G	4.42183	X388	NONE	O2A	8.34522	O3G	11.3787			GLN T228	O2G	3.31755	T231	4.26477	2.22795
1077		RecA_F1	PF00006	ATP-synt_ab	A0ZW40_9CHLO	ATP synthase subunit alpha	6re5	3.2	electron microscopy	ATP	U1001	0	MG	ARG	NONE	U329	NONE	O2A	11.7023	O1G	7.3544	Z385	NH1 weak.	O2A	2.63103	O2G	3.73691	O2A	2.90386	O3G	5.57449	O2A	4.42932	O2G	5.55443	Z388	NONE	O2A	8.57263	O2G	11.9273		GLN_U228_NE2..O2G(2.82)	GLN U228	O1G	3.58777	U231	2.77619	2.34387
1078		RecA_F1	PF00006	ATP-synt_ab	A0ZW40_9CHLO	ATP synthase subunit alpha	6re5	3.2	electron microscopy	ATP	V1001	0	MG	NONE	NONE	V329	NONE	O3A	9.88671	O2G	5.47111	V227	NONE.	O2A	10.0868	O3G	7.08025	O2A	12.1079	O3G	9.02588	O3A	10.8695	O3G	7.33332	Y388	NONE	O1A	10.121	O1G	13.1211			GLN V228	O3G	2.40278	V231	3.41735	2.28038
1079		RecA_F1	PF00006	ATP-synt_ab	A0ZW40_9CHLO	ATP synthase subunit alpha	6re6	3.4	electron microscopy	ATP	T1001	0	MG	ARG	NONE	T329	NONE	O3A	10.3185	O1G	5.99455	X385	NH2 weak.	O3A	4.81297	O3G	2.3742	O2A	3.40272	O3G	3.49798	O2A	5.66156	O3G	4.42183	X388	NONE	O2A	8.34522	O3G	11.3787			GLN T228	O2G	3.31755	T231	4.26477	2.22795
1080		RecA_F1	PF00006	ATP-synt_ab	A0ZW40_9CHLO	ATP synthase subunit alpha	6re6	3.4	electron microscopy	ATP	U1001	0	MG	ARG	NONE	U329	NONE	O2A	11.7023	O1G	7.3544	Z385	NH1 weak.	O2A	2.63103	O2G	3.73691	O2A	2.90386	O3G	5.57449	O2A	4.42932	O2G	5.55443	Z388	NONE	O2A	8.57263	O2G	11.9273		GLN_U228_NE2..O2G(2.82)	GLN U228	O1G	3.58777	U231	2.77619	2.34387
1081		RecA_F1	PF00006	ATP-synt_ab	A0ZW40_9CHLO	ATP synthase subunit alpha	6re6	3.4	electron microscopy	ATP	V1001	0	MG	NONE	NONE	V329	NONE	O3A	9.88671	O2G	5.47111	V227	NONE.	O2A	10.0868	O3G	7.08025	O2A	12.1079	O3G	9.02588	O3A	10.8695	O3G	7.33332	Y388	NONE	O1A	10.121	O1G	13.1211			GLN V228	O3G	2.40278	V231	3.41735	2.28038
1082		RecA_F1	PF00006	ATP-synt_ab	A0ZW40_9CHLO	ATP synthase subunit alpha	6re7	3.1	electron microscopy	ATP	T1001	0	MG	ARG	NONE	T329	NONE	O3A	10.3182	O1G	5.99464	X385	NH2 weak.	O3A	4.81243	O3G	2.37441	O2A	3.40246	O3G	3.49826	O2A	5.6617	O3G	4.42233	X388	NONE	O2A	8.34569	O3G	11.3793			GLN T228	O2G	3.31837	T231	4.2649	2.22832
1083		RecA_F1	PF00006	ATP-synt_ab	A0ZW40_9CHLO	ATP synthase subunit alpha	6re7	3.1	electron microscopy	ATP	U1001	0	MG	ARG	NONE	U329	NONE	O2A	11.7027	O1G	7.35501	Z385	NH1 weak.	O2A	2.63045	O2G	3.73703	O2A	2.90354	O3G	5.57487	O2A	4.42922	O2G	5.55498	Z388	NONE	O2A	8.57254	O2G	11.9279		GLN_U228_NE2..O2G(2.82)	GLN U228	O1G	3.58703	U231	2.77682	2.34365
1084		RecA_F1	PF00006	ATP-synt_ab	A0ZW40_9CHLO	ATP synthase subunit alpha	6re7	3.1	electron microscopy	ATP	V1001	0	MG	NONE	NONE	V329	NONE	O3A	9.88715	O2G	5.47119	V227	NONE.	O2A	10.0865	O3G	7.08019	O2A	12.1081	O3G	9.02611	O3A	10.8698	O3G	7.33405	Y388	NONE	O1A	10.1207	O1G	13.1203			GLN V228	O3G	2.40301	V231	3.4174	2.27984
1085		RecA_F1	PF00006	ATP-synt_ab	A0ZW40_9CHLO	ATP synthase subunit alpha	6re8	3.8	electron microscopy	ATP	T1001	0	MG	NONE	1ARG	T329	NONE	O3A	9.40013	O1G	4.94442	X385	ONLY GAMMA.	O2A	6.37026	O3G	3.49541	O2A	4.19385	O3G	2.93697	O2A	6.06411	O3G	4.85326	X388	NONE	O2A	8.17682	O3G	11.6002			GLN T228	O2G	3.03131	T231	3.40783	2.08982
1086		RecA_F1	PF00006	ATP-synt_ab	A0ZW40_9CHLO	ATP synthase subunit alpha	6re8	3.8	electron microscopy	ATP	U1001	0	MG	ARG	NONE	U329	NONE	O3A	10.6287	O1G	6.25863	Z385	NH1.	O2A	2.99535	O3G	3.12979	O2A	3.28975	O3G	5.12219	O2A	4.21202	O3G	5.32198	Z388	NONE	O2A	10.2898	O3G	13.6622			GLN U228	O2G	3.69371	U231	2.43335	2.55172
1087		RecA_F1	PF00006	ATP-synt_ab	A0ZW40_9CHLO	ATP synthase subunit alpha	6re8	3.8	electron microscopy	ATP	V1001	0	MG	NONE	1ARG	V329	NONE	O3A	8.73323	O2G	5.22089	Y385	ONLY GAMMA weak.	O1A	4.10396	O1G	5.173	O3A	4.71918	O1G	3.70774	O1A	6.08207	O1G	5.99864	Y388	NONE	O1A	10.2068	O1G	13.3572		GLN_V228_NE2..O3G(3.49)	GLN V228	O3G	2.45618	V231	2.94977	2.28947
1088		RecA_F1	PF00006	ATP-synt_ab	A0ZW40_9CHLO	ATP synthase subunit alpha	6re9	3.9	electron microscopy	ATP	T1001	0	MG	NONE	1ARG	T329	NONE	O3A	9.40013	O1G	4.94442	X385	ONLY GAMMA.	O2A	6.37026	O3G	3.49541	O2A	4.19385	O3G	2.93697	O2A	6.06411	O3G	4.85326	X388	NONE	O2A	8.17682	O3G	11.6002			GLN T228	O2G	3.03131	T231	3.40783	2.08982
1089		RecA_F1	PF00006	ATP-synt_ab	A0ZW40_9CHLO	ATP synthase subunit alpha	6re9	3.9	electron microscopy	ATP	U1001	0	MG	ARG	NONE	U329	NONE	O3A	10.6287	O1G	6.25863	Z385	NH1.	O2A	2.99535	O3G	3.12979	O2A	3.28975	O3G	5.12219	O2A	4.21202	O3G	5.32198	Z388	NONE	O2A	10.2898	O3G	13.6622			GLN U228	O2G	3.69371	U231	2.43335	2.55172
1090		RecA_F1	PF00006	ATP-synt_ab	A0ZW40_9CHLO	ATP synthase subunit alpha	6re9	3.9	electron microscopy	ATP	V1001	0	MG	NONE	1ARG	V329	NONE	O3A	8.73323	O2G	5.22089	Y385	ONLY GAMMA weak.	O1A	4.10396	O1G	5.173	O3A	4.71918	O1G	3.70774	O1A	6.08207	O1G	5.99864	Y388	NONE	O1A	10.2068	O1G	13.3572		GLN_V228_NE2..O3G(3.49)	GLN V228	O3G	2.45618	V231	2.94977	2.28947
1091		RecA_F1	PF00006	ATP-synt_ab	A0ZW40_9CHLO	ATP synthase subunit alpha	6rea	3.6	electron microscopy	ATP	T1001	0	MG	NONE	1ARG	T329	NONE	O3A	9.39968	O1G	4.94506	X385	ONLY GAMMA.	O2A	6.37045	O3G	3.49505	O2A	4.19396	O3G	2.93673	O2A	6.06408	O3G	4.85318	X388	NONE	O2A	8.17695	O3G	11.6009			GLN T228	O2G	3.03136	T231	3.40764	2.09033
1092		RecA_F1	PF00006	ATP-synt_ab	A0ZW40_9CHLO	ATP synthase subunit alpha	6rea	3.6	electron microscopy	ATP	U1001	0	MG	ARG	NONE	U329	NONE	O3A	10.6291	O1G	6.25891	Z385	NH1.	O2A	2.99519	O3G	3.13033	O2A	3.2892	O3G	5.12227	O2A	4.21134	O3G	5.32194	Z388	NONE	O2A	10.2896	O3G	13.6627			GLN U228	O2G	3.69343	U231	2.43337	2.55252
1093		RecA_F1	PF00006	ATP-synt_ab	A0ZW40_9CHLO	ATP synthase subunit alpha	6rea	3.6	electron microscopy	ATP	V1001	0	MG	NONE	1ARG	V329	NONE	O3A	8.734	O2G	5.22118	Y385	ONLY GAMMA weak.	O1A	4.10409	O1G	5.17306	O3A	4.71951	O1G	3.70746	O1A	6.08233	O1G	5.99859	Y388	NONE	O1A	10.2063	O1G	13.3568		GLN_V228_NE2..O3G(3.49)	GLN V228	O3G	2.45572	V231	2.94993	2.28947
1094		RecA_F1	PF00006	ATP-synt_ab	A0ZW40_9CHLO	ATP synthase subunit alpha	6reb	3.2	electron microscopy	ATP	T1001	0	MG	NONE	NONE	T329	NONE	O2A	10.0523	O1G	6.18324	X385	NONE.	O2A	5.13031	O3G	5.15345	O2A	6.31767	O3G	7.29272	O2A	5.00252	O3G	6.07554	X388	NONE	O1A	9.14288	O3G	12.8117		GLN_T228_NE2..O2G(3.96)	GLN T228	O1G	3.821	T231	2.91005	2.19678
1095		RecA_F1	PF00006	ATP-synt_ab	A0ZW40_9CHLO	ATP synthase subunit alpha	6reb	3.2	electron microscopy	ATP	U1001	0	MG	NONE	NONE	U329	NONE	O2A	10.2298	O3G	6.34915	Z385	NONE.	O2A	3.31472	O3G	6.10518	O2A	2.58009	O2G	4.35747	O2A	4.60181	O2G	6.32084	Z388	NONE	O2A	11.0978	O2G	14.5273		GLN_U228_NE2..O2G(2.61)	GLN U228	O1G	3.72099	U231	2.69969	2.27533
1096		RecA_F1	PF00006	ATP-synt_ab	A0ZW40_9CHLO	ATP synthase subunit alpha	6reb	3.2	electron microscopy	ATP	V1001	0	MG	ARG	NONE	V329	NONE	O3A	10.3445	O1G	5.88507	Y385	NH1 weak.	O1A	3.96146	O3G	2.58956	O1A	4.50174	O3G	4.58931	O1A	6.03	O3G	4.50869	Y388	NONE	O1A	9.43025	O3G	12.1825			GLN V228	O2G	3.30766	V231	3.31754	2.27127
1097		RecA_F1	PF00006	ATP-synt_ab	A0ZW40_9CHLO	ATP synthase subunit alpha	6rec	3.3	electron microscopy	ATP	T1001	0	MG	NONE	NONE	T329	NONE	O2A	10.0523	O1G	6.18324	X385	NONE.	O2A	5.13031	O3G	5.15345	O2A	6.31767	O3G	7.29272	O2A	5.00252	O3G	6.07554	X388	NONE	O1A	9.14288	O3G	12.8117		GLN_T228_NE2..O2G(3.96)	GLN T228	O1G	3.821	T231	2.91005	2.19678
1098		RecA_F1	PF00006	ATP-synt_ab	A0ZW40_9CHLO	ATP synthase subunit alpha	6rec	3.3	electron microscopy	ATP	U1001	0	MG	NONE	NONE	U329	NONE	O2A	10.2298	O3G	6.34915	Z385	NONE.	O2A	3.31472	O3G	6.10518	O2A	2.58009	O2G	4.35747	O2A	4.60181	O2G	6.32084	Z388	NONE	O2A	11.0978	O2G	14.5273		GLN_U228_NE2..O2G(2.61)	GLN U228	O1G	3.72099	U231	2.69969	2.27533
1099		RecA_F1	PF00006	ATP-synt_ab	A0ZW40_9CHLO	ATP synthase subunit alpha	6rec	3.3	electron microscopy	ATP	V1001	0	MG	ARG	NONE	V329	NONE	O3A	10.3445	O1G	5.88507	Y385	NH1 weak.	O1A	3.96146	O3G	2.58956	O1A	4.50174	O3G	4.58931	O1A	6.03	O3G	4.50869	Y388	NONE	O1A	9.43025	O3G	12.1825			GLN V228	O2G	3.30766	V231	3.31754	2.27127
1100		RecA_F1	PF00006	ATP-synt_ab	A0ZW40_9CHLO	ATP synthase subunit alpha	6red	3	electron microscopy	ATP	T1001	0	MG	NONE	NONE	T329	NONE	O2A	10.0514	O1G	6.1828	X385	NONE.	O2A	5.13033	O3G	5.15354	O2A	6.31763	O3G	7.29263	O2A	5.00271	O3G	6.0753	X388	NONE	O1A	9.14215	O3G	12.8111		GLN_T228_NE2..O2G(3.96)	GLN T228	O1G	3.82131	T231	2.91002	2.19729
1101		RecA_F1	PF00006	ATP-synt_ab	A0ZW40_9CHLO	ATP synthase subunit alpha	6red	3	electron microscopy	ATP	U1001	0	MG	NONE	NONE	U329	NONE	O2A	10.2295	O3G	6.34915	Z385	NONE.	O2A	3.31456	O3G	6.10547	O2A	2.57969	O2G	4.35655	O2A	4.60167	O2G	6.32009	Z388	NONE	O2A	11.0978	O2G	14.5265		GLN_U228_NE2..O2G(2.61)	GLN U228	O1G	3.72101	U231	2.6988	2.27513
1102		RecA_F1	PF00006	ATP-synt_ab	A0ZW40_9CHLO	ATP synthase subunit alpha	6red	3	electron microscopy	ATP	V1001	0	MG	ARG	NONE	V329	NONE	O3A	10.3446	O1G	5.88498	Y385	NH1 weak.	O1A	3.96221	O3G	2.59053	O1A	4.50219	O3G	4.58994	O1A	6.03024	O3G	4.50953	Y388	NONE	O1A	9.43042	O3G	12.1833			GLN V228	O2G	3.3077	V231	3.3181	2.27134
1103		RecA_F1	PF00006	ATP-synt_ab	A0ZW40_9CHLO	ATP synthase subunit alpha	6ree	3.1	electron microscopy	ATP	T1001	0	MG	NONE	NONE	T329	NONE	O2A	9.82584	O3G	5.96005	X385	NONE.	O2A	4.98123	O3G	4.80827	O2A	5.76335	O3G	6.75817	O2A	5.1654	O2G	5.70475	X388	NONE	O2A	9.56775	O3G	13.1461			GLN T228	O1G	3.42491	T231	2.651	2.22015
1104		RecA_F1	PF00006	ATP-synt_ab	A0ZW40_9CHLO	ATP synthase subunit alpha	6ree	3.1	electron microscopy	ATP	U1001	0	MG	NONE	NONE	U329	NONE	O2A	9.64114	O3G	5.57434	Z385	NONE.	O2A	3.59193	O2G	7.03089	O2A	2.67982	O2G	4.79652	O2A	4.80015	O2G	6.63419	Z388	NONE	O2A	11.2106	O2G	14.8469		GLN_U228_NE2..O2G(2.56)	GLN U228	O1G	3.14694	U231	2.66443	2.24093
1105		RecA_F1	PF00006	ATP-synt_ab	A0ZW40_9CHLO	ATP synthase subunit alpha	6ree	3.1	electron microscopy	ATP	V1001	0	MG	ARG	NONE	V329	NONE	O3A	10.4808	O1G	5.97921	Y385	NH1 weak.	O1A	3.78037	O3G	3.00773	O1A	4.16268	O3G	4.70954	O1A	5.77882	O2G	4.73267	Y388	NONE	O2A	9.17047	O3G	12.0656			GLN V228	O2G	3.59676	V231	2.73386	2.22427
1106		RecA_F1	PF00006	ATP-synt_ab	A0ZW40_9CHLO	ATP synthase subunit alpha	6ref	3.3	electron microscopy	ATP	T1001	0	MG	NONE	NONE	T329	NONE	O2A	9.82584	O3G	5.96005	X385	NONE.	O2A	4.98123	O3G	4.80827	O2A	5.76335	O3G	6.75817	O2A	5.1654	O2G	5.70475	X388	NONE	O2A	9.56775	O3G	13.1461			GLN T228	O1G	3.42491	T231	2.651	2.22015
1107		RecA_F1	PF00006	ATP-synt_ab	A0ZW40_9CHLO	ATP synthase subunit alpha	6ref	3.3	electron microscopy	ATP	U1001	0	MG	NONE	NONE	U329	NONE	O2A	9.64114	O3G	5.57434	Z385	NONE.	O2A	3.59193	O2G	7.03089	O2A	2.67982	O2G	4.79652	O2A	4.80015	O2G	6.63419	Z388	NONE	O2A	11.2106	O2G	14.8469		GLN_U228_NE2..O2G(2.56)	GLN U228	O1G	3.14694	U231	2.66443	2.24093
1108		RecA_F1	PF00006	ATP-synt_ab	A0ZW40_9CHLO	ATP synthase subunit alpha	6ref	3.3	electron microscopy	ATP	V1001	0	MG	ARG	NONE	V329	NONE	O3A	10.4808	O1G	5.97921	Y385	NH1 weak.	O1A	3.78037	O3G	3.00773	O1A	4.16268	O3G	4.70954	O1A	5.77882	O2G	4.73267	Y388	NONE	O2A	9.17047	O3G	12.0656			GLN V228	O2G	3.59676	V231	2.73386	2.22427
1109		RecA_F1	PF00006	ATP-synt_ab	A0ZW40_9CHLO	ATP synthase subunit alpha	6rep	3.1	electron microscopy	ATP	T1001	0	MG	NONE	NONE	T329	NONE	O2A	9.74005	O3G	5.90868	X385	NONE.	O2A	5.32776	O2G	5.58441	O2A	6.04082	O2G	7.37332	O2A	5.28985	O2G	5.74087	X388	NONE	O2A	9.1717	O2G	12.5346			GLN T228	O1G	3.39159	T231	2.76832	2.03765
1110		RecA_F1	PF00006	ATP-synt_ab	A0ZW40_9CHLO	ATP synthase subunit alpha	6rep	3.1	electron microscopy	ATP	U1001	0	MG	NONE	NONE	U329	NONE	O2A	9.94548	O3G	5.70869	Z385	NONE.	O2A	3.66896	O2G	6.74213	O2A	2.40082	O2G	4.50791	O2A	4.61416	O2G	6.21276	Z388	NONE	O2A	11.1363	O2G	14.5065		GLN_U228_NE2..O2G(2.62)	GLN U228	O1G	2.99004	U231	2.64815	2.04519
1111		RecA_F1	PF00006	ATP-synt_ab	A0ZW40_9CHLO	ATP synthase subunit alpha	6rep	3.1	electron microscopy	ATP	V1001	0	MG	ARG	NONE	V265	NONE	O1A	8.91435	O2G	6.06268	Y385	NH1 weak.	O1A	3.77231	O2G	2.37438	O1A	4.59731	O2G	4.49263	O1A	5.94173	O2G	3.8935	Y388	NONE	O2A	8.68195	O2G	11.2801			GLN V228	O1G	3.39136	V231	2.70026	2.06675
1112		RecA_F1	PF00006	ATP-synt_ab	A0ZW40_9CHLO	ATP synthase subunit alpha	6rer	2.9	electron microscopy	ATP	T1001	0	MG	NONE	NONE	T329	NONE	O2A	9.8257	O3G	5.96043	X385	NONE.	O2A	4.98151	O3G	4.80878	O2A	5.76335	O3G	6.75848	O2A	5.16555	O2G	5.70457	X388	NONE	O2A	9.56843	O3G	13.1466			GLN T228	O1G	3.42443	T231	2.65078	2.21942
1113		RecA_F1	PF00006	ATP-synt_ab	A0ZW40_9CHLO	ATP synthase subunit alpha	6rer	2.9	electron microscopy	ATP	U1001	0	MG	NONE	NONE	U329	NONE	O2A	9.6413	O3G	5.57487	Z385	NONE.	O2A	3.59188	O2G	7.03108	O2A	2.67946	O2G	4.79666	O2A	4.80038	O2G	6.6343	Z388	NONE	O2A	11.2104	O2G	14.8466		GLN_U228_NE2..O2G(2.56)	GLN U228	O1G	3.147	U231	2.66507	2.24112
1114		RecA_F1	PF00006	ATP-synt_ab	A0ZW40_9CHLO	ATP synthase subunit alpha	6rer	2.9	electron microscopy	ATP	V1001	0	MG	ARG	NONE	V329	NONE	O3A	10.4812	O1G	5.9798	Y385	NH1 weak.	O1A	3.78077	O3G	3.00814	O1A	4.16259	O3G	4.70996	O1A	5.7795	O2G	4.73344	Y388	NONE	O2A	9.17049	O3G	12.0663			GLN V228	O2G	3.597	V231	2.73453	2.22508
1115		RecA_F1	PF00006	ATP-synt_ab	A0ZW40_9CHLO	ATP synthase subunit alpha	6res	4.3	electron microscopy	ATP	T1001	0	MG	ARG	NONE	T265	NONE	O2A	10.102	O2G	8.32855	X385	NH1 weak.	O2A	3.32571	O3G	3.23557	O2A	4.22762	O3G	5.45466	O2A	4.49259	O3G	4.9647	X388	NONE	O1A	9.40163	O3G	12.6217			GLN T228	O2G	3.12684	T231	2.73243	2.84295
1116		RecA_F1	PF00006	ATP-synt_ab	A0ZW40_9CHLO	ATP synthase subunit alpha	6res	4.3	electron microscopy	ATP	U1001	0	MG	NONE	NONE	U329	NONE	O2A	9.17631	O3G	5.23453	Z385	NONE.	O2A	5.44908	O2G	8.63955	O2A	3.54173	O2G	6.61641	O2A	5.63884	O2G	7.70664	Z388	NONE	O1A	11.234	O2G	14.8718		GLN_U228_NE2..O2G(2.55)	GLN U228	O1G	3.18173	U231	2.37683	2.06676
1117		RecA_F1	PF00006	ATP-synt_ab	A0ZW40_9CHLO	ATP synthase subunit alpha	6res	4.3	electron microscopy	ATP	V1001	0	MG	ARG	NONE	V265	NONE	O1A	7.57528	O2G	5.34055	Y385	FORK.	O3A	4.70439	O2G	2.68328	O1A	3.36463	O3G	4.10052	O1A	5.6294	O2G	4.91413	Y388	NONE	O1A	10.1954	O3G	12.5222			GLN V228	O1G	4.90083	V231	2.40487	2.07251
1118		RecA_F1	PF00006	ATP-synt_ab	A0ZW40_9CHLO	ATP synthase subunit alpha	6ret	4.3	electron microscopy	ATP	T1001	0	MG	ARG	NONE	T265	NONE	O2A	10.102	O2G	8.32855	X385	NH1 weak.	O2A	3.32571	O3G	3.23557	O2A	4.22762	O3G	5.45466	O2A	4.49259	O3G	4.9647	X388	NONE	O1A	9.40163	O3G	12.6217			GLN T228	O2G	3.12684	T231	2.73243	2.84295
1119		RecA_F1	PF00006	ATP-synt_ab	A0ZW40_9CHLO	ATP synthase subunit alpha	6ret	4.3	electron microscopy	ATP	U1001	0	MG	NONE	NONE	U329	NONE	O2A	9.17631	O3G	5.23453	Z385	NONE.	O2A	5.44908	O2G	8.63955	O2A	3.54173	O2G	6.61641	O2A	5.63884	O2G	7.70664	Z388	NONE	O1A	11.234	O2G	14.8718		GLN_U228_NE2..O2G(2.55)	GLN U228	O1G	3.18173	U231	2.37683	2.06676
1120		RecA_F1	PF00006	ATP-synt_ab	A0ZW40_9CHLO	ATP synthase subunit alpha	6ret	4.3	electron microscopy	ATP	V1001	0	MG	ARG	NONE	V265	NONE	O1A	7.57528	O2G	5.34055	Y385	FORK.	O3A	4.70439	O2G	2.68328	O1A	3.36463	O3G	4.10052	O1A	5.6294	O2G	4.91413	Y388	NONE	O1A	10.1954	O3G	12.5222			GLN V228	O1G	4.90083	V231	2.40487	2.07251
1121		RecA_F1	PF00006	ATP-synt_ab	A0ZW40_9CHLO	ATP synthase subunit alpha	6reu	4.2	electron microscopy	ATP	T1001	0	MG	ARG	NONE	T265	NONE	O2A	10.1018	O2G	8.32797	X385	NH1 weak.	O2A	3.32652	O3G	3.23584	O2A	4.22769	O3G	5.45415	O2A	4.4934	O3G	4.96467	X388	NONE	O1A	9.40173	O3G	12.6211			GLN T228	O2G	3.12718	T231	2.73271	2.84261
1122		RecA_F1	PF00006	ATP-synt_ab	A0ZW40_9CHLO	ATP synthase subunit alpha	6reu	4.2	electron microscopy	ATP	U1001	0	MG	NONE	NONE	U329	NONE	O2A	9.17679	O3G	5.23419	Z385	NONE.	O2A	5.44875	O2G	8.63912	O2A	3.54211	O2G	6.61669	O2A	5.63882	O2G	7.70676	Z388	NONE	O1A	11.2341	O2G	14.8722		GLN_U228_NE2..O2G(2.55)	GLN U228	O1G	3.18159	U231	2.37667	2.06608
1123		RecA_F1	PF00006	ATP-synt_ab	A0ZW40_9CHLO	ATP synthase subunit alpha	6reu	4.2	electron microscopy	ATP	V1001	0	MG	ARG	NONE	V265	NONE	O1A	7.57505	O2G	5.34049	Y385	FORK.	O3A	4.70479	O2G	2.68343	O1A	3.36447	O3G	4.1	O1A	5.62892	O2G	4.91416	Y388	NONE	O1A	10.1953	O3G	12.5219			GLN V228	O1G	4.90086	V231	2.40472	2.07202
1124		AAA	PF12774	AAA_6	B0I1S0_HUMAN	DYNC2H1 variant protein	6rla	3.9	electron microscopy	ATP	A4402	0	MG	NONE	1ARG	A1961	NONE	O1A	13.6486	O3G	15.8152	A2420	ONLY GAMMA weak.	O3A	9.30278	O3G	4.97108	O2A	7.87143	O3G	3.69093	O3A	7.94905	O3G	3.73856	A2009	NONE	O2A	13.1648	O2G	10.179			GLY A1982	O1G	2.41748	A1985	2.36644	2.29095
1125		AAA	PF12774	AAA_6	B0I1S0_HUMAN	DYNC2H1 variant protein	6rla	3.9	electron microscopy	ATP	B4402	0	MG	NONE	1ARG	B1961	NONE	O1A	13.6491	O3G	15.8152	B2420	ONLY GAMMA weak.	O3A	9.30342	O3G	4.97102	O2A	7.87201	O3G	3.69139	O3A	7.94863	O3G	3.7375	B2009	NONE	O2A	13.1654	O2G	10.1792			GLY B1982	O1G	2.41704	B1985	2.36559	2.29058
1126		AAA+	PF00004	AAA	ORC1_YEAST	Origin recognition complex subunit 1	6rqc	4.4	electron microscopy	ATP	A2001	0	MG	ARG	NONE	D262	NONE	O2A	11.7885	O1G	7.66851	D267	NH2 weak.	O3A	4.06218	O2G	2.60138	O3A	3.86251	O2G	2.98012	O3A	5.51769	O2G	3.90338	A600	NONE	O2A	8.70165	O1G	4.95222	PRO_A481..O1G(3.83)		GLY A482	O1G	4.6407	A485	2.30635	2.14996
1127		Unassigned P-loop (PFAM not mapped)	None	None	ORC4_YEAST	Origin recognition complex subunit 4	6rqc	4.4	electron microscopy	ATP	D2001	0	MG	NONE	NONE	E151	NONE	O2A	9.89227	O3G	6.68489	D104	NONE.	O3A	9.54699	O3G	5.5265	O2A	9.93165	O3G	5.85874	O3A	7.77066	O3G	3.97432	D133	NONE	O2A	9.80238	O3G	7.32411			GLN D105	O1G	4.93373	D108	2.65442	2.1056
1128		AAA+	PF13401	AAA_22	ORC5_YEAST	Origin recognition complex subunit 5	6rqc	4.4	electron microscopy	ATP	E2001	0	MG	NONE	NONE	C228	NONE	O2A	8.04728	O3G	7.76954	E11	NONE.	O3A	12.2382	O1G	14.5083	O3A	10.9573	O2G	12.7811	O3A	11.0706	O2G	13.3631	E259	NONE	O2A	9.65346	O3G	12.3556			GLY E40	O1G	4.28533	E43	4.25574	2.04331
1131		RecA_F1	PF00006	ATP-synt_ab			6tdu	4.32	electron microscopy	ATP	AA601	0	MG	NONE	NONE	AA288	NONE	O1A	11.4175	O3G	7.47455	AA224	NONE.	O1A	9.56278	O2G	6.6576	O1A	9.02392	O2G	7.18646	O1A	10.9526	O2G	8.71854	AA227	NONE	O1A	7.7168	O2G	5.86148			GLN AA187	O1G	3.18638	AA190	4.23008	2.07192
1132		RecA_F1	PF00006	ATP-synt_ab			6tdu	4.32	electron microscopy	ATP	AB601	0	MG	NONE	NONE	AB288	NONE	O3A	10.8766	O1G	6.5808	AB230	NONE.	O1A	7.63427	O2G	9.02824	O1A	5.38071	O2G	7.2974	O1A	7.07006	O2G	9.52796	AB227	NONE	O1A	6.48134	O2G	5.62713		GLN_AB187_NE2..O2G(3.65); GLN_AB223_NE2..O3G(3.34)	GLN AB187	O1G	3.81625	AB190	3.37304	2.03226
1133		RecA_F1	PF00006	ATP-synt_ab			6tdu	4.32	electron microscopy	ATP	AC601	0	MG	NONE	NONE	AC288	NONE	O3A	12.1639	O2G	7.76878	AC186	NONE.	O3A	9.50633	O2G	7.54508	O3A	11.6166	O2G	9.49653	O3A	10.3732	O2G	7.67715	AC227	NONE	O1A	7.34917	O3G	5.29901		GLN_AC187_NE2..O3G(2.43)	GLN AC187	O2G	3.94316	AC190	3.70859	2.07571
1134		Unassigned P-loop (PFAM not mapped)	None	None			6tdu	4.32	electron microscopy	ATP	AF601	0	MG	NONE	2ARG	AB406	NONE	O1A	13.3993	O1G	16.4735	AF200	ONLY GAMMA.	O1A	4.96962	O1G	2.50418	O3A	6.03345	O1G	3.39338	O1A	6.40557	O1G	4.61519	AF267	NONE	O3A	9.63446	O3G	5.78536		ARG_AB388_NH2..O1G(3.10)	GLY AF170	O2G	4.18655	AF173	3.1203	2.07492
1135		RecA_F1	PF00006	ATP-synt_ab			6tdu	4.32	electron microscopy	ATP	BA601	0	MG	NONE	NONE	BA288	NONE	O1A	11.3787	O3G	7.47782	BA224	NONE.	O1A	9.55099	O2G	6.70652	O1A	8.98018	O2G	7.20853	O1A	10.9258	O2G	8.76387	BA227	NONE	O1A	7.74742	O2G	5.94486			GLN BA187	O1G	3.17412	BA190	4.20473	2.07225
1136		RecA_F1	PF00006	ATP-synt_ab			6tdu	4.32	electron microscopy	ATP	BB601	0	MG	NONE	NONE	BB288	NONE	O3A	10.9411	O1G	6.63253	BB230	NONE.	O1A	7.61485	O2G	8.96303	O1A	5.35947	O2G	7.23337	O1A	7.04341	O2G	9.46454	BB227	NONE	O1A	6.5041	O2G	5.56914		GLN_BB187_NE2..O2G(3.73); GLN_BB223_NE2..O3G(3.35)	GLN BB187	O1G	3.84295	BB190	3.4841	2.0305
1137		RecA_F1	PF00006	ATP-synt_ab			6tdu	4.32	electron microscopy	ATP	BC601	0	MG	NONE	NONE	BC288	NONE	O3A	12.2119	O2G	7.81065	BC186	NONE.	O3A	9.52478	O2G	7.58455	O3A	11.6346	O2G	9.5303	O3A	10.3905	O2G	7.7042	BC227	NONE	O1A	7.40441	O3G	5.34959			GLN BC187	O2G	3.92934	BC190	3.70539	2.0726
1138		Unassigned P-loop (PFAM not mapped)	None	None			6tdu	4.32	electron microscopy	ATP	BF601	0	MG	NONE	2ARG	BB406	NONE	O1A	13.3252	O1G	16.4304	BF200	ONLY GAMMA.	O1A	5.00175	O1G	2.51622	O3A	6.06209	O1G	3.39683	O1A	6.42036	O1G	4.62282	BF267	NONE	O3A	9.70046	O3G	5.90078		ARG_BB388_NH2..O1G(3.04)	GLY BF170	O2G	4.18579	BF173	3.23274	2.09471
1139		RecA_F1	PF00006	ATP-synt_ab			6tdy	3.04	electron microscopy	ATP	A601	0	MG	NONE	NONE	A288	NONE	O1A	10.5225	O3G	6.52459	A224	NONE.	O1A	9.6522	O2G	6.92323	O1A	9.35123	O2G	7.62842	O1A	11.1459	O2G	9.03744	A227	NONE	O1A	7.65656	O2G	6.34513			GLN A187	O1G	2.97273	A190	4.07049	2.07222
1140		RecA_F1	PF00006	ATP-synt_ab			6tdy	3.04	electron microscopy	ATP	B601	0	MG	NONE	NONE	B288	NONE	O3A	10.266	O3G	6.30576	B230	NONE.	O1A	7.4347	O2G	8.63488	O1A	5.27297	O2G	7.12345	O1A	7.07819	O2G	9.35156	B227	NONE	O1A	6.3153	O2G	5.51979		GLN_B187_NE2..O1G(3.89); GLN_B223_NE2..O3G(3.84)	GLN B187	O1G	3.15683	B190	3.37087	2.03978
1141		RecA_F1	PF00006	ATP-synt_ab			6tdy	3.04	electron microscopy	ATP	C601	0	MG	NONE	NONE	C288	NONE	O3A	11.8852	O1G	7.71547	C186	NONE.	O3A	9.39412	O2G	6.71925	O3A	11.4888	O2G	8.67637	O3A	10.2497	O2G	6.89808	C227	NONE	O1A	7.69314	O3G	6.14098			GLN C187	O2G	3.30785	C190	3.27323	2.09452
1142		Unassigned P-loop (PFAM not mapped)	None	None			6tdy	3.04	electron microscopy	ATP	F601	0	MG	ARG	1ARG	B406	NONE	O1A	13.8464	O1G	16.4741	B388	NH2 weak.	O3A	4.18281	O1G	3.32409	O1A	3.63665	O1G	2.5729	O1A	4.55645	O1G	4.63302	F267	NONE	O3A	9.39328	O3G	5.88675	SER_B359..O2G(3.90)	ARG_F200_NH2..O1G(3.18),NH1..O1G(2.58)	GLY F170	O2G	3.75401	F173	3.61261	2.06712
1143		RecA_F1	PF00006	ATP-synt_ab			6tdz	3.14	electron microscopy	ATP	B601	0	MG	NONE	NONE	B288	NONE	O1A	10.617	O3G	6.55475	B224	NONE.	O1A	9.73201	O2G	7.0663	O1A	9.19416	O2G	7.43697	O1A	11.0841	O2G	9.05533	B227	NONE	O1A	7.14742	O2G	5.65041			GLN B187	O1G	2.89258	B190	4.27915	2.01858
1144		RecA_F1	PF00006	ATP-synt_ab			6tdz	3.14	electron microscopy	ATP	C601	0	MG	NONE	NONE	C288	NONE	O3A	10.2982	O3G	6.07768	C230	NONE.	O1A	6.51568	O3G	9.48128	O1A	5.56819	O3G	7.57028	O1A	7.7833	O3G	9.70698	C227	NONE	O1A	6.33002	O3G	5.21813		GLN_C187_NE2..O2G(3.20)	GLN C187	O2G	3.50324	C190	3.22012	2.21275
1145		RecA_F1	PF00006	ATP-synt_ab			6tdz	3.14	electron microscopy	ATP	A601	0	MG	NONE	NONE	A288	NONE	O3A	11.7495	O3G	7.49398	A186	NONE.	O3A	9.66944	O2G	6.90803	O3A	11.6001	O2G	8.95411	O3A	10.3913	O2G	7.31086	A227	NONE	O1A	7.74224	O3G	6.29511		GLN_A187_NE2..O2G(2.88)	GLN A187	O1G	3.56662	A190	3.30505	2.21767
1146		RecA_F1	PF00006	ATP-synt_ab			6tdz	3.14	electron microscopy	ATP	D601	0	MG	ARG	1ARG	C406	NONE	O1A	13.5801	O3G	16.0068	C388	NH2.	O3A	4.50086	O3G	2.70745	O1A	3.14153	O3G	2.60523	O1A	4.2778	O3G	4.35416	D267	NONE	O3A	9.76747	O1G	6.62195		ARG_D200_NH1..O1G(3.14),NH2..O3G(3.09)	GLY D170	O2G	3.76351	D173	3.51968	2.11438
1147		RecA_F1	PF00006	ATP-synt_ab			6te0	3.92	electron microscopy	ATP	C601	0	MG	NONE	NONE	C288	NONE	O3A	9.30217	O3G	5.0796	C224	NONE.	O3A	10.1356	O2G	7.67224	O3A	10.1662	O2G	8.73873	O3A	11.983	O2G	9.93422	C227	NONE	O1A	8.11258	O3G	6.48065		GLN_C223_NE2..O3G(3.44)	GLN C187	O1G	4.18017	C190	3.99804	2.10536
1148		RecA_F1	PF00006	ATP-synt_ab			6te0	3.92	electron microscopy	ATP	A601	0	MG	NONE	NONE	A288	NONE	O3A	10.2389	O2G	5.82216	A230	NONE.	O1A	8.26078	O3G	9.22443	O1A	6.01676	O3G	7.43274	O1A	7.51707	O3G	9.61903	A227	NONE	O1A	6.30145	O3G	4.567		GLN_A223_NE2..O3G(3.17)	GLN A187	O2G	4.41176	A190	4.08116	2.1669
1149		RecA_F1	PF00006	ATP-synt_ab			6te0	3.92	electron microscopy	ATP	B601	0	MG	NONE	NONE	B288	NONE	O3A	11.8989	O2G	7.73716	B186	NONE.	O3A	9.72267	O2G	7.89029	O3A	11.8129	O2G	9.78119	O3A	10.6989	O2G	7.97027	B227	NONE	O1A	6.50167	O3G	5.55156			GLN B187	O2G	3.73641	B190	4.29105	2.14036
1150		Unassigned P-loop (PFAM not mapped)	None	None			6te0	3.92	electron microscopy	ATP	E601	0	MG	NONE	1ARG	A406	NONE	O1A	14.1928	O3G	19.1467	E200	ONLY GAMMA.	O3A	5.10668	O3G	2.81946	O3A	5.70255	O3G	4.10197	O1A	6.51583	O3G	5.04002	E267	(only G)	O3A	8.05169	O1G	3.79127			GLY E170	O2G	4.77681	E173	3.46258	2.06075
1152		AAA+	PF00004	AAA	KTNA1_CAEEL	Meiotic spindle formation protein mei-1	6ugd	3.5	electron microscopy	ATP	B501	0	MG	NONE	1ARG	B202	NONE	O1A	12.9284	O3G	16.9633	C352	ONLY GAMMA.	O3A	7.44516	O2G	3.93037	O3A	5.30715	O2G	2.39458	O3A	6.00074	O2G	3.85392	B340	(only G)	O3A	7.73142	O1G	3.83694			GLY B236	O1G	3.52116	B239	3.8072	2.89942
1153		AAA+	PF00004	AAA	KTNA1_CAEEL	Meiotic spindle formation protein mei-1	6ugd	3.5	electron microscopy	ATP	C501	0	MG	NONE	1ARG	C373	NONE	O2A	9.94594	O3G	16.0395	D352	ONLY GAMMA.	O3A	5.26218	O1G	2.61907	O3A	5.71099	O1G	3.20511	O3A	6.98853	O1G	4.60588	C340	NONE	O3A	8.27253	O3G	4.03453		GLN_C293_NE2..O2G(2.46)	GLY C236	O3G	4.79496	C239	3.5917	2.12417
1154		AAA+	PF00004	AAA	KTNA1_CAEEL	Meiotic spindle formation protein mei-1	6ugd	3.5	electron microscopy	ATP	D501	0	MG	ARG	1ARG	E227	NONE	O2A	10.4125	O2G	12.4655	E351	NH1 weak.	O3A	3.87802	O2G	3.15736	O3A	4.60155	O2G	5.39037	O3A	5.12339	O1G	4.69929	D340	NONE	O3A	9.20849	O1G	4.73558		ARG_E352_NH2..O2G(2.43),NH1..O2G(3.03)	GLY D236	O1G	3.02676	D239	4.86146	2.55516
1155		AAA+	PF00004	AAA	KTNA1_CAEEL	Meiotic spindle formation protein mei-1	6ugd	3.5	electron microscopy	ATP	E501	0	MG	NONE	1ARG	F227	NONE	O2A	11.8997	O3G	14.693	F351	NONE.	O3A	5.51046	O3G	5.66072	O2A	4.75326	O3G	4.76035	O3A	5.59486	O3G	3.92038	E340	(only G)	O3A	7.66413	O2G	2.87104		ARG_F352_NH1..O3G(2.44)	GLY E236	O2G	4.7758	E239	4.21624	2.18691
1157		AAA+	PF00004	AAA	KTNA1_CAEEL	Meiotic spindle formation protein mei-1	6uge	3.6	electron microscopy	ATP	B501	0	MG	NONE	1ARG	B202	NONE	O1A	12.3064	O3G	15.9061	C352	ONLY GAMMA.	O2A	7.32094	O2G	4.75515	O2A	5.20545	O2G	2.77082	O2A	6.24356	O1G	4.50036	B340	NONE	O3A	7.70065	O1G	4.23922			GLY B236	O1G	4.13676	B239	4.40269	3.95888
1158		AAA+	PF00004	AAA	KTNA1_CAEEL	Meiotic spindle formation protein mei-1	6uge	3.6	electron microscopy	ATP	C501	0	MG	NONE	1ARG	C373	NONE	O2A	10.556	O3G	16.706	D351	NONE.	O1A	4.91475	O1G	5.86842	O3A	4.48176	O1G	4.0354	O1A	5.32952	O1G	4.4642	C340	NONE	O3A	8.35089	O3G	4.05343		ARG_D352_NH1..O1G(2.67); GLN_C293_NE2..O2G(2.89)	GLY C236	O3G	4.56509	C239	3.17138	3.34377
1159		AAA+	PF00004	AAA	KTNA1_CAEEL	Meiotic spindle formation protein mei-1	6uge	3.6	electron microscopy	ATP	D501	0	MG	NONE	1ARG	E227	NONE	O2A	10.4146	O2G	12.4788	E351	NONE.	O3A	3.95105	O2G	4.45689	O3A	4.37763	O2G	6.04888	O3A	4.51245	O2G	4.27679	D340	NONE	O3A	8.56596	O1G	4.14184		ARG_E352_NH2..O2G(3.04),NH1..O2G(2.59); GLN_D293_NE2..O3G(3.66)	GLY D236	O1G	3.17724	D239	4.5844	3.44352
1160		AAA+	PF00004	AAA	KTNA1_CAEEL	Meiotic spindle formation protein mei-1	6uge	3.6	electron microscopy	ATP	E501	0	MG	ARG	1ARG	F227	NONE	O2A	10.1924	O3G	12.7479	F351	FORK.	O3A	4.6699	O3G	3.30466	O2A	3.51653	O3G	4.61727	O3A	4.78905	O3G	4.72511	E340	(only G)	O3A	7.80902	O2G	3.27816		ARG_F352_NH1..O3G(2.36)	GLY E236	O2G	4.66982	E239	4.03714	2.12216
1162		AAA+	PF00004	AAA	KTNA1_CAEEL	Meiotic spindle formation protein mei-1	6ugf	4.2	electron microscopy	ATP	B501	0	MG	ARG	NONE	B202	NONE	O1A	13.4611	O3G	16.7816	C352	NH2 weak.	O2A	5.64373	O2G	3.97003	O2A	3.55459	O2G	2.67901	O2A	5.52405	O1G	4.20164	B340	(only G)	O3A	7.48297	O3G	3.63806			GLY B236	O1G	3.82878	B239	2.42068	3.7948
1163		AAA+	PF00004	AAA	KTNA1_CAEEL	Meiotic spindle formation protein mei-1	6ugf	4.2	electron microscopy	ATP	C501	0	MG	NONE	1ARG	C202	NONE	O2A	13.1498	O3G	17.1878	D351	NONE.	O1A	4.70632	O1G	5.63825	O3A	4.81627	O1G	4.34204	O1A	5.39886	O1G	4.13386	C340	NONE	O3A	8.50828	O3G	4.38434		ARG_D352_NH1..O1G(2.57); GLN_C293_NE2..O2G(3.13)	GLY C236	O3G	4.12104	C239	3.83366	2.52249
1164		AAA+	PF00004	AAA	KTNA1_CAEEL	Meiotic spindle formation protein mei-1	6ugf	4.2	electron microscopy	ATP	D501	0	MG	NONE	2ARG	E227	NONE	O2A	11.9312	O3G	15.4663	E351	ONLY GAMMA weak.	O3A	4.60871	O2G	6.08482	O3A	4.1785	O2G	3.92119	O3A	5.14813	O2G	5.23728	D340	NONE	O3A	9.3648	O2G	5.03382		ARG_E352_NH2..O3G(3.47); GLN_D293_NE2..O3G(3.68)	GLY D236	O2G	3.33396	D239	4.92707	4.0179
1165		AAA+	PF00004	AAA	KTNA1_CAEEL	Meiotic spindle formation protein mei-1	6ugf	4.2	electron microscopy	ATP	E501	0	MG	NONE	2ARG	F227	NONE	O2A	10.4595	O3G	13.7194	F351	ONLY GAMMA.	O3A	4.1628	O3G	4.64057	O3A	4.14406	O3G	2.58402	O3A	5.14898	O3G	4.69379	E340	(only G)	O3A	8.11188	O2G	3.25954		ARG_F352_NH1..O3G(2.37)	GLY E236	O2G	4.64446	E239	3.96886	2.78744
1167		RecA_F1	PF00006	ATP-synt_ab	ATPA_BOVIN	ATP synthase subunit alpha, mitochondrial	1bmf	2.85	x-ray diffraction	ANP	A600	0	MG	NONE	NONE	A273	NONE	O3A	10.4312	O2G	5.96727	A171	NONE.	O3A	10.6857	O1G	7.75378	O3A	12.6185	O1G	9.40098	O3A	11.0826	O1G	7.35848	A366	NONE	O3A	16.3779	O1G	17.6669		GLN_A172_NE2..O3G(2.85)	GLN A172	O1G	2.53081	A175	4.10906	2.30937
1168		RecA_F1	PF00006	ATP-synt_ab	ATPA_BOVIN	ATP synthase subunit alpha, mitochondrial	1bmf	2.85	x-ray diffraction	ANP	B600	0	MG	NONE	NONE	B273	NONE	O3A	10.4039	O1G	6.10137	E356	NONE.	O2A	7.97539	O3G	5.37592	O2A	8.57058	O3G	4.9026	O2A	7.61963	O3G	5.11607	B366	NONE	O3A	16.7044	O1G	17.6621		GLN_B172_NE2..O3G(3.40)	GLN B172	O1G	2.8602	B175	3.9129	2.0981
1169		RecA_F1	PF00006	ATP-synt_ab	ATPA_BOVIN	ATP synthase subunit alpha, mitochondrial	1bmf	2.85	x-ray diffraction	ANP	C600	0	MG	NONE	NONE	C273	NONE	O3A	10.2257	O2G	6.06267	C171	NONE.	O3A	10.7781	O1G	8.23166	O3A	12.4649	O1G	9.45476	O3A	10.6498	O1G	7.2608	C366	NONE	O3A	16.1621	O1G	17.5542		GLN_C172_NE2..O3G(2.81)	GLN C172	O1G	2.862	C175	3.06803	2.19495
1170		RecA_F1	PF00006	ATP-synt_ab	ATPB_BOVIN	ATP synthase subunit beta, mitochondrial	1bmf	2.85	x-ray diffraction	ANP	F600	0	MG	ARG	1ARG	B391	NONE	O2A	14.8496	O3G	16.733	B373	NH1 weak.	O2A	3.52256	O3G	3.09886	O3A	4.98559	O3G	3.27318	O2A	4.5243	O3G	4.9754	F257	NONE	O3A	8.63228	O2G	5.67518		ARG_F189_NH2..O3G(3.04),NH1..O3G(3.15)	GLY F159	O1G	3.05443	F162	3.2895	2.2331
1171		RecA_F1	PF00006	ATP-synt_ab	ATPA_BOVIN	ATP synthase subunit alpha, mitochondrial	1cow	3.1	x-ray diffraction	ANP	A600	0	MG	NONE	NONE	A273	NONE	O2A	10.221	O2G	5.90701	A171	NONE.	O3A	10.6726	O1G	7.77966	O3A	12.6012	O1G	9.43276	O3A	11.0665	O1G	7.39428	A366	NONE	O3A	16.1903	O1G	17.6396		GLN_A172_NE2..O3G(2.85)	GLN A172	O1G	2.54493	A175	3.04149	2.44201
1172		RecA_F1	PF00006	ATP-synt_ab	ATPA_BOVIN	ATP synthase subunit alpha, mitochondrial	1cow	3.1	x-ray diffraction	ANP	B600	0	MG	NONE	NONE	B273	NONE	O3A	10.3184	O1G	5.865	E356	NONE.	O2A	7.66235	O3G	5.33789	O2A	8.2128	O3G	4.85103	O2A	7.33124	O3G	5.14957	B366	NONE	O3A	16.5495	O1G	17.7727		GLN_B172_NE2..O3G(3.47)	GLN B172	O1G	3.16301	B175	3.95485	1.88244
1173		RecA_F1	PF00006	ATP-synt_ab	ATPA_BOVIN	ATP synthase subunit alpha, mitochondrial	1cow	3.1	x-ray diffraction	ANP	C600	0	MG	NONE	NONE	C273	NONE	O3A	10.2403	O2G	5.9656	C171	NONE.	O3A	10.8578	O1G	8.17168	O3A	12.4848	O1G	9.33314	O3A	10.6476	O1G	7.11959	C366	NONE	O3A	15.9763	O1G	17.5011		GLN_C172_NE2..O3G(2.63)	GLN C172	O1G	2.89359	C175	2.82141	2.37926
1174		RecA_F1	PF00006	ATP-synt_ab	ATPB_BOVIN	ATP synthase subunit beta, mitochondrial	1cow	3.1	x-ray diffraction	ANP	F600	0	MG	ARG	1ARG	B391	NONE	O2A	14.9374	O3G	17.0478	B373	NH1.	O2A	3.16957	O3G	3.10202	O2A	4.71505	O3G	3.21983	O2A	4.19004	O3G	4.9405	F257	NONE	O3A	8.58172	O2G	5.47459		ARG_F189_NH2..O3G(2.98),NH1..O3G(2.95)	GLY F159	O1G	2.97341	F162	3.15445	2.35772
1175		AAA+	PF00004	AAA	NSF_CRIGR	Vesicle-fusing ATPase	1d2n	1.75	x-ray diffraction	ANP	A1	0	MG	NONE	NONE	A716	NONE	O2A	3.63647	O3G	4.41461	A615	NONE.	O2A	13.6334	O2G	9.4518	O2A	12.0629	O2G	7.86072	O2A	12.0831	O2G	8.36626	A677	NONE	O3A	10.5511	O1G	9.20142			HIS A554	O1G	2.71376	A557	2.69437	2.20945
1176		RecA_F1	PF03796	DnaB_C	PRIM_BPT7	DNA primase/helicase	1e0j	3	x-ray diffraction	ANP	A700	0	MG	NONE	1ARG	B520	NONE	O3A	8.8147	O3G	5.36236	B522	ONLY GAMMA.	O3A	7.33066	O3G	3.29709	O3A	7.00311	O3G	2.59101	O3A	6.68079	O3G	3.40274	A468	NONE	O3A	14.5139	O1G	10.8238			GLY A315	O1G	3.25155	A318	3.19527	2.73211
1177		RecA_F1	PF03796	DnaB_C	PRIM_BPT7	DNA primase/helicase	1e0j	3	x-ray diffraction	ANP	B700	0	MG	NONE	1ARG	C520	NONE	O3A	8.07239	O3G	4.5311	C522	ONLY GAMMA.	O3A	6.35879	O3G	2.46014	O3A	6.08314	O3G	2.62997	O3A	5.84656	O3G	3.58915	B468	NONE	O3A	14.808	O1G	10.9574			GLY B315	O1G	2.89354	B318	3.68644	2.1192
1178		RecA_F1	PF03796	DnaB_C	PRIM_BPT7	DNA primase/helicase	1e0j	3	x-ray diffraction	ANP	D700	0	MG	NONE	1ARG	E520	NONE	O3A	8.40146	O3G	4.8968	E522	ONLY GAMMA.	O3A	6.87366	O3G	3.1374	O3A	6.50325	O3G	2.51133	O3A	6.40744	O3G	3.78584	D468	NONE	O3A	14.4584	O1G	10.7107			GLY D315	O1G	2.94543	D318	3.37609	2.6408
1179		RecA_F1	PF03796	DnaB_C	PRIM_BPT7	DNA primase/helicase	1e0j	3	x-ray diffraction	ANP	E700	0	MG	NONE	1ARG	F520	NONE	O3A	7.98329	O3G	4.5341	F522	ONLY GAMMA.	O3A	6.28465	O3G	2.50369	O3A	6.02366	O3G	2.66878	O3A	5.96722	O3G	3.79212	E468	NONE	O3A	14.6313	O1G	10.6771			GLY E315	O1G	2.55329	E318	3.59136	2.39418
1180		RecA_F1	PF00006	ATP-synt_ab	ATPA_BOVIN	ATP synthase subunit alpha, mitochondrial	1e1q	2.61	x-ray diffraction	ANP	A600	0	MG	NONE	NONE	A273	NONE	O3A	11.1302	O2G	6.67485	D356	NONE.	O2A	7.44379	O3G	7.44516	O2A	7.41909	O3G	6.30232	O2A	7.75651	O3G	7.70055	A366	NONE	O3A	16.3905	O1G	17.7938		GLN_A172_NE2..O3G(2.94)	GLN A172	O1G	2.74716	A175	4.00884	2.22198
1181		RecA_F1	PF00006	ATP-synt_ab	ATPA_BOVIN	ATP synthase subunit alpha, mitochondrial	1e1q	2.61	x-ray diffraction	ANP	B600	0	MG	NONE	1ARG	B273	NONE	O3A	10.4554	O1G	6.03998	B171	ONLY GAMMA weak.	O3A	7.86349	O1G	3.65787	O3A	8.82553	O3G	5.43417	O3A	9.17849	O1G	5.61203	B366	NONE	O3A	16.3353	O1G	17.7186		GLN_B172_NE2..O3G(3.13)	GLN B172	O1G	3.3194	B175	3.24284	2.02972
1182		RecA_F1	PF00006	ATP-synt_ab	ATPA_BOVIN	ATP synthase subunit alpha, mitochondrial	1e1q	2.61	x-ray diffraction	ANP	C600	0	MG	NONE	NONE	C273	NONE	O3A	10.4995	O2G	6.08784	F356	NONE.	O2A	8.33277	O3G	8.79135	O2A	6.43474	O3G	7.54379	O2A	6.45053	O3G	6.67929	C366	NONE	O3A	16.4279	O1G	17.6497		GLN_C172_NE2..O3G(3.28)	GLN C172	O1G	2.98964	C175	3.59348	2.32654
1183		RecA_F1	PF00006	ATP-synt_ab	ATPB_BOVIN	ATP synthase subunit beta, mitochondrial	1e1q	2.61	x-ray diffraction	ANP	F600	0	MG	ARG	1ARG	B391	NONE	O2A	15.7527	O3G	17.657	B373	NH1 weak.	O2A	2.92307	O3G	3.30881	O2A	4.79802	O3G	2.94985	O2A	4.29996	O3G	4.90082	F257	NONE	O3A	8.57486	O1G	6.04455		ARG_F189_NH2..O3G(3.22)	GLY F159	O1G	3.66782	F162	2.68933	2.25144
1184		RecA_F1	PF00006	ATP-synt_ab	ATPA_BOVIN	ATP synthase subunit alpha, mitochondrial	1e1r	2.48	x-ray diffraction	ANP	A600	0	MG	NONE	NONE	A273	NONE	O3A	10.3481	O2G	5.83151	D356	NONE.	O2A	8.62361	O3G	8.38418	O2A	7.10887	O3G	6.25387	O2A	7.47924	O3G	7.6439	A366	NONE	O3A	16.3285	O1G	17.7831		GLN_A172_NE2..O3G(2.90)	GLN A172	O1G	2.69572	A175	2.80825	2.17624
1185		RecA_F1	PF00006	ATP-synt_ab	ATPA_BOVIN	ATP synthase subunit alpha, mitochondrial	1e1r	2.48	x-ray diffraction	ANP	B600	0	MG	NONE	1ARG	B273	NONE	O3A	10.0263	O2G	5.67688	E356	ONLY GAMMA weak.	O2A	7.07124	O1G	4.4068	O2A	7.2011	O1G	3.59367	O2A	6.61699	O1G	4.52529	B366	NONE	O3A	16.5706	O3G	17.7452		GLN_B172_NE2..O1G(2.74)	GLN B172	O3G	2.98684	B175	3.62433	2.02839
1186		RecA_F1	PF00006	ATP-synt_ab	ATPA_BOVIN	ATP synthase subunit alpha, mitochondrial	1e1r	2.48	x-ray diffraction	ANP	C600	0	MG	NONE	NONE	C273	NONE	O3A	10.079	O2G	5.56389	C171	NONE.	O3A	10.5985	O1G	7.90781	O3A	12.2473	O1G	9.14837	O3A	10.4607	O1G	6.96682	C366	NONE	O3A	16.5002	O1G	18.0912		GLN_C172_NE2..O3G(2.60)	GLN C172	O1G	3.01217	C175	3.21355	2.10665
1187		RecA_F1	PF00006	ATP-synt_ab	ATPB_BOVIN	ATP synthase subunit beta, mitochondrial	1e1r	2.48	x-ray diffraction	ANP	F600	0	MG	ARG	1ARG	B391	NONE	O2A	14.5055	O3G	16.6903	B373	NH1 weak.	O2A	3.32903	O3G	2.96286	O3A	4.89815	O3G	2.94885	O2A	4.33283	O3G	4.72383	F257	NONE	O3A	8.50341	O2G	5.76192		ARG_F189_NH2..O3G(2.93),NH1..O3G(3.12)	GLY F159	O1G	3.17063	F162	2.72285	2.05158
1188		Kinases	PF02223	Thymidylate_kin	KTHY_HUMAN	Thymidylate kinase	1e2f	1.6	x-ray diffraction	ANP	A302	0	MG	NONE	1ARG	A25	NONE	O1A	10.979	O3G	16.794	A97	ONLY GAMMA.	O3A	9.16754	O2G	5.17579	O3A	7.57993	O2G	3.19644	O3A	8.48271	O2G	4.88911	A153	NONE	O3A	17.0495	O1G	12.8886	ASP_A15..O2G(3.91)		ARG A16	O2G	3.26254	A19	2.92904	2.09515
1189		Kinases	PF02223	Thymidylate_kin	KTHY_HUMAN	Thymidylate kinase	1e9b	1.7	x-ray diffraction	ANP	A303	0	MG	NONE	1ARG	A25	NONE	O1A	10.8599	O3G	16.6226	A97	ONLY GAMMA.	O3A	9.10431	O2G	5.06233	O3A	7.50994	O2G	3.14652	O3A	8.49096	O3G	4.67906	A153	NONE	O3A	16.761	O1G	12.6102			ARG A16	O2G	3.54191	A19	3.00415	2.09117
1190		Kinases	PF02223	Thymidylate_kin	KTHY_HUMAN	Thymidylate kinase	1e9c	1.6	x-ray diffraction	ANP	A303	0	MG	NONE	1ARG	A25	NONE	O1A	11.177	O3G	16.9974	A97	ONLY GAMMA.	O3A	8.8358	O2G	4.642	O3A	7.23446	O2G	2.60806	O3A	8.36432	O2G	4.34725	A153	NONE	O3A	16.7197	O1G	12.6628			ARG A16	O2G	3.56891	A19	3.09798	2.12577
1191		RecA_F1	PF00006	ATP-synt_ab	ATPA_BOVIN	ATP synthase subunit alpha, mitochondrial	1efr	3.1	x-ray diffraction	ANP	A600	0	MG	NONE	NONE	A273	NONE	O3A	10.4904	O2G	6.04259	A171	NONE.	O3A	10.6155	O1G	8.07512	O3A	12.552	O1G	9.64429	O3A	11.0175	O1G	7.61866	A366	NONE	O3A	16.093	O1G	17.2934			GLN A172	O1G	2.67879	A175	3.68274	2.99776
1192		RecA_F1	PF00006	ATP-synt_ab	ATPA_BOVIN	ATP synthase subunit alpha, mitochondrial	1efr	3.1	x-ray diffraction	ANP	B600	0	MG	NONE	NONE	B273	NONE	O3A	10.346	O1G	5.90762	E356	NONE.	O2A	4.92445	O3G	4.06338	O2A	6.64026	O3G	4.05011	O2A	7.07264	O3G	5.51587	B366	NONE	O3A	16.4041	O1G	17.8591		GLN_B172_NE2..O3G(2.82)	GLN B172	O1G	2.99195	B175	3.97613	2.58652
1193		RecA_F1	PF00006	ATP-synt_ab	ATPA_BOVIN	ATP synthase subunit alpha, mitochondrial	1efr	3.1	x-ray diffraction	ANP	C600	0	MG	NONE	NONE	C273	NONE	O3A	10.3192	O1G	6.16397	C171	NONE.	O3A	11.1265	O1G	8.50686	O3A	12.6211	O1G	9.56604	O3A	10.7647	O1G	7.3623	C366	NONE	O3A	16.1324	O1G	17.5099		GLN_C172_NE2..O3G(2.37)	GLN C172	O1G	2.93682	C175	3.17331	1.94555
1194		RecA_F1	PF00006	ATP-synt_ab	ATPB_BOVIN	ATP synthase subunit beta, mitochondrial	1efr	3.1	x-ray diffraction	ANP	F600	0	MG	ARG	1ARG	B391	NONE	O2A	14.634	O3G	16.5665	B373	NH1 weak.	O2A	3.22443	O3G	2.99353	O2A	4.88539	O3G	3.12642	O2A	4.32505	O3G	4.84106	F257	NONE	O3A	8.56497	O2G	5.59913		ARG_F189_NH2..O3G(3.07),NH1..O3G(3.08)	GLY F159	O1G	2.78119	F162	2.8467	2.31819
1195		Kinases	PF00485	PRK	COAA_ECOLI	Pantothenate kinase	1esn	2.6	x-ray diffraction	ANP	A401	0	MG	NONE	1ARG	A303	NONE	O1A	6.58643	O3G	10.6867	A243	ONLY GAMMA.	O3A	7.75289	O1G	3.11986	O3A	9.51445	O1G	5.29681	O3A	7.96896	O1G	4.25531	A43	NONE	O1A	4.84889	O1G	10.5405			ALA A98	O3G	2.85208	A101	2.9668	2.35883
1196		Kinases	PF00485	PRK	COAA_ECOLI	Pantothenate kinase	1esn	2.6	x-ray diffraction	ANP	B402	0	MG	NONE	1ARG	B303	NONE	O1A	7.04478	O3G	10.8289	B243	ONLY GAMMA.	O3A	7.63383	O1G	3.06313	O3A	9.61101	O1G	5.32363	O3A	8.20842	O1G	4.38386	B43	NONE	O1A	5.1583	O1G	10.9869			ALA B98	O3G	2.96029	B101	2.516	2.21269
1197		Kinases	PF00485	PRK	COAA_ECOLI	Pantothenate kinase	1esn	2.6	x-ray diffraction	ANP	C403	0	MG	NONE	1ARG	C303	NONE	O1A	6.68106	O3G	10.651	C243	ONLY GAMMA.	O3A	7.20949	O1G	2.65134	O3A	9.34538	O1G	4.90333	O3A	7.93445	O1G	4.04537	C43	NONE	O1A	5.9905	O1G	11.2189			ALA C98	O3G	2.86914	C101	2.60984	2.07627
1198		Kinases	PF00485	PRK	COAA_ECOLI	Pantothenate kinase	1esn	2.6	x-ray diffraction	ANP	D404	0	MG	NONE	1ARG	D303	NONE	O1A	6.57491	O3G	10.783	D243	ONLY GAMMA weak.	O3A	7.79876	O1G	3.32971	O3A	9.57775	O3G	5.45466	O3A	8.11196	O1G	4.55582	D43	NONE	O1A	7.26132	O1G	12.5559			ALA D98	O3G	2.88896	D101	2.83158	2.30531
1201		SIMIBI	PF02374	ArsA_ATPase	ARSA1_ECOLX	Arsenical pump-driving ATPase	1ii9	2.6	x-ray diffraction	ANP	A591	0	MG	NONE	NONE	A16	NONE	O3A	10.4416	O1G	10.4103	A217	NONE.	O2A	12.4707	O3G	9.36858	O2A	10.5001	O3G	7.24505	O2A	12.5811	O3G	8.8641	A527	NONE	O1A	5.89397	O1G	10.285			GLY A337	O1G	2.88519	A340	2.75478	2.25965
1202		SIMIBI	PF02374	ArsA_ATPase	ARSA1_ECOLX	Arsenical pump-driving ATPase	1ii9	2.6	x-ray diffraction	ANP	B1591	0	MG	NONE	NONE	B1016	NONE	O3A	10.6639	O1G	10.3919	B1217	NONE.	O2A	11.3488	O3G	8.06322	O2A	10.2354	O3G	6.36156	O2A	12.5353	O3G	8.58625	B1527	NONE	O1A	6.14779	O1G	10.4592			GLY B1337	O1G	2.8388	B1340	2.86332	2.30732
1203		TRAFAC	PF00063	Myosin_head	MYS2_DICDI	Myosin-2 heavy chain	1mmn	2.1	x-ray diffraction	ANP	A999	0	MG	NONE	NONE	A241	NONE	O2A	9.02502	O3G	5.98721	A238	NONE.	O3A	11.7016	O2G	6.71917	O3A	9.42107	O2G	4.43254	O2A	10.3878	O2G	5.68977	A233	NONE	O2A	4.07629	O2G	5.15964	SER_A181..O1G(3.90); SER_A237..O2G(3.66); SER_A237..O3G(2.69)		GLY A182	O2G	3.76301	A185	2.60376	2.02852
1204		Kinases	PF02223	Thymidylate_kin	KTHY_HUMAN	Thymidylate kinase	1nmy	1.6	x-ray diffraction	ANP	A303	0	MG	NONE	1ARG	A25	NONE	O1A	10.9481	O2G	16.8066	A97	ONLY GAMMA.	O3A	9.22326	O3G	4.96569	O3A	7.61308	O3G	3.03374	O3A	8.56369	O3G	4.77894	A153	NONE	O3A	17.0383	O1G	12.7962			ARG A16	O3G	3.67208	A19	3.14661	2.14943
1205		Kinases	PF02223	Thymidylate_kin	KTHY_HUMAN	Thymidylate kinase	1nmz	1.75	x-ray diffraction	ANP	A303	0	MG	NONE	1ARG	A25	NONE	O1A	11.0099	O2G	16.902	A97	ONLY GAMMA.	O3A	9.09953	O3G	4.84695	O3A	7.48491	O3G	2.79273	O3A	8.30509	O3G	4.13191	A153	NONE	O3A	17.234	O1G	13.0893			ARG A16	O3G	3.49999	A19	2.9559	2.19506
1206		Kinases	PF02223	Thymidylate_kin	KTHY_HUMAN	Thymidylate kinase	1nn1	1.9	x-ray diffraction	ANP	A303	0	MG	NONE	1ARG	A25	NONE	O1A	10.991	O2G	16.9225	A97	ONLY GAMMA.	O3A	9.18771	O3G	5.07509	O3A	7.63785	O3G	3.12821	O3A	8.4968	O3G	4.7288	A153	NONE	O3A	16.9734	O1G	12.8099			ARG A16	O3G	3.47521	A19	2.86823	2.20086
1207		Kinases	PF02223	Thymidylate_kin	KTHY_HUMAN	Thymidylate kinase	1nn5	1.5	x-ray diffraction	ANP	A303	0	MG	NONE	2ARG	A25	NONE	O1A	10.9202	O2G	16.7776	A16	ONLY GAMMA.	O3A	6.00731	O1G	3.15766	O3A	8.27102	O1G	4.92372	O3A	7.40974	O1G	5.41049	A153	NONE	O3A	17.4398	O1G	13.1949	ASP_A15..O3G(3.99)	ARG_A97_NH2..O3G(3.09)	ARG A16	O3G	3.04951	A19	2.86187	2.14518
1208		RecA_F1	PF00006	ATP-synt_ab	ATPA_BOVIN	ATP synthase subunit alpha, mitochondrial	1ohh	2.8	x-ray diffraction	ANP	A1511	0	MG	NONE	NONE	A273	NONE	O3A	11.0628	O2G	6.68624	A171	NONE.	O3A	9.6126	O1G	7.05852	O3A	11.7761	O1G	8.96609	O3A	10.5712	O1G	7.10385	A366	NONE	O3A	16.3865	O1G	18.3746		GLN_A172_NE2..O3G(3.14)	GLN A172	O1G	2.81067	A175	3.59682	2.14308
1209		RecA_F1	PF00006	ATP-synt_ab	ATPA_BOVIN	ATP synthase subunit alpha, mitochondrial	1ohh	2.8	x-ray diffraction	ANP	B1511	0	MG	NONE	NONE	B273	NONE	O2A	10.1227	O1G	5.79448	B171	NONE.	O2A	8.07619	O1G	4.34596	O2A	8.64144	O3G	5.53787	O3A	9.34882	O1G	6.20092	B366	NONE	O3A	16.1349	O1G	17.868		GLN_B172_NE2..O3G(2.90)	GLN B172	O1G	3.54571	B175	3.87009	2.38891
1210		RecA_F1	PF00006	ATP-synt_ab	ATPA_BOVIN	ATP synthase subunit alpha, mitochondrial	1ohh	2.8	x-ray diffraction	ANP	C1511	0	MG	NONE	NONE	C273	NONE	O2A	10.2336	O2G	5.9223	F356	NONE.	O2A	8.57946	O3G	8.62413	O2A	6.90387	O3G	7.76675	O2A	6.6064	O3G	6.76811	C366	NONE	O3A	16.3096	O1G	18.2421		GLN_C172_NE2..O3G(3.11)	GLN C172	O1G	3.04619	C175	3.61928	2.0381
1211		RecA_F1	PF00006	ATP-synt_ab	ATPB_BOVIN	ATP synthase subunit beta, mitochondrial	1ohh	2.8	x-ray diffraction	ANP	D1478	0	MG	ARG	1ARG	C391	NONE	O2A	14.699	O3G	16.2412	C373	NH1 weak.	O2A	3.77418	O3G	2.49714	O3A	4.65311	O3G	2.87056	O2A	4.52647	O3G	4.40925	D257	NONE	O3A	8.12799	O2G	4.87179		ARG_D189_NH2..O3G(2.86),NH1..O3G(3.19)	GLY D159	O1G	3.18827	D162	2.85236	2.01621
1212		RecA_F1	PF00006	ATP-synt_ab	ATPB_BOVIN	ATP synthase subunit beta, mitochondrial	1ohh	2.8	x-ray diffraction	ANP	F1478	0	MG	ARG	1ARG	B391	NONE	O2A	15.4905	O3G	17.4021	B373	NH1 weak.	O2A	3.20822	O3G	3.04273	O2A	5.24123	O3G	3.81109	O2A	4.54605	O3G	5.15748	F257	NONE	O3A	7.97819	O2G	5.52849		ARG_F189_NH2..O3G(2.94)	GLY F159	O3G	3.34264	F162	2.73506	2.15598
1213		RecA_F1	PF00006	ATP-synt_ab	ATPA_BOVIN	ATP synthase subunit alpha, mitochondrial	1ohh	2.8	x-ray diffraction	ANP	A1511	1	MG	NONE	NONE	A273	NONE	O3A	10.4129	O1G	5.77953	A171	NONE.	O3A	8.50177	O1G	4.43479	O3A	9.14009	O1G	6.03313	O3A	9.52678	O1G	6.18002	A366	NONE	O3A	16.2132	O1G	17.5259		GLN_A172_NE2..O3G(3.48)	GLN A172	O1G	3.38648	A175	3.94175	2.08191
1214		RecA_F1	PF00006	ATP-synt_ab	ATPA_BOVIN	ATP synthase subunit alpha, mitochondrial	1ohh	2.8	x-ray diffraction	ANP	B1511	1	MG	NONE	NONE	B273	NONE	O2A	11.3918	O2G	7.14304	B171	NONE.	O3A	10.2573	O1G	7.29023	O3A	12.4177	O1G	9.27012	O3A	11.2657	O1G	7.50976	B366	NONE	O3A	15.8798	O1G	17.9789		GLN_B172_NE2..O3G(2.52)	GLN B172	O1G	2.88054	B175	3.60932	1.94585
1215		RecA_F1	PF00006	ATP-synt_ab	ATPA_BOVIN	ATP synthase subunit alpha, mitochondrial	1ohh	2.8	x-ray diffraction	ANP	C1511	1	MG	NONE	NONE	C273	NONE	O3A	10.2364	O1G	5.7218	D356	NONE.	O2A	7.87016	O3G	8.43232	O2A	6.40784	O3G	7.70683	O2A	5.74559	O3G	6.19541	C366	NONE	O3A	16.4858	O1G	18.1414		GLN_C172_NE2..O3G(2.73)	GLN C172	O1G	3.27237	C175	4.35976	2.06161
1216		RecA_F1	PF00006	ATP-synt_ab	ATPB_BOVIN	ATP synthase subunit beta, mitochondrial	1ohh	2.8	x-ray diffraction	ANP	D1478	1	MG	ARG	1ARG	A391	NONE	O2A	14.4874	O3G	16.1732	A373	NH1.	O2A	2.94332	O3G	2.6755	O2A	4.53761	O3G	3.08749	O2A	4.13346	O3G	4.58477	D257	NONE	O3A	7.53639	O2G	4.56008		ARG_D189_NH1..O2G(2.97),NH2..O3G(2.95)	GLY D159	O3G	3.37934	D162	2.5913	2.11102
1217		RecA_F1	PF00006	ATP-synt_ab	ATPB_BOVIN	ATP synthase subunit beta, mitochondrial	1ohh	2.8	x-ray diffraction	ANP	F1478	1	MG	ARG	1ARG	C391	NONE	O3A	13.7126	O3G	15.1712	C373	NH1 weak.	O2A	3.52671	O3G	2.37401	O3A	5.02629	O3G	2.78943	O2A	4.82546	O3G	4.27848	E257	NONE	O3A	8.48975	O2G	5.77833		ARG_E189_NH2..O3G(2.81),NH1..O3G(2.90)	GLY E159	O1G	3.58749	E162	2.6651	2.04734
1218		ABC_ATPases	PF00005	ABC_tran	GLCV_SACS2	Glucose import ATP-binding protein GlcV	1oxv	1.95	x-ray diffraction	ANP	A1104	0	MG	NONE	NONE	A216	NONE	O3A	10.3206	O1G	11.3239	A49	NONE.	O2A	9.15729	O3G	11.776	O2A	9.77309	O3G	13.1189	O2A	7.83139	O3G	11.1787	A23	NONE	O1A	16.4503	O1G	21.2489			GLY A41	O2G	3.98589	A44	2.76442	2.16676
1219		ABC_ATPases	PF00005	ABC_tran	GLCV_SACS2	Glucose import ATP-binding protein GlcV	1oxv	1.95	x-ray diffraction	ANP	B1105	0	MG	NONE	NONE	B14	NONE	O2A	11.2878	O2G	14.2271	B49	NONE.	O2A	9.04138	O3G	11.6615	O2A	9.71893	O3G	13.0823	O2A	7.77324	O3G	11.1615	B23	NONE	O1A	16.7661	O1G	21.4615			GLY B41	O2G	4.01125	B44	2.90213	2.19898
1220		ABC_ATPases	PF00005	ABC_tran	GLCV_SACS2	Glucose import ATP-binding protein GlcV	1oxv	1.95	x-ray diffraction	ANP	D1106	0	MG	NONE	NONE	D216	NONE	O3A	9.34952	O2G	11.6034	D49	NONE.	O2A	9.09668	O3G	11.6547	O2A	9.81755	O3G	13.0932	O2A	7.89576	O3G	11.2005	D23	NONE	O1A	17.1223	O1G	21.9428		HIS_D199_ND1..O1G(3.99); GLN_D89_NE2..O3G(3.24)	GLY D41	O2G	4.00437	D44	2.78442	2.1887
1221		ABC_ATPases	PF00005	ABC_tran	CFTR_MOUSE	Cystic fibrosis transmembrane conductance regulator	1q3h	2.5	x-ray diffraction	ANP	A201	0	MG	NONE	NONE	A442	NONE	O2A	16.1143	O1G	19.4615	A667	NONE.	O3A	13.8061	O1G	11.7159	O3A	12.0785	O1G	10.6464	O3A	13.2384	O1G	11.8055	A438	NONE	O2A	15.0973	O1G	19.3591		GLN_A493_NE2..O2G(3.65)	GLY A461	O1G	3.17481	A464	2.74776	2.05332
1222		ABC_ATPases	PF00005	ABC_tran	CFTR_MOUSE	Cystic fibrosis transmembrane conductance regulator	1q3h	2.5	x-ray diffraction	ANP	B202	0	MG	NONE	NONE	B442	NONE	O2A	14.2027	O1G	17.4545	B667	NONE.	O3A	13.6759	O1G	11.6655	O3A	11.935	O1G	10.5811	O3A	12.962	O1G	11.6168	A505	NONE	O3A	14.8342	O1G	16.1421		GLN_B493_NE2..O2G(3.27)	GLY B461	O1G	3.18141	B464	2.77906	2.01262
1223		ABC_ATPases	PF00005	ABC_tran	CFTR_MOUSE	Cystic fibrosis transmembrane conductance regulator	1q3h	2.5	x-ray diffraction	ANP	C203	0	MG	NONE	NONE	C442	NONE	O2A	14.9186	O1G	18.1109	C667	NONE.	O3A	13.1076	O1G	11.2595	O3A	11.6575	O1G	10.6249	O3A	12.9106	O1G	11.7832	C438	NONE	O2A	14.7835	O3G	19.2861		GLN_C493_NE2..O2G(2.92)	GLY C461	O1G	3.23911	C464	2.7829	2.15077
1224		ABC_ATPases	PF00005	ABC_tran	CFTR_MOUSE	Cystic fibrosis transmembrane conductance regulator	1q3h	2.5	x-ray diffraction	ANP	D204	0	MG	NONE	NONE	D442	NONE	O3A	16.2377	O1G	19.2688	D667	NONE.	O3A	13.8485	O1G	11.9414	O3A	12.251	O1G	11.0422	O3A	13.4119	O1G	12.1575	D443	NONE	O2A	16.2964	O1G	19.8588		GLN_D493_NE2..O2G(3.14)	GLY D461	O1G	3.27737	D464	2.65182	2.07428
1225		RecA_F1	PF08423	Rad51	RADA_METVO	DNA repair and recombination protein RadA	1t4g	1.8	x-ray diffraction	ANP	A401	0	MG	NONE	NONE	A290	NONE	O3A	7.31734	O3G	8.96507	A296	NONE.	O3A	8.54038	O1G	12.162	O3A	6.78481	O1G	10.77	O3A	6.62364	O1G	10.3405	A256	NONE	O3A	13.7483	O1G	10.5885			GLY A108	O1G	3.64937	A111	2.63731	2.11044
1226		TRAFAC	PF00225	Kinesin	KIF2C_MOUSE	Kinesin-like protein KIF2C	1v8k	2.24	x-ray diffraction	ANP	A500	0	MG	NONE	NONE	A230	NONE	O1A	15.7498	O2G	13.4354	A270	NONE.	O1A	7.55737	O2G	5.80842	O3A	8.90274	O2G	6.04642	O1A	9.55183	O2G	7.12343	A280	NONE	O1A	5.55752	O2G	7.0427	SER_A282..O1G(3.68); SER_A282..O2G(2.88); SER_A281..O2G(3.87); GLY_A309..O3G(3.81)		GLY A165	O1G	3.40164	A168	3.45866	2.08638
1227		TRAFAC	PF00225	Kinesin	KIF1A_MOUSE	Kinesin-like protein KIF1A	1vfv	1.85	x-ray diffraction	ANP	A500	0	MG	NONE	NONE	A110	NONE	O1A	8.50248	O2G	13.6662	A13	NONE.	O3A	8.43777	O1G	11.1992	O3A	7.34642	O1G	9.40639	O3A	6.27007	O1G	9.41687	A16	NONE	O3A	8.28401	O1G	9.47621	SER_A215..O1G(3.43); GLY_A251..O3G(3.24)		GLY A100	O3G	3.48608	A103	3.32777	2.06629
1228		TRAFAC	PF00225	Kinesin	KIF1A_MOUSE	Kinesin-like protein KIF1A	1vfw	2.2	x-ray diffraction	ANP	A500	0	MG	NONE	NONE	A110	NONE	O1A	8.00924	O1G	13.4007	A13	NONE.	O3A	8.60532	O3G	10.9957	O3A	7.4959	O3G	9.09848	O3A	6.45166	O3G	9.09517	A16	NONE	O3A	8.24286	O1G	9.274	SER_A215..O1G(3.76); THR_A99..O3G(3.88); GLY_A251..O3G(3.44)		GLY A100	O3G	3.02928	A103	3.26618	2.2552
1229		AAA+	PF13401	AAA_22	CDC62_AERPE	ORC1-type DNA replication protein 2	1w5t	2.4	x-ray diffraction	ANP	A700	0	MG	ARG	NONE	A70	NONE	O2A	7.87002	O2G	10.4744	A260	NH1 weak.	O2A	3.58416	O1G	2.7871	O2A	3.65352	O1G	5.0225	O2A	5.09678	O1G	4.41225	A93	NONE	O2A	9.13684	O2G	7.30605			GLY A62	O3G	3.43922	A65	2.89451	2.27507
1230		AAA+	PF13401	AAA_22	CDC62_AERPE	ORC1-type DNA replication protein 2	1w5t	2.4	x-ray diffraction	ANP	B700	0	MG	ARG	NONE	B70	NONE	O2A	8.07048	O2G	10.3718	B260	NH1 weak.	O2A	3.40603	O1G	2.89088	O2A	3.6026	O1G	5.10004	O2A	4.86448	O1G	4.48812	B93	NONE	O2A	9.33214	O2G	7.43515			GLY B62	O3G	3.06256	B65	2.79006	2.20729
1231		RecA_F1	PF00154	RecA	RECA_ECOLI	Protein RecA	1xms	2.1	x-ray diffraction	ANP	A400	0	MN	NONE	NONE	A106	NONE	O2A	13.6406	O3G	17.8914	A226	NONE.	O3A	11.4958	O2G	11.2229	O3A	11.8186	O1G	11.5738	O3A	12.2964	O2G	12.6401	A193	NONE	O3A	14.4289	O1G	11.0807		GLN_A194_NE2..O1G(2.66)	SER A69	O2G	2.48151	A72	2.62086	2.45899
1232		RecA_F1	PF08423	Rad51	RADA_METVO	DNA repair and recombination protein RadA	1xu4	2.4	x-ray diffraction	ANP	A401	0	MG	NONE	NONE	A290	NONE	O3A	7.93541	O3G	8.46259	A296	NONE.	O3A	8.60823	O3G	12.0633	O3A	6.74768	O3G	10.5025	O3A	6.68248	O3G	10.1844	A256	NONE	O3A	14.31	O3G	11.205	PHE_A107..O3G(3.99)		GLY A108	O3G	3.95136	A111	2.60953	2.26937
1233		RecA_F1	PF08423	Rad51	RADA_METVO	DNA repair and recombination protein RadA	2b21	2.4	x-ray diffraction	ANP	A401	0	MG	NONE	NONE	A290	NONE	O3A	7.18504	O1G	8.45402	A296	NONE.	O3A	8.35822	O1G	11.8028	O3A	6.76337	O1G	10.6953	O3A	6.70542	O1G	10.4759	A256	NONE	O3A	14.1518	O1G	11.283		GLN_A257_NE2..O1G(3.32)	GLY A108	O1G	3.40939	A111	2.87774	2.18589
1234		Kinases	PF01591	6PF2K	F264_RAT	6-phosphofructo-2-kinase/fructose-2,6-bisphosphatase 4	2bif	2	x-ray diffraction	ANP	A500	0	MG	NONE	NONE	A56	NONE	O2A	8.37425	O1G	9.40219	A193	NONE.	O1A	9.21234	O3G	4.93243	O1A	10.754	O3G	6.89596	O1A	10.9054	O3G	6.59741	A73	NONE	O1A	7.24286	O1G	4.85017			ALA A48	O3G	4.10377	A51	2.78154	2.33188
1235		AAA+	PF00004	AAA	RFCS_ARCFU	Replication factor C small subunit	2chg	2.1	x-ray diffraction	ANP	A1227	0	MG	NONE	NONE	C88	NONE	O1A	11.5921	O2G	12.5785	A198	NONE.	O3A	3.25683	O1G	5.98808	O3A	4.28916	O2G	7.67934	O3A	5.11221	O1G	8.0433	A140	NONE	O3A	10.4843	O1G	6.01918	THR_A52..O2G(3.04); LYS_A51..O2G(3.76); LYS_A51..O3G(2.73); GLY_A50..O3G(3.10); THR_A49..O3G(3.40)		GLY A48	O1G	2.73984	A51	4.99571	5.03536
[truncated: 2,018 more rows]
[truncated: 9 more columns]

## Sheet: B.column_description
Columns used in the table		Column description
Site_id		Internal numeration for all binding sites. Site id is unique
[truncated: 58 more rows]

## Sheet: C.comments
	ARG - Type	Type of Arg finger geometry
[truncated: 20 more rows]
