# Supplementary material for: Common Patterns of Hydrolysis Initiation in P-loop Fold Nucleoside Triphosphatases
Source: Biomolecules. 2022 Sep 22;12(10):1345. doi: 10.3390/biom12101345 (PMC9599529; doi:10.3390/biom12101345)
Supplement: Supplementary file 1 [file biomolecules-12-01345-s001.zip › Biomolecules_1832854_Supplementary_Table S3.xlsx]

## Sheet: data
SITE ID	PDBID	nucleotide		Class	Pfam			Uniprot			nucleotide				AlF4-		Cation	AG	G	Binding site reliability (see next columns)	AlF4- binding				Mg2+ coordination sphere					Mg2+ ligands at 2.8 A								type per AA type			Closest LYS						Closest ARG
	PDBID	ch	id	superfamily	pfam_acc	pfam_domain	domain_name	Uniprot_Ac	Uniprot_Id	Protein_name_up	model	type	chain	id	chain	id	mg_in_site_4a_from_beta	AG-site	G-site		AlF4- interaction with Mg2+, notes	AlF4- atoms reaching Mg ion (3A)	AlF4- - Mg2+ distances	AlF4- - Mg2+ number of bonds	Number of ligands identified, at 2.8A	Mg water	MG_coord comment	has_Ser/Thr	has_beta	MG_lig1	MG_lig2	MG_lig3	MG_lig4	MG_lig5	MG_lig6	MG_lig7	MG_lig8	TYPE_ARG	TYPE_LYS	TYPE_ASN	Lys_res_ch	Lys_res_id	nz-alpha-atom	nz-alpha-dist	nz-gamma-atom	nz-gamma-dist	Arg_res_ch	Arg_res_id	nh1-alpha-atom
0	1br1	A	998	TRAFAC	PF00063	Myosin_head	Myosin head (motor domain)	P10587	MYH11_CHICK	Myosin-11	0	ADP	A	998	A	999	MG	ASN	NONE	no	2nd dist close to 3.0, #vischeck: missing lig from other side	F2,F4	2.96,2.08	2	5	x1	missing 1 wat	y	1	THR A184 OG1: 2.16	SER A246 OG: 2.58	ALF A999 F4: 2.08	ADP A998 O2B: 2.04	HOH A995 O: 1.84				NONE.	NONE	AG_weak	A	250	O1A	8.63959	F4	7.6281	A	247	O2A
1	1br1	C	998	TRAFAC	PF00063	Myosin_head	Myosin head (motor domain)	P10587	MYH11_CHICK	Myosin-11	0	ADP	C	998	C	999	MG	ASN	NONE	no	2nd dist close to 3.0	F2,F4	2.96,2.08	2	5	x1	missing 1 wat	y	1	THR C184 OG1: 2.17	SER C246 OG: 2.6	ALF C999 F4: 2.08	ADP C998 O2B: 2.04	HOH C995 O: 1.84				NONE.	NONE	AG_weak	C	250	O1A	8.71859	F4	7.67552	C	247	O2A
2	1br1	E	998	TRAFAC	PF00063	Myosin_head	Myosin head (motor domain)	P10587	MYH11_CHICK	Myosin-11	0	ADP	E	998	E	999	MG	ASN	NONE	no	2nd dist close to 3.0	F2,F4	2.96,2.08	2	5	x1	missing 1 wat	y	1	THR E184 OG1: 2.08	SER E246 OG: 2.73	ALF E999 F4: 2.08	ADP E998 O2B: 2.04	HOH E995 O: 1.84				NONE.	NONE	AG_weak	E	250	O1A	8.7675	F4	7.66685	E	247	O2A
3	1br1	G	998	TRAFAC	PF00063	Myosin_head	Myosin head (motor domain)	P10587	MYH11_CHICK	Myosin-11	0	ADP	G	998	G	999	MG	ASN	NONE	no	2nd dist close to 3.0	F2,F4	2.96,2.09	2	5	x1	missing 1 wat	y	1	THR G184 OG1: 2.07	SER G246 OG: 2.65	ALF G999 F4: 2.09	ADP G998 O2B: 2.04	HOH G995 O: 1.84				NONE.	NONE	AG_weak	G	250	O1A	8.78526	F4	7.65404	G	247	O2A
4	1br2	A	998	TRAFAC	PF00063	Myosin_head	Myosin head (motor domain)	P10587	MYH11_CHICK	Myosin-11	0	ADP	A	998	A	999	MG	ASN	NONE	no	2nd dist close to 3.0	F2,F4	2.96,2.09	2	5	x1	missing 1 wat	y	1	THR A184 OG1: 2.01	SER A246 OG: 2.39	ALF A999 F4: 2.09	ADP A998 O2B: 2.04	HOH A995 O: 1.84				NONE.	NONE	AG_weak	A	250	O1A	8.3865	F4	7.08779	A	247	O3A
5	1br2	B	998	TRAFAC	PF00063	Myosin_head	Myosin head (motor domain)	P10587	MYH11_CHICK	Myosin-11	0	ADP	B	998	B	999	MG	ASN	NONE	no	2nd dist close to 3.0	F2,F4	2.96,2.09	2	5	x1	missing 1 wat	y	1	THR B184 OG1: 2.18	SER B246 OG: 2.47	ALF B999 F4: 2.09	ADP B998 O2B: 2.04	HOH B995 O: 1.84				NONE.	NONE	AG_weak	B	250	O1A	8.40833	F4	7.23611	B	247	O3A
6	1br2	C	998	TRAFAC	PF00063	Myosin_head	Myosin head (motor domain)	P10587	MYH11_CHICK	Myosin-11	0	ADP	C	998	C	999	MG	ASN	NONE	no	2nd dist close to 3.0	F2,F4	2.96,2.09	2	5	x1	missing 1 wat	y	1	HOH C995 O: 1.84	THR C184 OG1: 2.07	SER C246 OG: 2.39	ALF C999 F4: 2.09	ADP C998 O2B: 2.04				NONE.	NONE	AG_weak	C	250	O1A	8.46063	F4	7.15581	C	247	O3A
7	1br2	D	998	TRAFAC	PF00063	Myosin_head	Myosin head (motor domain)	P10587	MYH11_CHICK	Myosin-11	0	ADP	D	998	D	999	MG	ASN	NONE	no	2nd dist close to 3.0	F2,F4	2.96,2.08	2	5	x1	missing 1 wat	y	1	HOH D995 O: 1.84	THR D184 OG1: 2.15	SER D246 OG: 2.4	ALF D999 F4: 2.08	ADP D998 O2B: 2.04				NONE.	NONE	AG_weak	D	250	O1A	8.38424	F4	7.2269	D	247	O3A
8	1br2	E	998	TRAFAC	PF00063	Myosin_head	Myosin head (motor domain)	P10587	MYH11_CHICK	Myosin-11	0	ADP	E	998	E	999	MG	ASN	NONE	no	ok	F4	2.18	1	5	x1	missing 1 wat	y	1	HOH E995 O: 2.06	THR E184 OG1: 2.08	SER E246 OG: 2.37	ALF E999 F4: 2.18	ADP E998 O2B: 2.24				NONE.	NONE	AG_weak	E	250	O1A	8.41174	F4	7.18322	E	247	O2A
9	1br2	F	998	TRAFAC	PF00063	Myosin_head	Myosin head (motor domain)	P10587	MYH11_CHICK	Myosin-11	0	ADP	F	998	F	999	MG	ASN	NONE	no	ok	F4	2.18	1	5	x1	missing 1 wat	y	1	HOH F995 O: 2.07	THR F184 OG1: 2.07	SER F246 OG: 2.35	ALF F999 F4: 2.18	ADP F998 O2B: 2.19				NONE.	NONE	AG_weak	F	250	O1A	8.37672	F4	7.21244	F	247	O2A
18	1h8e	D	600	RecA_F1	PF00006	ATP-synt_ab	ATP synthase alpha/beta family, nucleotide-binding domain	P00829	ATPB_BOVIN	ATP synthase subunit beta, mitochondrial	0	ADP	D	600	D	620	MG	ARG	1ARG	yes	ok	F2	2.05	1	6	x3	all_lig	y	1	THR D163 OG1: 2.13	HOH D2122 O: 2.16	HOH D2125 O: 2.17	HOH D2155 O: 2.16	ADP D600 O2B: 2.13	ALF D620 F2: 2.05			NH1.	NONE	NONE	C	391	O3A	11.9827	F3	14.5126	C	373	O3A
19	1h8e	F	600	RecA_F1	PF00006	ATP-synt_ab	ATP synthase alpha/beta family, nucleotide-binding domain	P00829	ATPB_BOVIN	ATP synthase subunit beta, mitochondrial	0	ADP	F	600	F	620	MG	ARG	1ARG	yes	ok	F3	1.94	1	6	x3	all_lig	y	1	ALF F620 F3: 1.94	THR F163 OG1: 2.07	HOH F2129 O: 2.17	HOH F2134 O: 1.95	HOH F2164 O: 2.21	ADP F600 O2B: 2.03			NH1 weak.	NONE	NONE	F	175	O1A	14.9222	F3	18.449	B	373	O2A
26	1m34	E	3091	SIMIBI	PF00142	Fer4_NifH	4Fe-4S iron sulfur cluster binding proteins, NifH/frxC family	P00459	NIFH1_AZOVI	Nitrogenase iron protein 1	0	ADP	E	3091	E	3093	MG	LYS	1LYS	Yes, AlF4 a little far, tilted	Long	F4	2.61	1	6	x3	all_lig, AlF4 a little far	y	1	ADP E3091 O2B: 2.63	SER E16 OG: 2.31	HOH E3131 O: 2.04	HOH E3132 O: 2.16	HOH E3133 O: 2.12	ALF E3093 F4: 2.61			NONE.	AG	NONE	F	10	O2A	3.14853	F2	2.9261	E	187	O3A
27	1m34	F	3191	SIMIBI	PF00142	Fer4_NifH	4Fe-4S iron sulfur cluster binding proteins, NifH/frxC family	P00459	NIFH1_AZOVI	Nitrogenase iron protein 1	0	ADP	F	3191	F	3193	MG	LYS	1LYS	no	two bonds, #vischeck: distorted coord sph, almost 5 ligands in 1 plane	F2,F4	2.84,2.67	2	6	x3	distorted	y	1	ALF F3193 F4: 2.67	ADP F3191 O2B: 2.25	SER F16 OG: 2.24	HOH F3196 O: 2.06	HOH F3197 O: 2.24	HOH F3198 O: 2.24			NONE.	AG	NONE	E	10	O2A	3.0633	F2	3.2381	F	187	O3A
28	1m34	G	3291	SIMIBI	PF00142	Fer4_NifH	4Fe-4S iron sulfur cluster binding proteins, NifH/frxC family	P00459	NIFH1_AZOVI	Nitrogenase iron protein 1	0	ADP	G	3291	G	3293	MG	LYS	1LYS	Yes, AlF4 a little far, tilted	Long	F4	2.58	1	6	x3	all_lig, AlF4 a little far	y	1	SER G16 OG: 2.39	ALF G3293 F4: 2.58	ADP G3291 O2B: 2.63	HOH G3346 O: 2.17	HOH G3347 O: 2.17	HOH G3348 O: 2.24			NONE.	AG	NONE	H	10	O2A	3.1729	F2	3.18692	G	187	O3A
29	1m34	H	3391	SIMIBI	PF00142	Fer4_NifH	4Fe-4S iron sulfur cluster binding proteins, NifH/frxC family	P00459	NIFH1_AZOVI	Nitrogenase iron protein 1	0	ADP	H	3391	H	3393	MG	LYS	1LYS	Yes, AlF4 a little far, tilted	Long	F4	2.53	1	6	x3	all_lig, AlF4 a little far	y	1	SER H16 OG: 2.35	ALF H3393 F4: 2.53	ADP H3391 O1B: 2.53	HOH H3417 O: 2.14	HOH H3418 O: 2.07	HOH H3419 O: 2.19			NONE.	AG	NONE	G	10	O2A	3.01676	F2	3.04568	H	187	O3A
30	1m34	M	5091	SIMIBI	PF00142	Fer4_NifH	4Fe-4S iron sulfur cluster binding proteins, NifH/frxC family	P00459	NIFH1_AZOVI	Nitrogenase iron protein 1	0	ADP	M	5091	M	5093	MG	LYS	1LYS	Yes, AlF4 a little far, tilted	Long	F4	2.57	1	6	x3	all_lig, AlF4 a little far	y	1	SER M16 OG: 2.2	HOH M5152 O: 2.02	HOH M5153 O: 2.18	HOH M5154 O: 2.2	ALF M5093 F4: 2.57	ADP M5091 O2B: 2.18			NONE.	AG	NONE	N	10	O2A	3.03401	F2	3.18868	M	187	O3A
31	1m34	N	5191	SIMIBI	PF00142	Fer4_NifH	4Fe-4S iron sulfur cluster binding proteins, NifH/frxC family	P00459	NIFH1_AZOVI	Nitrogenase iron protein 1	0	ADP	N	5191	N	5193	MG	LYS	1LYS	Yes, AlF4 a little far, tilted	Long	F4	2.59	1	6	x3	all_lig, AlF4 a little far	y	1	ADP N5191 O2B: 2.46	SER N16 OG: 2.29	HOH N5232 O: 2.05	HOH N5233 O: 2.12	HOH N5234 O: 2.11	ALF N5193 F4: 2.59			NONE.	AG	NONE	M	10	O2A	2.94054	F2	2.94133	N	187	O3A
32	1m34	O	5291	SIMIBI	PF00142	Fer4_NifH	4Fe-4S iron sulfur cluster binding proteins, NifH/frxC family	P00459	NIFH1_AZOVI	Nitrogenase iron protein 1	0	ADP	O	5291	O	5293	MG	LYS	1LYS	no	two bonds, #vischeck: distorted coord sph, almost 5 ligands in 1 plane, AlF4 far from beta	F2,F4	2.98,2.64	2	6	x3	distorted	y	1	ALF O5293 F4: 2.64	ADP O5291 O2B: 2.46	SER O16 OG: 2.26	HOH O5296 O: 2.13	HOH O5297 O: 2.18	HOH O5298 O: 2.28			NONE.	AG	NONE	P	10	O2A	3.31559	F2	2.92176	O	187	O3A
33	1m34	P	5391	SIMIBI	PF00142	Fer4_NifH	4Fe-4S iron sulfur cluster binding proteins, NifH/frxC family	P00459	NIFH1_AZOVI	Nitrogenase iron protein 1	0	ADP	P	5391	P	5393	MG	LYS	1LYS	no	ok	F4	2.48	1	7	x3	two bonds to beta	y	2	ALF P5393 F4: 2.48	ADP P5391 O1B: 2.51	ADP P5391 O2B: 2.7	SER P16 OG: 2.5	HOH P5396 O: 2.11	HOH P5397 O: 2.27	HOH P5398 O: 2.31		NONE.	AG	NONE	O	10	O2A	2.96226	F2	3.27211	P	187	O3A
35	1n2c	E	291	SIMIBI	PF00142	Fer4_NifH	4Fe-4S iron sulfur cluster binding proteins, NifH/frxC family	P00459	NIFH1_AZOVI	Nitrogenase iron protein 1	0	ADP	E	291	E	293	MG	LYS	1LYS	no	two bonds, abnormal, >3.2 from beta	F2,F4	2.84,2.16	2	2	no water in structure	wrong_beta_coord	y	0	SER E16 OG: 2.37	ALF E293 F4: 2.16							NONE.	AG	NONE	F	10	O2A	3.31733	F2	2.81283	E	187	O3A
36	1n2c	F	291	SIMIBI	PF00142	Fer4_NifH	4Fe-4S iron sulfur cluster binding proteins, NifH/frxC family	P00459	NIFH1_AZOVI	Nitrogenase iron protein 1	0	ADP	F	291	F	293	MG	LYS	1LYS	no	two bonds, abnormal, >3.2 from beta	F2,F4	2.87,2.17	2	2	no water in structure	wrong_beta_coord	y	0	SER F16 OG: 2.36	ALF F293 F4: 2.17							NONE.	AG	NONE	E	10	O2A	3.36892	F2	2.7509	F	187	O3A
37	1n2c	G	291	SIMIBI	PF00142	Fer4_NifH	4Fe-4S iron sulfur cluster binding proteins, NifH/frxC family	P00459	NIFH1_AZOVI	Nitrogenase iron protein 1	0	ADP	G	291	G	293	MG	LYS	1LYS	no	two bonds, abnormal, >3.2 from beta	F2,F4	2.85,2.15	2	2	no water in structure	wrong_beta_coord	y	0	SER G16 OG: 2.37	ALF G293 F4: 2.15							NONE.	AG	NONE	H	10	O2A	3.27636	F2	2.87134	G	187	O3A
38	1n2c	H	291	SIMIBI	PF00142	Fer4_NifH	4Fe-4S iron sulfur cluster binding proteins, NifH/frxC family	P00459	NIFH1_AZOVI	Nitrogenase iron protein 1	0	ADP	H	291	H	293	MG	LYS	1LYS	no	two bonds, abnormal, >3.2 from beta	F2,F4	2.84,2.14	2	2	no water in structure	wrong_beta_coord	y	0	ALF H293 F4: 2.14	SER H16 OG: 2.35							NONE.	AG	NONE	G	10	O2A	3.42143	F2	2.66145	H	187	O3A
47	1w9j	A	1757	TRAFAC	PF00063	Myosin_head	Myosin head (motor domain)	P08799	MYS2_DICDI	Myosin-2 heavy chain	0	ADP	A	1757	A	1758	MG	ASN	NONE	yes	ok	F4	1.94	1	6	x2	all_lig	y	1	THR A186 OG1: 2.15	SER A237 OG: 2.17	ADP A1757 O2B: 1.95	ALF A1758 F4: 1.94	HOH A2230 O: 2.1	HOH A2381 O: 2.07			NONE.	NONE	AG_weak	A	190	O2A	6.91908	F4	10.0438	A	238	O3A
49	1w9l	A	1749	TRAFAC	PF00063	Myosin_head	Myosin head (motor domain)	P08799	MYS2_DICDI	Myosin-2 heavy chain	0	ADP	A	1749	A	1750	MG	ASN	NONE	no	ok	F4	2	1	5	x1	missing 1 wat	y	1	THR A186 OG1: 2.09	SER A237 OG: 2.16	ADP A1749 O1B: 1.98	ALF A1750 F4: 2.0	HOH A2264 O: 2.07				NONE.	NONE	AG	A	241	O1A	8.25223	F4	7.06665	A	238	O3A
58	2woj	A	401	SIMIBI	PF02374	ArsA_ATPase	Anion-transporting ATPase	Q12154	GET3_YEAST	ATPase GET3	0	ADP	A	401	A	402	MG	LYS	NONE	yes	ok	F2	1.99	1	6	x3	all_lig	y	1	THR A32 OG1: 2.11	ADP A401 O2B: 2.08	ALF A402 F2: 1.99	HOH A2025 O: 2.1	HOH A2066 O: 2.1	HOH A2133 O: 2.09			NONE.	AG	(only G)	B	26	O2A	3.10739	F4	2.85214	B	254	O2A
59	2woj	B	401	SIMIBI	PF02374	ArsA_ATPase	Anion-transporting ATPase	Q12154	GET3_YEAST	ATPase GET3	0	ADP	B	401	B	402	MG	LYS	NONE	Yes, AlF4 rotated	2nd dist close to 3.0	F2,F4	2.0,2.97	2	6	x3	all_lig	y	1	THR B32 OG1: 2.12	ADP B401 O2B: 2.06	ALF B402 F2: 2.0	HOH B2031 O: 2.11	HOH B2078 O: 2.09	HOH B2154 O: 2.08			NONE.	AG	(only G)	A	26	O2A	3.08749	F1	2.81653	A	254	O2A
60	2woj	C	401	SIMIBI	PF02374	ArsA_ATPase	Anion-transporting ATPase	Q12154	GET3_YEAST	ATPase GET3	0	ADP	C	401	C	402	MG	LYS	NONE	Yes, AlF4 rotated	2nd dist close to 3.0	F2,F4	1.99,2.91	2	6	x3	all_lig	y	1	THR C32 OG1: 2.07	ADP C401 O2B: 2.05	ALF C402 F2: 1.99	HOH C2026 O: 2.1	HOH C2033 O: 2.1	HOH C2066 O: 2.13			NONE.	AG	(only G)	D	26	O2A	2.99777	F1	2.9643	D	254	O2A
61	2woj	D	401	SIMIBI	PF02374	ArsA_ATPase	Anion-transporting ATPase	Q12154	GET3_YEAST	ATPase GET3	0	ADP	D	401	D	402	MG	LYS	NONE	yes	ok	F2	1.99	1	6	x3	all_lig	y	1	THR D32 OG1: 2.09	ADP D401 O2B: 2.07	ALF D402 F2: 1.99	HOH D2022 O: 2.13	HOH D2028 O: 2.09	HOH D2055 O: 2.1			NONE.	AG	(only G)	C	26	O2A	3.03522	F1	2.98065	C	254	O2A
62	2xzl	A	1854	SF1_SF2	PF13086	AAA_11	AAA domain	P30771	NAM7_YEAST	ATP-dependent helicase NAM7	0	ADP	A	1854	A	1855	MG	ARG	1ARG	yes	ok	F4	2.27	1	6	x3	all_lig	y	1	THR A437 OG1: 2.4	ADP A1854 O2B: 2.52	ALF A1855 F4: 2.27	HOH A2038 O: 2.55	HOH A2047 O: 2.77	HOH A2090 O: 2.51			NH2 weak.	NONE	NONE	A	471	O1A	5.65779	F2	9.39079	A	639	O3A
63	2xzo	A	1004	SF1_SF2	PF04851	ResIII	Type III restriction enzyme, res subunit	Q92900	RENT1_HUMAN	Regulator of nonsense transcripts 1	0	ADP	A	1004	A	1005	MG	ARG	1ARG	yes	ok	F4	2.09	1	6	x3	all_lig	y	1	THR A499 OG1: 2.31	ADP A1004 O2B: 2.13	ALF A1005 F4: 2.09	HOH A1106 O: 2.23	HOH A1119 O: 2.38	HOH A1195 O: 2.28			NH2 weak.	NONE	NONE	A	533	O1A	4.53377	F2	8.42787	A	703	O3A
69	3cmt	A	502	RecA_F1	PF00154	RecA	recA bacterial DNA recombination protein	P0A7G6	RECA_ECOLI	Protein RecA	0	ADP	A	502	A	501	MG	NONE	2LYS	Yes but no water	ok	F2	1.98	1	3	no water in structure	no_wat	y	1	THR A73 OG1: 2.15	ALF A501 F2: 1.98	ADP A502 O1B: 2.19						NONE.	G	NONE	A	1248	O3A	6.51838	F3	2.73754	A	1060	O2A
70	3cmt	A	1502	RecA_F1	PF00154	RecA	recA bacterial DNA recombination protein	P0A7G6	RECA_ECOLI	Protein RecA	0	ADP	A	1502	A	1501	MG	NONE	2LYS	Yes but no water	ok	F2	1.96	1	3	no water in structure	no_wat	y	1	THR A1073 OG1: 2.15	ALF A1501 F2: 1.96	ADP A1502 O1B: 2.18						NONE.	G	NONE	A	2248	O3A	6.68115	F3	2.90453	A	2060	O2A
71	3cmt	A	2502	RecA_F1	PF00154	RecA	recA bacterial DNA recombination protein	P0A7G6	RECA_ECOLI	Protein RecA	0	ADP	A	2502	A	2501	MG	NONE	2LYS	Yes but no water	2nd dist close to 3.0	F2,F4	1.93,2.95	2	3	no water in structure	no_wat	y	1	THR A2073 OG1: 2.12	ALF A2501 F2: 1.93	ADP A2502 O1B: 2.18						NONE.	G	NONE	A	3248	O3A	6.65779	F3	2.84652	A	3060	O2A
72	3cmt	A	3502	RecA_F1	PF00154	RecA	recA bacterial DNA recombination protein	P0A7G6	RECA_ECOLI	Protein RecA	0	ADP	A	3502	A	3501	MG	NONE	2LYS	Yes but no water	ok	F2	1.93	1	3	no water in structure	no_wat	y	1	THR A3073 OG1: 2.12	ALF A3501 F2: 1.93	ADP A3502 O1B: 2.18						NONE.	G	NONE	A	4248	O3A	6.59083	F3	2.76923	A	4060	O2A
73	3cmt	A	4502	RecA_F1	PF00154	RecA	recA bacterial DNA recombination protein	P0A7G6	RECA_ECOLI	Protein RecA	0	ADP	A	4502	A	4501	MG	NONE	NONE	Yes but no water	ok	F2	1.84	1	3	no water in structure	no_wat	y	1	THR A4073 OG1: 2.19	ALF A4501 F2: 1.84	ADP A4502 O1B: 2.06						NONE.	NONE	NONE	A	4245	O3A	17.5974	F1	18.4498	A	4196	O3A
74	3cmt	D	502	RecA_F1	PF00154	RecA	recA bacterial DNA recombination protein	P0A7G6	RECA_ECOLI	Protein RecA	0	ADP	D	502	D	501	MG	NONE	2LYS	Yes but no water	ok	F2	1.97	1	3	no water in structure	no_wat	y	1	THR D73 OG1: 2.12	ADP D502 O1B: 2.22	ALF D501 F2: 1.97						NONE.	G	NONE	D	1248	O3A	6.55669	F3	2.69177	D	1060	O2A
75	3cmt	D	1502	RecA_F1	PF00154	RecA	recA bacterial DNA recombination protein	P0A7G6	RECA_ECOLI	Protein RecA	0	ADP	D	1502	D	1501	MG	NONE	2LYS	Yes but no water	ok	F2	1.94	1	3	no water in structure	no_wat	y	1	THR D1073 OG1: 2.14	ADP D1502 O1B: 2.22	ALF D1501 F2: 1.94						NONE.	G	NONE	D	2248	O3A	6.625	F3	2.75701	D	1196	O3A
76	3cmt	D	2502	RecA_F1	PF00154	RecA	recA bacterial DNA recombination protein	P0A7G6	RECA_ECOLI	Protein RecA	0	ADP	D	2502	D	2501	MG	NONE	2LYS	Yes but no water	2nd dist close to 3.0	F2,F4	1.96,2.97	2	3	no water in structure	no_wat	y	1	ALF D2501 F2: 1.96	THR D2073 OG1: 2.12	ADP D2502 O1B: 2.21						NONE.	G	NONE	D	3248	O3A	6.65303	F3	2.81917	D	3060	O2A
77	3cmt	D	3502	RecA_F1	PF00154	RecA	recA bacterial DNA recombination protein	P0A7G6	RECA_ECOLI	Protein RecA	0	ADP	D	3502	D	3501	MG	NONE	2LYS	Yes but no water	ok	F2	1.97	1	3	no water in structure	no_wat	y	1	ALF D3501 F2: 1.97	THR D3073 OG1: 2.11	ADP D3502 O1B: 2.18						NONE.	G	NONE	D	4248	O3A	6.35697	F3	2.62758	D	4060	O2A
78	3cmt	D	4502	RecA_F1	PF00154	RecA	recA bacterial DNA recombination protein	P0A7G6	RECA_ECOLI	Protein RecA	0	ADP	D	4502	D	4501	MG	NONE	NONE	Yes but no water	ok	F2	1.99	1	3	no water in structure	no_wat	y	1	ALF D4501 F2: 1.99	THR D4073 OG1: 2.19	ADP D4502 O1B: 2.17						NONE.	NONE	NONE	D	4245	O3A	17.7053	F4	18.2396	D	4196	O3A
79	3cmu	A	502	RecA_F1	PF00154	RecA	recA bacterial DNA recombination protein	P0A7G6	RECA_ECOLI	Protein RecA	0	ADP	A	502	A	501	MG	NONE	2LYS	Yes but no water	ok	F2	1.95	1	3	no water in structure	no_wat	y	1	THR A73 OG1: 2.17	ALF A501 F2: 1.95	ADP A502 O1B: 2.2						NONE.	G	NONE	A	1248	O3A	5.23505	F1	2.16859	A	196	O3A
80	3cmu	A	1502	RecA_F1	PF00154	RecA	recA bacterial DNA recombination protein	P0A7G6	RECA_ECOLI	Protein RecA	0	ADP	A	1502	A	1501	MG	NONE	2LYS	Yes but no water	ok	F2	1.95	1	3	no water in structure	no_wat	y	1	THR A1073 OG1: 2.13	ALF A1501 F2: 1.95	ADP A1502 O1B: 2.19						NONE.	G	NONE	A	2248	O3A	5.40653	F1	2.31929	A	1196	O3A
81	3cmu	A	2502	RecA_F1	PF00154	RecA	recA bacterial DNA recombination protein	P0A7G6	RECA_ECOLI	Protein RecA	0	ADP	A	2502	A	2501	MG	NONE	2LYS	Yes but no water	ok	F2	1.97	1	3	no water in structure	no_wat	y	1	THR A2073 OG1: 2.13	ALF A2501 F2: 1.97	ADP A2502 O1B: 2.2						NONE.	G	NONE	A	3248	O3A	5.17706	F1	2.21102	A	2196	O3A
82	3cmu	A	3502	RecA_F1	PF00154	RecA	recA bacterial DNA recombination protein	P0A7G6	RECA_ECOLI	Protein RecA	0	ADP	A	3502	A	3501	MG	NONE	2LYS	Yes but no water	ok	F2	1.97	1	3	no water in structure	no_wat	y	1	THR A3073 OG1: 2.14	ALF A3501 F2: 1.97	ADP A3502 O1B: 2.22						NONE.	G	NONE	A	4248	O3A	5.36247	F1	2.30342	A	3196	O3A
83	3cmu	A	4502	RecA_F1	PF00154	RecA	recA bacterial DNA recombination protein	P0A7G6	RECA_ECOLI	Protein RecA	0	ADP	A	4502	A	4501	MG	NONE	2LYS	no	ok	F2	1.98	1	4	no water in structure	wrong_beta_coord	y	2	THR A4073 OG1: 2.15	ALF A4501 F2: 1.98	ADP A4502 O1B: 2.21	ADP A4502 O2A: 2.75					NONE.	G	NONE	A	5248	O3A	5.49306	F1	2.60909	A	4196	O3A
84	3cmu	A	5502	RecA_F1	PF00154	RecA	recA bacterial DNA recombination protein	P0A7G6	RECA_ECOLI	Protein RecA	0	ADP	A	5502	A	5501	MG	NONE	NONE	no	ok	F2	2.23	1	5	no water in structure	wrong_beta_coord	y	2	THR A5073 OG1: 2.3	GLU A5096 OE1: 2.73	ALF A5501 F2: 2.23	ADP A5502 O1B: 2.25	ADP A5502 O2A: 2.69				NONE.	NONE	NONE	A	5245	O3A	17.5699	F4	17.8223	A	5196	O3A
85	3cmw	A	502	RecA_F1	PF00154	RecA	recA bacterial DNA recombination protein	P0A7G6	RECA_ECOLI	Protein RecA	0	ADP	A	502	A	501	MG	NONE	2LYS	Yes but no water	ok	F2	1.96	1	3	no water in structure	no_wat	y	1	THR A73 OG1: 2.13	ALF A501 F2: 1.96	ADP A502 O1B: 2.18						NONE.	G	NONE	A	1248	O3A	6.74782	F3	2.66672	A	1060	O2A
86	3cmw	A	1502	RecA_F1	PF00154	RecA	recA bacterial DNA recombination protein	P0A7G6	RECA_ECOLI	Protein RecA	0	ADP	A	1502	A	1501	MG	NONE	2LYS	Yes but no water	ok	F2	1.94	1	3	no water in structure	no_wat	y	1	THR A1073 OG1: 2.14	ALF A1501 F2: 1.94	ADP A1502 O1B: 2.15						NONE.	G	NONE	A	2248	O3A	7.00266	F3	2.94541	A	2060	O2A
87	3cmw	A	2502	RecA_F1	PF00154	RecA	recA bacterial DNA recombination protein	P0A7G6	RECA_ECOLI	Protein RecA	0	ADP	A	2502	A	2501	MG	NONE	2LYS	Yes but no water	ok	F2	1.95	1	3	no water in structure	no_wat	y	1	THR A2073 OG1: 2.13	ALF A2501 F2: 1.95	ADP A2502 O1B: 2.15						NONE.	G	NONE	A	3248	O3A	6.70958	F3	2.67996	A	3060	O2A
88	3cmw	A	3502	RecA_F1	PF00154	RecA	recA bacterial DNA recombination protein	P0A7G6	RECA_ECOLI	Protein RecA	0	ADP	A	3502	A	3501	MG	NONE	2LYS	Yes but no water	ok	F2	1.95	1	3	no water in structure	no_wat	y	1	THR A3073 OG1: 2.18	ALF A3501 F2: 1.95	ADP A3502 O1B: 2.18						NONE.	G	NONE	A	4248	O3A	6.80604	F3	2.81208	A	4060	O2A
89	3cmw	A	4502	RecA_F1	PF00154	RecA	recA bacterial DNA recombination protein	P0A7G6	RECA_ECOLI	Protein RecA	0	ADP	A	4502	A	4501	MG	NONE	NONE	Yes but no water	ok	F2	1.89	1	3	no water in structure	no_wat	y	1	THR A4073 OG1: 2.34	ALF A4501 F2: 1.89	ADP A4502 O1B: 2.13						NONE.	NONE	NONE	A	4245	O3A	17.0902	F4	17.6839	A	4196	O3A
90	3cmw	C	502	RecA_F1	PF00154	RecA	recA bacterial DNA recombination protein	P0A7G6	RECA_ECOLI	Protein RecA	0	ADP	C	502	C	501	MG	NONE	2LYS	Yes but no water	ok	F2	1.96	1	3	no water in structure	no_wat	y	1	THR C73 OG1: 2.17	ADP C502 O1B: 2.2	ALF C501 F2: 1.96						NONE.	G	NONE	C	1248	O3A	6.78989	F3	2.633	C	1060	O2A
91	3cmw	C	1502	RecA_F1	PF00154	RecA	recA bacterial DNA recombination protein	P0A7G6	RECA_ECOLI	Protein RecA	0	ADP	C	1502	C	1501	MG	NONE	2LYS	Yes but no water	ok	F2	1.96	1	3	no water in structure	no_wat	y	1	THR C1073 OG1: 2.18	ADP C1502 O1B: 2.24	ALF C1501 F2: 1.96						NONE.	G	NONE	C	2248	O3A	6.92745	F3	2.71596	C	2060	O2A
92	3cmw	C	2502	RecA_F1	PF00154	RecA	recA bacterial DNA recombination protein	P0A7G6	RECA_ECOLI	Protein RecA	0	ADP	C	2502	C	2501	MG	NONE	2LYS	Yes but no water	ok	F2	1.93	1	3	no water in structure	no_wat	y	1	THR C2073 OG1: 2.16	ADP C2502 O1B: 2.18	ALF C2501 F2: 1.93						NONE.	G	NONE	C	3248	O3A	6.81405	F3	2.78364	C	3060	O2A
93	3cmw	C	3502	RecA_F1	PF00154	RecA	recA bacterial DNA recombination protein	P0A7G6	RECA_ECOLI	Protein RecA	0	ADP	C	3502	C	3501	MG	NONE	2LYS	Yes but no water	ok	F2	1.96	1	3	no water in structure	no_wat	y	1	ALF C3501 F2: 1.96	THR C3073 OG1: 2.19	ADP C3502 O1B: 2.17						NONE.	G	NONE	C	4248	O3A	6.73845	F3	2.90918	C	4060	O2A
94	3cmw	C	4502	RecA_F1	PF00154	RecA	recA bacterial DNA recombination protein	P0A7G6	RECA_ECOLI	Protein RecA	0	ADP	C	4502	C	4501	MG	NONE	NONE	Yes but no water	ok	F2	1.99	1	3	no water in structure	no_wat	y	1	ALF C4501 F2: 1.99	THR C4073 OG1: 2.2	ADP C4502 O1B: 2.2						NONE.	NONE	NONE	C	4245	O3A	17.2329	F4	17.6243	C	4196	O3A
95	3cmx	A	502	RecA_F1	PF00154	RecA	recA bacterial DNA recombination protein	P0A7G6	RECA_ECOLI	Protein RecA	0	ADP	A	502	A	501	MG	NONE	2LYS	Yes but no water	ok	F2	2.01	1	3	no water in structure	no_wat	y	1	THR A73 OG1: 2.19	ALF A501 F2: 2.01	ADP A502 O1B: 2.18						NONE.	G	NONE	A	1248	O3A	6.22694	F3	2.91265	A	196	O3A
96	3cmx	A	1502	RecA_F1	PF00154	RecA	recA bacterial DNA recombination protein	P0A7G6	RECA_ECOLI	Protein RecA	0	ADP	A	1502	A	1501	MG	NONE	2LYS	Yes but no water	ok	F2	1.98	1	4	no water in structure	no_wat	y	1	THR A1073 OG1: 2.11	GLU A1096 OE1: 2.73	ALF A1501 F2: 1.98	ADP A1502 O1B: 2.2					NONE.	G	NONE	A	2248	O3A	6.58937	F3	2.84019	A	1196	O3A
97	3cmx	A	2502	RecA_F1	PF00154	RecA	recA bacterial DNA recombination protein	P0A7G6	RECA_ECOLI	Protein RecA	0	ADP	A	2502	A	2501	MG	NONE	2LYS	Yes but no water	ok	F2	2	1	4	no water in structure	no_wat	y	1	THR A2073 OG1: 2.11	GLU A2096 OE1: 2.74	ALF A2501 F2: 2.0	ADP A2502 O1B: 2.2					NONE.	G	NONE	A	3248	O2A	6.45234	F3	2.68428	A	2196	O3A
98	3cmx	A	3502	RecA_F1	PF00154	RecA	recA bacterial DNA recombination protein	P0A7G6	RECA_ECOLI	Protein RecA	0	ADP	A	3502	A	3501	MG	NONE	2LYS	Yes but no water	ok	F2	1.95	1	3	no water in structure	no_wat	y	1	THR A3073 OG1: 2.12	ALF A3501 F2: 1.95	ADP A3502 O1B: 2.16						NONE.	G	NONE	A	4248	O3A	6.35092	F3	2.99819	A	4060	O2A
99	3cmx	A	4502	RecA_F1	PF00154	RecA	recA bacterial DNA recombination protein	P0A7G6	RECA_ECOLI	Protein RecA	0	ADP	A	4502	A	4501	MG	NONE	NONE	Yes but no water	ok	F2	1.74	1	3	no water in structure	no_wat	y	1	THR A4073 OG1: 1.85	ALF A4501 F2: 1.74	ADP A4502 O1B: 2.71						NONE.	NONE	NONE	A	4245	O3A	18.1714	F4	19.186	A	4226	O3A
100	3cmx	D	502	RecA_F1	PF00154	RecA	recA bacterial DNA recombination protein	P0A7G6	RECA_ECOLI	Protein RecA	0	ADP	D	502	D	501	MG	NONE	2LYS	Yes but no water	2nd dist close to 3.0	F2,F4	1.96,2.78	2	4	no water in structure	two bonds to AlF4	y	1	THR D73 OG1: 2.13	ADP D502 O1B: 2.21	ALF D501 F2: 1.96	ALF D501 F4: 2.78					NONE.	G	NONE	D	1248	O2A	6.45525	F3	2.84427	D	196	O3A
101	3cmx	D	1502	RecA_F1	PF00154	RecA	recA bacterial DNA recombination protein	P0A7G6	RECA_ECOLI	Protein RecA	0	ADP	D	1502	D	1501	MG	NONE	2LYS	Yes but no water	ok	F2	1.93	1	4	no water in structure	no_wat	y	1	THR D1073 OG1: 2.12	GLU D1096 OE1: 2.7	ADP D1502 O1B: 2.24	ALF D1501 F2: 1.93					NONE.	G	NONE	D	2248	O3A	6.5034	F3	2.82729	D	1196	O3A
102	3cmx	D	2502	RecA_F1	PF00154	RecA	recA bacterial DNA recombination protein	P0A7G6	RECA_ECOLI	Protein RecA	0	ADP	D	2502	D	2501	MG	NONE	2LYS	Yes but no water	2nd dist close to 3.0	F2,F4	1.94,2.92	2	3	no water in structure	no_wat	y	1	ALF D2501 F2: 1.94	THR D2073 OG1: 2.13	ADP D2502 O1B: 2.2						NONE.	G	NONE	D	3248	O3A	6.45694	F3	3.0523	D	2196	O3A
103	3cmx	D	3502	RecA_F1	PF00154	RecA	recA bacterial DNA recombination protein	P0A7G6	RECA_ECOLI	Protein RecA	0	ADP	D	3502	D	3501	MG	NONE	2LYS	Yes but no water	ok	F2	1.96	1	4	no water in structure	no_wat	y	1	ALF D3501 F2: 1.96	THR D3073 OG1: 2.12	GLU D3096 OE1: 2.75	ADP D3502 O1B: 2.21					NONE.	G	NONE	D	4248	O2A	6.4162	F3	2.90318	D	4060	O2A
104	3cmx	D	4502	RecA_F1	PF00154	RecA	recA bacterial DNA recombination protein	P0A7G6	RECA_ECOLI	Protein RecA	0	ADP	D	4502	D	4501	MG	NONE	NONE	Yes but no water	ok	F2	2	1	3	no water in structure	no_wat	y	1	ALF D4501 F2: 2.0	THR D4073 OG1: 2.18	ADP D4502 O1B: 2.21						NONE.	NONE	NONE	D	4245	O3A	18.1944	F1	19.307	D	4196	O3A
129	3i62	A	1000	SF1_SF2	PF00270	DEAD	DEAD/DEAH box helicase	P15424	MS116_YEAST	ATP-dependent RNA helicase MSS116, mitochondrial	0	ADP	A	1000	A	900	MG	ARG	1ARG	no	ok	F3	1.88	1	6	x4	No WA Ser	n	1	ADP A1000 O2B: 2.02	ALF A900 F3: 1.88	HOH A1001 O: 2.17	HOH A1002 O: 2.01	HOH A1003 O: 2.04	HOH A1004 O: 2.08			NH2.	NONE	NONE	A	423	O2A	7.41081	F1	9.38593	A	469	O3A
136	3kql	A	2	SF1_SF2	PF07652	Flavi_DEAD	Flavivirus DEAD domain	Q9WMX2	POLG_HCVCO	Genome polyprotein	0	ADP	A	2	A	1	MG	ARG	1ARG	yes	ok	F1	2.08	1	6	x3	all_lig	y	1	SER A211 OG: 2.24	ALF A1 F1: 2.08	ADP A2 O3B: 1.99	HOH A4 O: 2.38	HOH A627 O: 2.31	HOH A628 O: 2.4			NH2 weak.	NONE	NONE	A	213	O1A	7.53867	F2	11.8832	A	467	O3A
137	3kql	B	2	SF1_SF2	PF07652	Flavi_DEAD	Flavivirus DEAD domain	Q9WMX2	POLG_HCVCO	Genome polyprotein	0	ADP	B	2	B	1	MG	ARG	1ARG	yes	ok	F4	2.01	1	6	x3	all_lig	y	1	SER B211 OG: 2.29	ALF B1 F4: 2.01	ADP B2 O3B: 1.93	HOH B8 O: 2.3	HOH B9 O: 2.42	HOH B10 O: 2.34			NH2 weak.	NONE	NONE	B	213	O1A	7.69115	F3	12.1246	B	467	O3A
154	3puw	A	2501	ABC_ATPases	PF00005	ABC_tran	ABC transporter	P68187	MALK_ECOLI	Maltose/maltodextrin import ATP-binding protein MalK	0	ADP	A	2501	A	3001	MG	NONE	NONE	yes, AlF4 rotated clockwise	ok, rotated clockwise	F2	1.97	1	6	x2	all_lig	y	1	HOH A382 O: 1.99	HOH A383 O: 2.09	SER A43 OG: 2.17	GLN A82 OE1: 2.21	ADP A2501 O2B: 1.94	ALF A3001 F2: 1.97			NONE.	NONE	NONE	G	295	O1A	13.0665	F4	9.74864	B	141	O3A
155	3puw	B	2502	ABC_ATPases	PF00005	ABC_tran	ABC transporter	P68187	MALK_ECOLI	Maltose/maltodextrin import ATP-binding protein MalK	0	ADP	B	2502	B	3002	MG	NONE	NONE	yes, AlF4 rotated clockwise	2nd dist close to 3.0, rotated clockwise	F2,F4	1.85,2.93	2	6	x2	all_lig	y	1	HOH B382 O: 2.05	HOH B383 O: 1.98	SER B43 OG: 2.35	GLN B82 OE1: 2.13	ADP B2502 O2B: 2.22	ALF B3002 F2: 1.85			NONE.	NONE	NONE	G	295	O1A	11.6591	F4	8.35426	A	141	O3A
161	3zq6	A	401	SIMIBI	PF02374	ArsA_ATPase	Anion-transporting ATPase	O27555	ARSA_METTH	Putative arsenical pump-driving ATPase	0	ADP	A	401	A	402	MG	LYS	NONE	yes	ok	F2	1.97	1	6	x3	all_lig	y	1	THR A28 OG1: 2.1	ADP A401 O2B: 2.05	ALF A402 F2: 1.97	HOH A4001 O: 2.1	HOH A4002 O: 2.07	HOH A4003 O: 2.09			NONE.	AG	NONE	B	22	O2A	2.99867	F4	2.91539	B	241	O2A
162	3zq6	B	401	SIMIBI	PF02374	ArsA_ATPase	Anion-transporting ATPase	O27555	ARSA_METTH	Putative arsenical pump-driving ATPase	0	ADP	B	401	B	402	MG	LYS	NONE	yes	ok	F2	1.99	1	6	x3	all_lig	y	1	THR B28 OG1: 2.11	ADP B401 O2B: 2.05	ALF B402 F2: 1.99	HOH B4001 O: 2.09	HOH B4002 O: 2.09	HOH B4003 O: 2.09			NONE.	AG	NONE	A	22	O2A	2.99781	F4	2.77544	A	241	O2A
163	3zq6	C	401	SIMIBI	PF02374	ArsA_ATPase	Anion-transporting ATPase	O27555	ARSA_METTH	Putative arsenical pump-driving ATPase	0	ADP	C	401	C	402	MG	LYS	NONE	yes	ok	F2	1.99	1	6	x3	all_lig	y	1	THR C28 OG1: 2.09	ADP C401 O2B: 2.07	ALF C402 F2: 1.99	HOH C4001 O: 2.09	HOH C4002 O: 2.1	HOH C4003 O: 2.09			NONE.	AG	NONE	D	22	O2A	2.93172	F4	2.83583	D	241	O2A
164	3zq6	D	401	SIMIBI	PF02374	ArsA_ATPase	Anion-transporting ATPase	O27555	ARSA_METTH	Putative arsenical pump-driving ATPase	0	ADP	D	401	D	402	MG	LYS	NONE	yes	ok	F2	1.97	1	6	x3	all_lig	y	1	THR D28 OG1: 2.08	ADP D401 O2B: 2.06	ALF D402 F2: 1.97	HOH D4001 O: 2.11	HOH D4002 O: 2.1	HOH D4003 O: 2.1			NONE.	AG	NONE	C	22	O2A	3.03483	F4	2.73868	C	241	O2A
165	3zs9	A	401	SIMIBI	PF02374	ArsA_ATPase	Anion-transporting ATPase	Q12154	GET3_YEAST	ATPase GET3	0	ADP	A	401	A	402	MG	LYS	NONE	Yes, AlF4 rotated	2nd dist close to 3.0	F2,F4	1.99,2.88	2	6	x3	all_lig	y	1	THR A32 OG1: 2.08	ADP A401 O3B: 2.07	ALF A402 F2: 1.99	HOH A1401 O: 2.12	HOH A1402 O: 2.1	HOH A1403 O: 2.11			NONE.	AG	NONE	B	26	O2A	2.83607	F4	3.0335	B	254	O2A
166	3zs9	B	401	SIMIBI	PF02374	ArsA_ATPase	Anion-transporting ATPase	Q12154	GET3_YEAST	ATPase GET3	0	ADP	B	401	B	402	MG	LYS	NONE	Yes, AlF4 rotated	2nd dist close to 3.0	F2,F4	1.99,2.9	2	6	x3	all_lig	y	1	THR B32 OG1: 2.09	ADP B401 O3B: 2.06	ALF B402 F2: 1.99	HOH B1401 O: 2.1	HOH B1402 O: 2.09	HOH B1403 O: 2.11			NONE.	AG	(only G)	A	26	O2A	3.00633	F1	2.76346	A	291	O1A
169	4anj	A	2230	TRAFAC	PF00063	Myosin_head	Myosin head (motor domain)	Q29122	MYO6_PIG	Unconventional myosin-VI	0	ADP	A	2230	A	2232	MG	ASN	NONE	yes	ok	F1	1.96	1	6	x2	all_lig	y	1	THR A158 OG1: 2.11	SER A204 OG: 2.16	ADP A2230 O3B: 1.91	ALF A2232 F1: 1.96	HOH A2034 O: 2.0	HOH A2035 O: 2.19			NONE.	NONE	AG	A	162	O1A	6.59654	F1	9.35982	A	205	O3A
176	4hna	K	401	TRAFAC	PF00225	Kinesin	Kinesin motor domain	P33176	KINH_HUMAN	Kinesin-1 heavy chain	0	ADP	K	401	K	403	MG	ASN	NONE	yes	ok	F4	2.25	1	6	x2	all_lig	y	1	THR K92 OG1: 1.94	SER K202 OG: 2.56	ADP K401 O2B: 2.09	ALF K403 F4: 2.25	HOH K501 O: 2.05	HOH K502 O: 2.26			NONE.	NONE	AG_weak	K	187	O1A	8.49016	F4	10.2913	K	190	O1A
181	4oi0	A	501	SIMIBI	PF16575	CLP1_P	mRNA cleavage and polyadenylation factor CLP1 P-loop	P52874	CLP1_CAEEL	Protein clpf-1	0	ADP	A	501	A	503	MG	ARG	1ARG	yes	ok	F4	1.82	1	6	x3	all_lig	y	1	THR A128 OG1: 2.21	ADP A501 O2B: 1.99	ALF A503 F4: 1.82	HOH A601 O: 2.12	HOH A602 O: 2.0	HOH A603 O: 2.15			NH2 weak.	NONE	NONE	A	281	O3A	9.65034	F3	10.9111	A	288	O1A
182	4oi1	A	501	SIMIBI	PF16575	CLP1_P	mRNA cleavage and polyadenylation factor CLP1 P-loop	P52874	CLP1_CAEEL	Protein clpf-1	0	ADP	A	501	A	503	MG	ARG	1ARG	yes	ok	F1	1.92	1	6	x3	all_lig	y	1	THR A128 OG1: 2.15	ADP A501 O2B: 2.04	ALF A503 F1: 1.92	HOH A601 O: 2.1	HOH A602 O: 2.08	HOH A603 O: 2.14			NH2 weak.	NONE	NONE	A	281	O3A	9.77771	F2	10.9877	A	288	O1A
187	5aor	A	2159	SF1_SF2	PF00270	DEAD	DEAD/DEAH box helicase	P24785	MLE_DROME	Dosage compensation regulator	0	ADP	A	2159	A	2161	MG	ARG	1ARG	yes	ok	F3	1.86	1	6	x3	all_lig	y	1	THR A414 OG1: 2.01	ADP A2159 O3B: 2.04	ALF A2161 F3: 1.86	HOH A3082 O: 2.06	HOH A3083 O: 2.2	HOH A3084 O: 2.13			NH1 weak.	NONE	NONE	A	766	O3A	15.6982	F2	11.9134	A	771	O3A
188	5aor	B	2159	SF1_SF2	PF00270	DEAD	DEAD/DEAH box helicase	P24785	MLE_DROME	Dosage compensation regulator	0	ADP	B	2159	B	2161	MG	ARG	1ARG	yes	ok	F3	1.8	1	6	x3	all_lig	y	1	THR B414 OG1: 1.99	ADP B2159 O3B: 2.04	ALF B2161 F3: 1.8	HOH B3069 O: 2.1	HOH B3070 O: 2.09	HOH B3071 O: 2.08			NH1 weak.	NONE	NONE	B	766	O3A	15.5169	F2	11.7882	B	771	O3A
193	5e4f	A	702	SF1_SF2	PF07652	Flavi_DEAD	Flavivirus DEAD domain	Q9WMX2	POLG_HCVCO	Genome polyprotein	0	ADP	A	702	A	701	MG	ARG	1ARG	yes	ok	F1	2.1	1	6	x3	all_lig	y	1	SER A211 OG: 2.3	ALF A701 F1: 2.1	ADP A702 O1B: 2.04	HOH A837 O: 2.26	HOH A839 O: 2.16	HOH A908 O: 2.32			NH2 weak.	NONE	NONE	A	213	O1A	6.39025	F3	11.2226	A	467	O3A
194	5e4f	B	702	SF1_SF2	PF07652	Flavi_DEAD	Flavivirus DEAD domain	Q9WMX2	POLG_HCVCO	Genome polyprotein	0	ADP	B	702	B	701	MG	ARG	1ARG	yes	ok	F3	2.09	1	6	x3	all_lig	y	1	SER B211 OG: 2.4	ALF B701 F3: 2.09	ADP B702 O3B: 2.17	HOH B823 O: 2.44	HOH B845 O: 2.45	HOH B859 O: 2.36			NH2.	NONE	NONE	B	213	O2A	6.98716	F4	11.1944	B	467	O3A
195	5fhd	A	501	SF1_SF2	PF05970	PIF1	PIF1-like helicase				0	ADP	A	501	A	503	MG	ARG	1ARG	yes	ok	F3	1.91	1	6	x3	all_lig	y	1	THR A35 OG1: 2.1	ADP A501 O3B: 2.04	ALF A503 F3: 1.91	HOH A655 O: 2.1	HOH A656 O: 2.23	HOH A660 O: 2.11			NH2 weak.	NONE	NONE	A	39	O2A	7.40132	F3	10.1238	A	188	O3A
196	5fhd	B	501	SF1_SF2	PF05970	PIF1	PIF1-like helicase				0	ADP	B	501	B	503	MG	ARG	1ARG	yes	ok	F1	1.98	1	6	x3	all_lig	y	1	THR B35 OG1: 2.12	ADP B501 O1B: 1.98	ALF B503 F1: 1.98	HOH B617 O: 2.2	HOH B659 O: 2.07	HOH B674 O: 2.24			NH2 weak.	NONE	NONE	B	39	O1A	7.533	F1	10.4757	B	188	O3A
197	5fhe	A	501	SF1_SF2	PF05970	PIF1	PIF1-like helicase				0	ADP	A	501	A	503	MG	ARG	1ARG	Yes but no water	ok	F3	2.03	1	3	no water in structure	no_wat	y	1	THR A35 OG1: 1.78	ADP A501 O2B: 2.56	ALF A503 F3: 2.03						NH2 weak.	NONE	NONE	A	39	O2A	8.31776	F3	10.2962	A	188	O2A
206	5jaj	A	702	SF1_SF2	PF04851	ResIII	Type III restriction enzyme, res subunit	G0YYQ5	G0YYQ5_CHICK	RNA helicase	0	ADP	A	702	A	703	MG	ARG	1ARG	no	two bonds	F1,F4	1.96,2.58	2	6	x3	No WA Ser	n	1	ADP A702 O3B: 2.03	ALF A703 F1: 1.96	ALF A703 F4: 2.58	HOH A851 O: 2.04	HOH A922 O: 1.99	HOH A990 O: 2.1			NH2.	NONE	NONE	A	66	O2A	10.8818	F4	13.8531	A	471	O3A
207	5jb2	A	702	SF1_SF2	PF04851	ResIII	Type III restriction enzyme, res subunit	G0YYQ5	G0YYQ5_CHICK	RNA helicase	0	ADP	A	702	A	703	MG	ARG	1ARG	no	two bonds	F1,F4	1.9,2.33	2	6	x3	No WA Ser	n	1	ADP A702 O3B: 2.07	ALF A703 F1: 1.9	ALF A703 F4: 2.33	HOH A819 O: 2.17	HOH A828 O: 2.24	HOH A934 O: 1.98			NH2 weak.	NONE	NONE	A	66	O2A	10.7361	F4	13.6789	A	471	O3A
208	5jbg	A	702	SF1_SF2	PF04851	ResIII	Type III restriction enzyme, res subunit	G0YYQ5	G0YYQ5_CHICK	RNA helicase	0	ADP	A	702	A	703	MG	ARG	1ARG	no	two bonds	F1,F4	1.98,2.43	2	6	x3	No WA Ser	n	1	ADP A702 O3B: 2.03	ALF A703 F1: 1.98	ALF A703 F4: 2.43	HOH A814 O: 2.14	HOH A835 O: 1.97	HOH A931 O: 2.08			NH2.	NONE	NONE	A	56	O1A	14.8067	F4	11.7472	A	471	O3A
231	5nd4	C	601	TRAFAC	PF00225	Kinesin	Kinesin motor domain	P97329	KI20A_MOUSE	Kinesin-like protein KIF20A	0	ADP	C	601	C	603	MG	NONE	NONE	Yes but no water	ok	F4	2.24	1	4	no water in structure	no_wat	y	1	THR C166 OG1: 1.68	SER C377 OG: 2.29	ADP C601 O2B: 2.08	ALF C603 F4: 2.24					NONE.	NONE	NONE	C	418	O3A	14.2294	F3	9.88109	C	378	O3A
233	5o6b	A	1001	SF1_SF2	PF05970	PIF1	PIF1-like helicase	P07271	PIF1_YEAST	ATP-dependent DNA helicase PIF1	0	ADP	A	1001	A	1002	MG	ARG	1ARG	yes	ok	F2	1.95	1	6	x3	all_lig	y	1	SER A265 OG: 2.12	ADP A1001 O1B: 2.08	ALF A1002 F2: 1.95	HOH A1157 O: 2.19	HOH A1173 O: 2.19	HOH A1207 O: 2.02			NH2 weak.	NONE	NONE	A	414	O3A	12.9589	F1	16.1818	A	417	O3A
234	5o6b	B	1001	SF1_SF2	PF05970	PIF1	PIF1-like helicase	P07271	PIF1_YEAST	ATP-dependent DNA helicase PIF1	0	ADP	B	1001	B	1002	MG	ARG	1ARG	no	ok	F2	1.9	1	5	x2	missing 1 wat	y	1	SER B265 OG: 2.12	ADP B1001 O1B: 2.04	ALF B1002 F2: 1.9	HOH B1161 O: 2.24	HOH B1199 O: 2.03				NH2 weak.	NONE	NONE	B	414	O3A	13.0235	F1	15.325	B	417	O3A
235	5o6e	A	1001	SF1_SF2	PF05970	PIF1	PIF1-like helicase	P07271	PIF1_YEAST	ATP-dependent DNA helicase PIF1	0	ADP	A	1001	A	1002	MG	ARG	1ARG	Yes but no water	ok	F2	2.07	1	3	no water in structure	no_wat	y	1	SER A265 OG: 2.01	ADP A1001 O2B: 2.02	ALF A1002 F2: 2.07						NH2 weak.	NONE	NONE	A	414	O3A	13.1572	F1	15.7008	A	417	O3A
236	5o6e	B	1001	SF1_SF2	PF05970	PIF1	PIF1-like helicase	P07271	PIF1_YEAST	ATP-dependent DNA helicase PIF1	0	ADP	B	1001	B	1002	MG	ARG	1ARG	Yes but no water	ok	F2	1.85	1	3	no water in structure	no_wat	y	1	SER B265 OG: 1.69	ADP B1001 O1B: 1.86	ALF B1002 F2: 1.85						NH2 weak.	NONE	NONE	B	414	O3A	13.5012	F1	16.164	B	417	O3A
258	6due	A	801	TRAFAC	PF00063	Myosin_head	Myosin head (motor domain)	S7W634	S7W634_TOXGG	Myosin A	0	ADP	A	801	A	802	MG	ASN	NONE	no	two bonds	F1,F4	1.95,2.55	2	6	x1	missing 1 wat	y	1	THR A200 OG1: 2.1	SER A248 OG: 2.63	ADP A801 O2B: 2.48	ALF A802 F1: 1.95	ALF A802 F4: 2.55	HOH A904 O: 2.04			NONE.	NONE	AG	A	670	O3A	7.87036	F2	7.70809	A	249	O2A
275	6gkh	A	1101	SF1_SF2	PF04851	ResIII	Type III restriction enzyme, res subunit	Q8R5F7	IFIH1_MOUSE	Interferon-induced helicase C domain-containing protein 1	0	ADP	A	1101	A	1102	MG	ARG	1ARG	no	two bonds	F1,F4	2.07,2.07	2	3	no water in structure	No WA Ser	n	1	ADP A1101 O3B: 2.16	ALF A1102 F1: 2.07	ALF A1102 F4: 2.07						NH2.	NONE	NONE	A	366	O3A	12.9342	F1	8.98521	A	824	O3A
276	6hpu	A	801	SF1_SF2	PF05970	PIF1	PIF1-like helicase	Q9H611	PIF1_HUMAN	ATP-dependent DNA helicase PIF1	0	ADP	A	801	A	802	MG	ARG	1ARG	Yes but no water	ok	F3	2.18	1	3	no water in structure	no_wat	y	1	SER A235 OG: 2.1	ADP A801 O3B: 2.28	ALF A802 F3: 2.18						NH2 weak.	NONE	NONE	A	239	O2A	6.22422	F3	9.62546	A	381	O1A
277	6hpu	B	801	SF1_SF2	PF05970	PIF1	PIF1-like helicase	Q9H611	PIF1_HUMAN	ATP-dependent DNA helicase PIF1	0	ADP	B	801	B	802	MG	ARG	1ARG	Yes but no water	ok	F3	2.05	1	3	no water in structure	no_wat	y	1	SER B235 OG: 1.66	ADP B801 O2B: 2.1	ALF B802 F3: 2.05						NH2 weak.	NONE	NONE	B	239	O2A	7.00897	F1	10.8467	B	381	O1A
282	6l3g	A	501	SF1_SF2	PF05970	PIF1	PIF1-like helicase	A0A373G551	A0A373G551_9BACE	ATP-dependent DNA helicase	0	ADP	A	501	A	503	MG	ARG	1ARG	no	ok	F3	1.97	1	4	x1	missing 2 lig	y	1	THR A35 OG1: 2.02	ADP A501 O1B: 2.36	ALF A503 F3: 1.97	HOH A602 O: 2.21					NH2.	NONE	NONE	A	39	O2A	6.97294	F1	9.89005	A	188	O3A
283	6l3g	B	501	SF1_SF2	PF05970	PIF1	PIF1-like helicase	A0A373G551	A0A373G551_9BACE	ATP-dependent DNA helicase	0	ADP	B	501	B	503	MG	ARG	1ARG	no	ok	F3	1.92	1	4	x1	missing 2 lig	y	1	THR B35 OG1: 2.0	ADP B501 O3B: 2.15	ALF B503 F3: 1.92	HOH B602 O: 2.0					NH2.	NONE	NONE	B	39	O2A	6.88399	F3	10.1184	B	188	O3A
3494	1fqj	A	360	TRAFAC	PF00503	G-alpha	G-protein alpha subunit	P04695	GNAT1_BOVIN	Guanine nucleotide-binding protein G	0	GDP	A	360	A	362	MG	ARG	NONE	yes	ok	F4	2.16	1	6	x2	all_lig	y	1	SER A43 OG: 2.25	THR A177 OG1: 2.19	ALF A362 F4: 2.16	GDP A360 O2B: 2.25	HOH A364 O: 2.16	HOH A365 O: 2.26			NH1.	NONE	NONE	A	266	O3A	6.00734	F3	8.22382	A	174	O2A
3495	1fqj	D	361	TRAFAC	PF00503	G-alpha	G-protein alpha subunit	P04695	GNAT1_BOVIN	Guanine nucleotide-binding protein G	0	GDP	D	361	D	363	MG	ARG	NONE	yes	ok	F1	2.21	1	6	x2	all_lig	y	1	SER D43 OG: 2.15	THR D177 OG1: 2.3	ALF D363 F1: 2.21	GDP D361 O2B: 2.3	HOH D365 O: 2.12	HOH D366 O: 2.28			NH1.	NONE	NONE	D	266	O3A	6.33828	F2	8.73861	D	174	O2A
3496	1fqk	A	360	TRAFAC	PF00503	G-alpha	G-protein alpha subunit	P04695	GNAT1_BOVIN	Guanine nucleotide-binding protein G	0	GDP	A	360	A	362	MG	ARG	NONE	yes	ok	F1	2.35	1	6	x2	all_lig	y	1	SER A43 OG: 2.32	THR A177 OG1: 2.37	ALF A362 F1: 2.35	GDP A360 O2B: 2.55	HOH A364 O: 2.17	HOH A365 O: 2.39			NH1.	NONE	NONE	A	266	O3A	6.13611	F2	8.57052	A	174	O2A
3497	1fqk	C	361	TRAFAC	PF00503	G-alpha	G-protein alpha subunit	P04695	GNAT1_BOVIN	Guanine nucleotide-binding protein G	0	GDP	C	361	C	363	MG	ARG	NONE	yes	ok	F1	2.31	1	6	x2	all_lig	y	1	SER C43 OG: 2.31	THR C177 OG1: 2.42	ALF C363 F1: 2.31	GDP C361 O2B: 2.32	HOH C365 O: 2.43	HOH C366 O: 2.26			NH1.	NONE	NONE	C	266	O3A	6.1644	F2	8.64259	C	174	O2A
3499	1gfi	A	355	TRAFAC	PF00503	G-alpha	G-protein alpha subunit	P10824	GNAI1_RAT	Guanine nucleotide-binding protein G	0	GDP	A	355	A	357	MG	ARG	NONE	yes	ok	F3	2.09	1	6	x2	all_lig	y	1	SER A47 OG: 2.01	THR A181 OG1: 1.9	ALF A357 F3: 2.09	GDP A355 O2B: 2.18	HOH A410 O: 2.05	HOH A412 O: 2.3			NH1.	NONE	NONE	A	270	O3A	6.45156	F1	8.86546	A	178	O2A
3509	1shz	A	475	TRAFAC	PF00503	G-alpha	G-protein alpha subunit	P27601	GNA13_MOUSE	Guanine nucleotide-binding protein subunit alpha-13	0	GDP	A	475	A	378	MG	ARG	NONE	Yes but no water (wcat present)	ok	F3	2.53	1	4	x0	missing 2 wat	y	1	SER A62 OG: 2.61	THR A203 OG1: 2.65	ALF A378 F3: 2.53	GDP A475 O2B: 2.25					NH1.	NONE	NONE	A	292	O3A	5.77639	F1	8.72107	A	200	O2A
3510	1shz	D	476	TRAFAC	PF00503	G-alpha	G-protein alpha subunit	P27601	GNA13_MOUSE	Guanine nucleotide-binding protein subunit alpha-13	0	GDP	D	476	D	378	MG	ARG	NONE	no	Long	F3	2.64	1	5	x1	missing 1 wat	y	1	SER D62 OG: 2.32	THR D203 OG1: 2.63	ALF D378 F3: 2.64	GDP D476 O2B: 2.13	HOH D502 O: 2.33				NH1.	NONE	NONE	D	292	O3A	6.85601	F1	9.64319	D	200	O2A
3511	1svk	A	355	TRAFAC	PF00503	G-alpha	G-protein alpha subunit	P10824	GNAI1_RAT	Guanine nucleotide-binding protein G	0	GDP	A	355	A	357	MG	ARG	NONE	yes	ok	F3	2.04	1	6	x2	all_lig	y	1	SER A47 OG: 2.05	THR A181 OG1: 1.98	ALF A357 F3: 2.04	GDP A355 O2B: 2.02	HOH A358 O: 2.1	HOH A359 O: 2.23			NH1.	NONE	NONE	A	51	O2A	5.52982	F2	8.70482	A	178	O2A
3512	1tad	A	351	TRAFAC	PF00503	G-alpha	G-protein alpha subunit	P04695	GNAT1_BOVIN	Guanine nucleotide-binding protein G	0	GDP	A	351	A	355	CA	ARG	NONE	no	two bonds	F2,F4	2.32,2.53	2	7	x2	two bonds to AlF4	y	1	SER A43 OG: 2.54	THR A177 OG1: 2.42	ALF A355 F2: 2.32	ALF A355 F4: 2.53	GDP A351 O2B: 2.4	HOH A401 O: 2.48	HOH A402 O: 2.49		NH1.	NONE	NONE	A	266	O3A	6.03317	F1	8.77764	A	174	O2A
3513	1tad	B	351	TRAFAC	PF00503	G-alpha	G-protein alpha subunit	P04695	GNAT1_BOVIN	Guanine nucleotide-binding protein G	0	GDP	B	351	B	355	CA	ARG	NONE	no	two bonds	F2,F4	2.47,2.41	2	7	x2	two bonds to AlF4	y	1	SER B43 OG: 2.38	THR B177 OG1: 2.52	ALF B355 F2: 2.47	ALF B355 F4: 2.41	GDP B351 O2B: 2.33	HOH B404 O: 2.58	HOH B405 O: 2.53		NH1 weak.	NONE	NONE	B	47	O2A	5.67697	F2	8.49316	B	174	O2A
3514	1tad	C	351	TRAFAC	PF00503	G-alpha	G-protein alpha subunit	P04695	GNAT1_BOVIN	Guanine nucleotide-binding protein G	0	GDP	C	351	C	355	CA	ARG	NONE	no	two bonds	F1,F3	2.37,2.5	2	7	x2	two bonds to AlF4	y	1	SER C43 OG: 2.52	THR C177 OG1: 2.46	ALF C355 F1: 2.37	ALF C355 F3: 2.5	GDP C351 O2B: 2.38	HOH C407 O: 2.63	HOH C408 O: 2.57		NH1.	NONE	NONE	C	266	O3A	6.01388	F2	8.73623	C	174	O2A
3515	1tx4	B	680	TRAFAC	PF00071	Ras	Ras family	P61586	RHOA_HUMAN	Transforming protein RhoA	0	GDP	B	680	B	682	MG	ARG	NONE	yes	ok	F2	2.3	1	6	x2	all_lig	y	1	THR B19 OG1: 2.27	THR B37 OG1: 2.32	ALF B682 F2: 2.3	GDP B680 O2B: 2.2	HOH B683 O: 2.1	HOH B685 O: 2.13			NH2.	NONE	NONE	B	118	O3A	6.06939	F1	9.38894	A	85	O2A
3517	1zca	A	382	TRAFAC	PF00503	G-alpha	G-protein alpha subunit	P27600	GNA12_MOUSE	Guanine nucleotide-binding protein subunit alpha-12	0	GDP	A	382	A	384	MG	ARG	NONE	yes, AlF4 rotated	2nd dist close to 3.0	F1,F4	3.0,1.79	2	6	x2	all_lig	y	1	SER A69 OG: 2.13	THR A206 OG1: 2.07	ALF A384 F4: 1.79	GDP A382 O2B: 2.29	HOH A386 O: 2.24	HOH A387 O: 1.76			NH1 weak.	NONE	NONE	A	295	O3A	5.96305	F3	8.637	A	203	O2A
3518	1zca	B	1382	TRAFAC	PF00503	G-alpha	G-protein alpha subunit	P27600	GNA12_MOUSE	Guanine nucleotide-binding protein subunit alpha-12	0	GDP	B	1382	B	1384	MG	ARG	NONE	no	two bonds	F1,F4	2.59,1.77	2	8	x2	two bonds to beta, three bonds to AlF4-	y	2	SER B69 OG: 2.51	ALF B1384 AL: 2.71	ALF B1384 F1: 2.59	ALF B1384 F4: 1.77	GDP B1382 O2B: 2.07	GDP B1382 O3B: 2.54	HOH B1386 O: 2.18	HOH B1387 O: 1.98	NH1 weak.	NONE	NONE	B	295	O3A	6.41492	F3	8.88664	B	203	O2A
3521	2bcj	Q	360	TRAFAC	PF00503	G-alpha	G-protein alpha subunit	P21279	GNAQ_MOUSE	Guanine nucleotide-binding protein G	0	GDP	Q	360	Q	362	MG	ARG	NONE	yes	ok	F3	1.98	1	6	x2	all_lig	y	1	SER Q53 OG: 2.18	THR Q186 OG1: 2.18	ALF Q362 F3: 1.98	GDP Q360 O2B: 2.18	HOH Q364 O: 1.89	HOH Q365 O: 1.97			NH1.	NONE	NONE	Q	275	O3A	6.33962	F4	8.90365	Q	183	O2A
3522	2cnw	A	1001	SIMIBI	PF00448	SRP54	SRP54-type protein, GTPase domain	O07347	SRP54_THEAQ	Signal recognition particle protein	0	GDP	A	1001	A	1007	MG	ARG	NONE	yes	ok	F3	1.97	1	6	x3	all_lig	y	1	THR A112 OG1: 2.08	HOH A2038 O: 2.08	HOH A2058 O: 2.07	HOH A2085 O: 2.09	GDP A1001 O3B: 2.07	ALF A1007 F3: 1.97			NH1 weak.	NONE	NONE	A	246	O3A	6.30396	F1	9.13905	A	138	O2A
3523	2cnw	B	1001	SIMIBI	PF00448	SRP54	SRP54-type protein, GTPase domain	O07347	SRP54_THEAQ	Signal recognition particle protein	0	GDP	B	1001	B	1007	MG	ARG	NONE	yes	ok	F3	1.97	1	6	x3	all_lig	y	1	THR B112 OG1: 2.06	HOH B2027 O: 2.08	HOH B2046 O: 2.07	HOH B2064 O: 2.07	GDP B1001 O3B: 2.08	ALF B1007 F3: 1.97			NH1 weak.	NONE	NONE	B	246	O3A	6.39346	F1	9.1268	B	138	O2A
3524	2cnw	C	1001	SIMIBI	PF00448	SRP54	SRP54-type protein, GTPase domain	O07347	SRP54_THEAQ	Signal recognition particle protein	0	GDP	C	1001	C	1007	MG	ARG	NONE	yes	ok	F3	1.97	1	6	x3	all_lig	y	1	THR C112 OG1: 2.07	HOH C2053 O: 2.09	HOH C2082 O: 2.09	HOH C2117 O: 2.08	GDP C1001 O3B: 2.07	ALF C1007 F3: 1.97			NH1 weak.	NONE	NONE	C	246	O3A	6.2554	F1	8.87904	C	138	O2A
3525	2cnw	D	1001	SIMIBI	PF00448	SRP54	SRP54-type protein, GTPase domain	P83749	FTSY_THEAQ	Signal recognition particle receptor FtsY	0	GDP	D	1001	D	1007	MG	NONE	1ARG	yes	ok	F3	1.87	1	6	x3	all_lig	y	1	THR D116 OG1: 2.03	HOH D2035 O: 2.08	HOH D2057 O: 2.07	HOH D2098 O: 2.09	GDP D1001 O3B: 1.95	ALF D1007 F3: 1.87			ONLY GAMMA.	NONE	(only G)	D	256	O3A	6.34523	F1	9.03315	D	142	O2A
3526	2cnw	E	1001	SIMIBI	PF00448	SRP54	SRP54-type protein, GTPase domain	P83749	FTSY_THEAQ	Signal recognition particle receptor FtsY	0	GDP	E	1001	E	1007	MG	NONE	1ARG	yes	ok	F3	1.97	1	6	x3	all_lig	y	1	THR E116 OG1: 2.08	HOH E2030 O: 2.08	HOH E2056 O: 2.08	HOH E2094 O: 2.08	GDP E1001 O3B: 2.08	ALF E1007 F3: 1.97			ONLY GAMMA.	NONE	(only G)	E	256	O3A	6.23685	F1	8.98654	E	142	O2A
3527	2cnw	F	1001	SIMIBI	PF00448	SRP54	SRP54-type protein, GTPase domain	P83749	FTSY_THEAQ	Signal recognition particle receptor FtsY	0	GDP	F	1001	F	1007	MG	NONE	1ARG	yes	ok	F3	1.96	1	6	x3	all_lig	y	1	THR F116 OG1: 2.07	HOH F2027 O: 2.06	HOH F2046 O: 2.08	HOH F2071 O: 2.08	GDP F1001 O3B: 2.08	ALF F1007 F3: 1.96			ONLY GAMMA.	NONE	(only G)	F	256	O3A	6.34233	F1	9.08623	F	142	O2A
3529	2gj8	A	650	TRAFAC	PF01926	MMR_HSR1	50S ribosome-binding GTPase	P25522	MNME_ECOLI	tRNA modification GTPase MnmE	0	GDP	A	650	A	601	MG	NONE	NONE	yes	ok	F3	1.91	1	6	x2	all_lig	y	1	SER A230 OG: 2.01	THR A251 OG1: 2.16	ALF A601 F3: 1.91	GDP A650 O3B: 1.98	HOH A654 O: 2.28	HOH A655 O: 2.19			NONE.	NONE	NONE	A	336	O3A	6.36288	F4	9.21682	A	275	O3A
3530	2gj8	B	651	TRAFAC	PF01926	MMR_HSR1	50S ribosome-binding GTPase	P25522	MNME_ECOLI	tRNA modification GTPase MnmE	0	GDP	B	651	B	611	MG	NONE	NONE	yes	ok	F1	1.8	1	6	x2	all_lig	y	1	SER B230 OG: 2.15	THR B251 OG1: 2.15	ALF B611 F1: 1.8	GDP B651 O3B: 2.03	HOH B654 O: 2.22	HOH B655 O: 2.11			NONE.	NONE	NONE	B	336	O3A	6.43294	F2	9.27344	B	275	O3A
3531	2gj8	C	652	TRAFAC	PF01926	MMR_HSR1	50S ribosome-binding GTPase	P25522	MNME_ECOLI	tRNA modification GTPase MnmE	0	GDP	C	652	C	621	MG	NONE	NONE	yes	ok	F1	1.93	1	6	x2	all_lig	y	1	SER C230 OG: 2.09	THR C251 OG1: 2.02	ALF C621 F1: 1.93	GDP C652 O1B: 1.99	HOH C653 O: 2.08	HOH C654 O: 2.21			NONE.	NONE	NONE	C	336	O3A	6.34854	F2	9.20251	C	275	O3A
3532	2gj8	D	653	TRAFAC	PF01926	MMR_HSR1	50S ribosome-binding GTPase	P25522	MNME_ECOLI	tRNA modification GTPase MnmE	0	GDP	D	653	D	631	MG	NONE	NONE	yes	ok	F3	1.97	1	6	x2	all_lig	y	1	HOH D657 O: 2.06	HOH D658 O: 2.14	SER D230 OG: 2.02	THR D251 OG1: 1.98	ALF D631 F3: 1.97	GDP D653 O3B: 2.08			NONE.	NONE	NONE	D	336	O3A	6.27586	F4	9.20941	D	275	O3A
3533	2gj9	A	400	TRAFAC	PF01926	MMR_HSR1	50S ribosome-binding GTPase	P25522	MNME_ECOLI	tRNA modification GTPase MnmE	0	GDP	A	400	A	401	MG	NONE	NONE	yes	ok	F3	2.01	1	6	x2	all_lig	y	1	SER A230 OG: 1.92	THR A251 OG1: 2.15	ALF A401 F3: 2.01	GDP A400 O3B: 1.95	HOH A11 O: 2.37	HOH A12 O: 2.29			NONE.	NONE	NONE	A	336	O3A	6.53724	F4	9.21096	A	275	O3A
3534	2gj9	B	500	TRAFAC	PF01926	MMR_HSR1	50S ribosome-binding GTPase	P25522	MNME_ECOLI	tRNA modification GTPase MnmE	0	GDP	B	500	B	501	MG	NONE	NONE	Yes but no water (wcat present)	ok	F1	2.12	1	4	x0	missing 2 wat	y	1	SER B230 OG: 2.0	THR B251 OG1: 2.16	ALF B501 F1: 2.12	GDP B500 O3B: 2.09					NONE.	NONE	NONE	B	336	O3A	6.38849	F2	9.22904	B	275	O3A
3535	2gj9	C	600	TRAFAC	PF01926	MMR_HSR1	50S ribosome-binding GTPase	P25522	MNME_ECOLI	tRNA modification GTPase MnmE	0	GDP	C	600	C	601	MG	NONE	NONE	yes	ok	F3	1.93	1	6	x2	all_lig	y	1	SER C230 OG: 2.16	THR C251 OG1: 2.12	ALF C601 F3: 1.93	GDP C600 O3B: 1.91	HOH C4 O: 2.12	HOH C5 O: 2.18			NONE.	NONE	NONE	C	336	O3A	6.19048	F4	9.32668	C	275	O3A
3536	2gj9	D	700	TRAFAC	PF01926	MMR_HSR1	50S ribosome-binding GTPase	P25522	MNME_ECOLI	tRNA modification GTPase MnmE	0	GDP	D	700	D	701	MG	NONE	NONE	Yes but no water (wcat present)	ok	F1	1.92	1	4	x0	missing 2 wat	y	1	SER D230 OG: 2.15	THR D251 OG1: 1.89	ALF D701 F1: 1.92	GDP D700 O3B: 2.16					NONE.	NONE	NONE	D	336	O3A	6.43434	F2	9.55864	D	275	O3A
3537	2gja	A	400	TRAFAC	PF01926	MMR_HSR1	50S ribosome-binding GTPase	P25522	MNME_ECOLI	tRNA modification GTPase MnmE	0	GDP	A	400	A	401	MG	NONE	NONE	yes	ok	F3	1.93	1	6	x2	all_lig	y	1	SER A230 OG: 2.06	THR A251 OG1: 2.05	ALF A401 F3: 1.93	GDP A400 O3B: 2.0	HOH A100 O: 2.13	HOH A101 O: 2.08			NONE.	NONE	NONE	A	336	O3A	6.37698	F4	9.23007	A	275	O3A
3538	2gja	B	500	TRAFAC	PF01926	MMR_HSR1	50S ribosome-binding GTPase	P25522	MNME_ECOLI	tRNA modification GTPase MnmE	0	GDP	B	500	B	501	MG	NONE	NONE	yes	ok	F3	1.93	1	6	x2	all_lig	y	1	SER B230 OG: 2.07	THR B251 OG1: 2.11	ALF B501 F3: 1.93	GDP B500 O3B: 2.04	HOH B113 O: 2.14	HOH B114 O: 2.16			NONE.	NONE	NONE	B	336	O3A	6.3208	F4	9.2547	B	275	O3A
3539	2gtp	A	402	TRAFAC	PF00503	G-alpha	G-protein alpha subunit	P63096	GNAI1_HUMAN	Guanine nucleotide-binding protein G	0	GDP	A	402	A	355	MG	ARG	NONE	yes	ok	F1	2.12	1	6	x2	all_lig	y	1	SER A47 OG: 2.0	THR A181 OG1: 2.2	ALF A355 F1: 2.12	GDP A402 O1B: 1.81	HOH A403 O: 2.18	HOH A404 O: 2.0			NH1.	NONE	NONE	A	270	O3A	5.71506	F2	8.19615	A	178	O1A
3540	2gtp	B	403	TRAFAC	PF00503	G-alpha	G-protein alpha subunit	P63096	GNAI1_HUMAN	Guanine nucleotide-binding protein G	0	GDP	B	403	B	355	MG	ARG	NONE	yes	ok	F3	2.07	1	6	x2	all_lig	y	1	SER B47 OG: 2.49	THR B181 OG1: 2.33	ALF B355 F3: 2.07	GDP B403 O1B: 1.75	HOH B404 O: 2.08	HOH B405 O: 2.14			NH1.	NONE	NONE	B	270	O3A	6.10894	F4	8.70397	B	178	O1A
3541	2ihb	A	356	TRAFAC	PF00503	G-alpha	G-protein alpha subunit	P08754	GNAI3_HUMAN	Guanine nucleotide-binding protein G	0	GDP	A	356	A	354	MG	ARG	NONE	yes, AlF4 rotated	2nd dist close to 3.0	F1,F3	1.97,2.84	2	6	x2	all_lig	y	1	SER A47 OG: 2.24	THR A181 OG1: 1.97	ALF A354 F1: 1.97	GDP A356 O1B: 2.07	HOH A359 O: 1.85	HOH A360 O: 1.88			NH1.	NONE	NONE	A	270	O3A	6.16114	F2	8.92204	A	178	O1A
3542	2ik8	A	401	TRAFAC	PF00503	G-alpha	G-protein alpha subunit	P63096	GNAI1_HUMAN	Guanine nucleotide-binding protein G	0	GDP	A	401	A	355	MG	ARG	NONE	yes	ok	F1	2.02	1	6	x2	all_lig	y	1	SER A47 OG: 1.94	THR A181 OG1: 1.66	ALF A355 F1: 2.02	GDP A401 O1B: 2.16	HOH A408 O: 1.66	HOH A417 O: 1.96			NH1.	NONE	NONE	A	270	O3A	6.02028	F2	8.49401	A	178	O1A
3543	2ik8	C	402	TRAFAC	PF00503	G-alpha	G-protein alpha subunit	P63096	GNAI1_HUMAN	Guanine nucleotide-binding protein G	0	GDP	C	402	C	355	MG	ARG	NONE	yes	ok	F3	1.72	1	6	x2	all_lig	y	1	SER C47 OG: 1.91	THR C181 OG1: 2.19	ALF C355 F3: 1.72	GDP C402 O1B: 1.93	HOH C405 O: 2.12	HOH C413 O: 1.81			NH1.	NONE	NONE	C	51	O2A	5.03865	F2	8.47825	C	178	O1A
3545	2ode	A	1001	TRAFAC	PF00503	G-alpha	G-protein alpha subunit	P08754	GNAI3_HUMAN	Guanine nucleotide-binding protein G	0	GDP	A	1001	A	2001	MG	ARG	NONE	yes	ok	F3	1.97	1	6	x2	all_lig	y	1	SER A47 OG: 2.09	THR A181 OG1: 2.1	ALF A2001 F3: 1.97	GDP A1001 O1B: 2.02	HOH A3229 O: 2.07	HOH A3231 O: 2.12			NH1.	NONE	NONE	A	270	O3A	5.95393	F4	8.57579	A	178	O1A
3546	2ode	C	1002	TRAFAC	PF00503	G-alpha	G-protein alpha subunit	P08754	GNAI3_HUMAN	Guanine nucleotide-binding protein G	0	GDP	C	1002	C	2002	MG	ARG	NONE	yes	ok	F1	1.97	1	6	x2	all_lig	y	1	SER C47 OG: 2.19	THR C181 OG1: 2.17	ALF C2002 F1: 1.97	GDP C1002 O1B: 1.99	HOH C3187 O: 2.19	HOH C3190 O: 2.08			NH1.	NONE	NONE	C	270	O3A	6.06922	F2	8.59816	C	178	O1A
3547	2rgn	A	360	TRAFAC	PF00503	G-alpha	G-protein alpha subunit	P21279	GNAQ_MOUSE	Guanine nucleotide-binding protein G	0	GDP	A	360	A	361	MG	ARG	NONE	yes	ok	F3	2	1	6	x2	all_lig	y	1	SER A53 OG: 2.17	THR A186 OG1: 2.19	ALF A361 F3: 2.0	GDP A360 O2B: 2.18	HOH A364 O: 2.07	HOH A365 O: 2.06			NH1.	NONE	NONE	A	275	O3A	6.1518	F1	8.58804	A	183	O3A
3548	2rgn	D	360	TRAFAC	PF00503	G-alpha	G-protein alpha subunit	P21279	GNAQ_MOUSE	Guanine nucleotide-binding protein G	0	GDP	D	360	D	361	MG	ARG	NONE	yes	ok	F3	1.98	1	6	x2	all_lig	y	1	SER D53 OG: 2.19	THR D186 OG1: 2.17	ALF D361 F3: 1.98	GDP D360 O2B: 2.18	HOH D364 O: 2.07	HOH D365 O: 2.07			NH1.	NONE	NONE	D	275	O3A	6.01197	F1	8.54422	D	183	O2A
3549	2v4z	A	1348	TRAFAC	PF00503	G-alpha	G-protein alpha subunit	P08754	GNAI3_HUMAN	Guanine nucleotide-binding protein G	0	GDP	A	1348	A	1349	MG	ARG	NONE	yes, AlF4 rotated	2nd dist close to 3.0	F2,F4	1.78,2.89	2	6	x2	all_lig	y	1	SER A47 OG: 2.19	THR A181 OG1: 1.89	GDP A1348 O3B: 1.88	ALF A1349 F2: 1.78	HOH A2002 O: 2.06	HOH A2015 O: 2.08			NH1.	NONE	NONE	A	270	O3A	6.15963	F3	8.82374	A	178	O1A
3550	2x2e	A	1744	TRAFAC	PF00350	Dynamin_N	Dynamin family	Q05193	DYN1_HUMAN	Dynamin-1	0	GDP	A	1744	A	1745	MG	NONE	NONE	yes	ok	F4	1.89	1	6	x2	all_lig	y	1	SER A45 OG: 1.94	THR A65 OG1: 2.06	GDP A1744 O1B: 2.04	ALF A1745 F4: 1.89	HOH A2139 O: 2.06	HOH A2331 O: 2.06			NONE.	NONE	NONE	A	206	O3A	6.42894	F3	8.55897	A	59	O1A
3551	2x2e	D	1744	TRAFAC	PF00350	Dynamin_N	Dynamin family	Q05193	DYN1_HUMAN	Dynamin-1	0	GDP	D	1744	D	1745	MG	NONE	NONE	yes	ok	F4	1.9	1	6	x2	all_lig	y	1	SER D45 OG: 2.08	THR D65 OG1: 2.1	GDP D1744 O1B: 1.98	ALF D1745 F4: 1.9	HOH D2115 O: 2.04	HOH D2287 O: 2.08			NONE.	NONE	NONE	D	206	O3A	6.3094	F3	8.50551	D	59	O1A
3552	2x2f	A	1747	TRAFAC	PF00350	Dynamin_N	Dynamin family	Q05193	DYN1_HUMAN	Dynamin-1	0	GDP	A	1747	A	1748	MG	NONE	NONE	yes	ok	F4	1.92	1	6	x2	all_lig	y	1	SER A45 OG: 2.04	THR A65 OG1: 2.04	GDP A1747 O1B: 2.1	ALF A1748 F4: 1.92	HOH A2063 O: 2.07	HOH A2171 O: 2.09			NONE.	NONE	NONE	A	206	O3A	6.16664	F3	8.37835	A	59	O1A
3553	2x2f	D	1746	TRAFAC	PF00350	Dynamin_N	Dynamin family	Q05193	DYN1_HUMAN	Dynamin-1	0	GDP	D	1746	D	1747	MG	NONE	NONE	yes	ok	F4	2	1	6	x2	all_lig	y	1	SER D45 OG: 1.98	THR D65 OG1: 2.05	GDP D1746 O1B: 2.01	ALF D1747 F4: 2.0	HOH D2050 O: 2.07	HOH D2150 O: 2.09			NONE.	NONE	NONE	D	206	O3A	6.36299	F3	8.6115	D	59	O1A
3554	2zjy	A	355	TRAFAC	PF00503	G-alpha	G-protein alpha subunit	P10824	GNAI1_RAT	Guanine nucleotide-binding protein G	0	GDP	A	355	A	356	MG	ARG	NONE	no	Long	F3	2.68	1	5	x1	missing 1 wat	y	1	SER A47 OG: 2.48	THR A181 OG1: 2.42	ALF A356 F3: 2.68	GDP A355 O2B: 2.44	HOH A533 O: 2.45				NH2 weak.	NONE	NONE	A	51	O1A	5.14515	F2	9.13809	A	178	O2A
3555	3ab3	A	401	TRAFAC	PF00503	G-alpha	G-protein alpha subunit	P27601	GNA13_MOUSE	Guanine nucleotide-binding protein subunit alpha-13	0	GDP	A	401	A	601	MG	ARG	NONE	yes but no Wcat	Long	F2	2.59	1	6	x2	all_lig, AlF4 a little far	y	1	SER A62 OG: 2.32	THR A203 OG1: 2.27	GDP A401 O3B: 2.38	ALF A601 F2: 2.59	HOH A408 O: 2.38	HOH A409 O: 2.44			NH1.	NONE	NONE	A	292	O3A	5.24674	F1	8.57726	A	200	O2A
3556	3ab3	C	402	TRAFAC	PF00503	G-alpha	G-protein alpha subunit	P27601	GNA13_MOUSE	Guanine nucleotide-binding protein subunit alpha-13	0	GDP	C	402	C	602	MG	ARG	NONE	yes but no Wcat	Long	F2	2.57	1	6	x2	all_lig, AlF4 a little far	y	1	SER C62 OG: 2.25	THR C203 OG1: 2.68	GDP C402 O3B: 2.45	ALF C602 F2: 2.57	HOH C1 O: 2.34	HOH C388 O: 2.15			NH1.	NONE	NONE	C	292	O3A	5.54158	F1	8.42286	C	200	O2A
3557	3bh7	A	2	TRAFAC	PF00025	Arf	ADP-ribosylation factor family	Q9WUL7	ARL3_MOUSE	ADP-ribosylation factor-like protein 3	0	GDP	A	2	A	3	MG	ARG	NONE	yes	ok	F3	1.83	1	6	x2	all_lig	y	1	THR A31 OG1: 2.04	THR A48 OG1: 2.05	ALF A3 F3: 1.83	GDP A2 O2B: 2.06	HOH A178 O: 2.12	HOH A180 O: 2.14			NH2 weak.	NONE	NONE	A	127	O3A	5.98947	F4	9.0212	B	118	O3A
3559	3c7k	A	361	TRAFAC	PF00503	G-alpha	G-protein alpha subunit	P18872	GNAO_MOUSE	Guanine nucleotide-binding protein G	0	GDP	A	361	A	365	MG	ARG	NONE	no	two bonds	F2,F4	2.32,2.53	2	7	x2	two bonds to AlF4	y	1	SER A47 OG: 2.52	THR A182 OG1: 2.18	ALF A365 F2: 2.32	ALF A365 F4: 2.53	GDP A361 O2B: 2.07	HOH A402 O: 2.7	HOH A403 O: 2.48		NH1.	NONE	NONE	A	271	O3A	5.06516	F1	8.46055	A	179	O2A
3560	3c7k	C	361	TRAFAC	PF00503	G-alpha	G-protein alpha subunit	P18872	GNAO_MOUSE	Guanine nucleotide-binding protein G	0	GDP	C	361	C	365	MG	ARG	NONE	yes, AlF4 rotated	2nd dist close to 3.0	F1,F3	2.95,2.74	2	6	x2	all_lig	y	1	SER C47 OG: 2.53	THR C182 OG1: 2.42	ALF C365 F3: 2.74	GDP C361 O2B: 2.2	HOH C402 O: 2.26	HOH C403 O: 2.67			NH1.	NONE	NONE	C	51	O1A	4.70609	F1	8.1378	C	179	O2A
3561	3cx7	A	875	TRAFAC	PF00503	G-alpha	G-protein alpha subunit	P27601	GNA13_MOUSE	Guanine nucleotide-binding protein subunit alpha-13	0	GDP	A	875	A	775	MG	ARG	NONE	yes	Long	F3	2.58	1	6	x2	all_lig, AlF4 a little far	y	1	SER A62 OG: 2.31	THR A203 OG1: 2.18	ALF A775 F3: 2.58	GDP A875 O2B: 2.25	HOH A937 O: 2.16	HOH A966 O: 2.3			NH1.	NONE	NONE	A	292	O3A	6.38633	F1	8.7149	A	200	O2A
3562	3d7m	A	355	TRAFAC	PF00503	G-alpha	G-protein alpha subunit	P10824	GNAI1_RAT	Guanine nucleotide-binding protein G	0	GDP	A	355	A	357	MG	ARG	NONE	no	ok	F3	2.07	1	5	x1	missing 1 wat	y	1	SER A47 OG: 2.08	THR A181 OG1: 2.18	ALF A357 F3: 2.07	GDP A355 O2B: 2.29	HOH A412 O: 2.75				NH1.	NONE	NONE	A	51	O2A	4.86764	F2	8.9368	A	178	O2A
3566	3ohm	A	400	TRAFAC	PF00503	G-alpha	G-protein alpha subunit	P21279	GNAQ_MOUSE	Guanine nucleotide-binding protein G	0	GDP	A	400	A	401	MG	ARG	NONE	no	2nd dist close to 3.0	F1,F3	2.99,2.29	2	5	x1	missing 1 wat	y	1	SER A53 OG: 1.96	THR A186 OG1: 2.1	GDP A400 O2B: 1.92	ALF A401 F3: 2.29	HOH A436 O: 2.18				NH1.	NONE	NONE	A	275	O3A	5.36965	F4	8.31435	A	183	O2A
3567	3ss8	A	300	TRAFAC	PF02421	FeoB_N	Ferrous iron transport protein B	Q5M586	Q5M586_STRT2	Ferrous iron transport protein B	0	GDP	A	300	A	303	MG	NONE	NONE	yes	ok	F4	1.77	1	6	x2	all_lig	y	1	THR A15 OG1: 2.03	THR A35 OG1: 2.16	GDP A300 O3B: 1.89	ALF A303 F4: 1.77	HOH A271 O: 1.98	HOH A272 O: 2.24			NONE.	NONE	NONE	A	39	O1A	15.0186	F4	13.9836	A	27	O2A
3568	3ss8	B	300	TRAFAC	PF02421	FeoB_N	Ferrous iron transport protein B	Q5M586	Q5M586_STRT2	Ferrous iron transport protein B	0	GDP	B	300	B	303	MG	NONE	NONE	yes	ok	F1	1.78	1	6	x2	all_lig	y	1	THR B15 OG1: 2.15	THR B35 OG1: 2.15	GDP B300 O3B: 2.09	ALF B303 F1: 1.78	HOH B271 O: 1.89	HOH B272 O: 2.27			NONE.	NONE	NONE	B	39	O1A	15.1391	F1	13.8751	B	27	O2A
3573	3t12	A	197	TRAFAC	PF00025	Arf	ADP-ribosylation factor family	Q5SJ82	Q5SJ82_THET8	Probable gliding protein mglA	0	GDP	A	197	A	200	MG	NONE	1ARG	no	ok	F3	1.96	1	7	x3	all_lig, addit wat	y	1	THR A26 OG1: 2.16	THR A54 OG1: 2.03	GDP A197 O2B: 1.98	ALF A200 F3: 1.96	HOH A222 O: 1.95	HOH A240 O: 2.06	HOH A256 O: 2.19		ONLY GAMMA.	NONE	NONE	A	142	O3A	6.04345	F4	8.8923	A	53	O3A
3574	3t34	A	1000	TRAFAC	PF00350	Dynamin_N	Dynamin family	P42697	DRP1A_ARATH	Dynamin-related protein 1A	0	GDP	A	1000	A	1001	MG	NONE	NONE	yes	ok	F4	2.15	1	6	x2	all_lig	y	1	SER A48 OG: 2.31	THR A68 OG1: 2.28	GDP A1000 O1B: 2.1	ALF A1001 F4: 2.15	HOH A1006 O: 2.29	HOH A1007 O: 2.35			NONE.	NONE	NONE	A	212	O3A	6.51226	F3	8.86534	A	62	O1A
3575	3t34	B	1000	TRAFAC	PF00350	Dynamin_N	Dynamin family	P42697	DRP1A_ARATH	Dynamin-related protein 1A	0	GDP	B	1000	B	1001	MG	NONE	NONE	no	ok	F4	2.38	1	5	x1	missing 1 wat	y	1	SER B48 OG: 2.57	GDP B1000 O1B: 2.25	ALF B1001 F4: 2.38	HOH B1006 O: 2.2	HOH B1007 O: 2.28				NONE.	NONE	NONE	B	212	O3A	6.69448	F3	7.82457	B	62	O1A
3576	3w6p	A	801	TRAFAC	PF00350	Dynamin_N	Dynamin family	O00429	DNM1L_HUMAN	Dynamin-1-like protein	0	GDP	A	801	A	802	MG	NONE	NONE	yes	ok	F4	2.02	1	6	x2	all_lig	y	1	SER A39 OG: 2.09	THR A59 OG1: 2.11	GDP A801 O2B: 1.98	ALF A802 F4: 2.02	HOH A1101 O: 2.26	HOH A1102 O: 2.21			NONE.	NONE	NONE	A	216	O3A	6.1543	F3	8.74361	A	53	O2A
3577	3w6p	B	801	TRAFAC	PF00350	Dynamin_N	Dynamin family	O00429	DNM1L_HUMAN	Dynamin-1-like protein	0	GDP	B	801	B	802	MG	NONE	NONE	yes	ok	F4	2.01	1	6	x2	all_lig	y	1	SER B39 OG: 2.1	THR B59 OG1: 2.1	GDP B801 O2B: 1.97	ALF B802 F4: 2.01	HOH B1134 O: 2.34	HOH B1136 O: 2.2			NONE.	NONE	NONE	B	216	O3A	5.99712	F3	8.67112	B	53	O2A
3578	4c7o	A	1003	SIMIBI	PF00448	SRP54	SRP54-type protein, GTPase domain	P0AGD7	SRP54_ECOLI	Signal recognition particle protein	0	GDP	A	1003	A	1001	MG	ARG	NONE	yes	2nd dist close to 3.0, AlF4- like in myo 1w9j	F1,F3	2.93,2.18	2	6	x3	all_lig	y	1	THR A114 OG1: 2.17	ALF A1001 F3: 2.18	GDP A1003 O1B: 2.17	HOH A1005 O: 2.18	HOH A1006 O: 2.15	HOH A1007 O: 2.17			NH1 weak.	NONE	NONE	A	249	O3A	6.19534	F4	8.88583	A	141	O2A
3579	4c7o	B	1003	SIMIBI	PF00448	SRP54	SRP54-type protein, GTPase domain	P10121	FTSY_ECOLI	Signal recognition particle receptor FtsY	0	GDP	B	1003	B	1001	MG	NONE	1ARG	yes	ok	F3	2.17	1	6	x3	all_lig	y	1	THR B113 OG1: 2.18	ALF B1001 F3: 2.17	GDP B1003 O1B: 2.15	HOH B1005 O: 2.16	HOH B1006 O: 2.18	HOH B1007 O: 2.17			ONLY GAMMA.	NONE	NONE	B	253	O3A	6.48674	F4	8.96283	B	139	O2A
3580	4c7o	C	1003	SIMIBI	PF00448	SRP54	SRP54-type protein, GTPase domain	P0AGD7	SRP54_ECOLI	Signal recognition particle protein	0	GDP	C	1003	C	1001	MG	ARG	NONE	no	two bonds	F1,F3	2.65,2.2	2	7	x3	two bonds to AlF4	y	1	THR C114 OG1: 2.17	ALF C1001 F1: 2.65	ALF C1001 F3: 2.2	GDP C1003 O1B: 2.17	HOH C1005 O: 2.16	HOH C1006 O: 2.16	HOH C1007 O: 2.17		NH2 weak*	NONE	NONE	C	249	O3A	6.00628	F4	8.89492	C	141	O2A
3581	4c7o	D	1003	SIMIBI	PF00448	SRP54	SRP54-type protein, GTPase domain	P10121	FTSY_ECOLI	Signal recognition particle receptor FtsY	0	GDP	D	1003	D	1001	MG	NONE	1ARG	yes	ok	F3	2.15	1	6	x3	all_lig	y	1	THR D113 OG1: 2.22	ALF D1001 F3: 2.15	GDP D1003 O1B: 2.15	HOH D1005 O: 2.16	HOH D1006 O: 2.16	HOH D1007 O: 2.18			NONE.	NONE	(only G)	D	253	O3A	6.53934	F4	9.15576	C	141	O2A
3582	4ekd	A	401	TRAFAC	PF00503	G-alpha	G-protein alpha subunit	P21279	GNAQ_MOUSE	Guanine nucleotide-binding protein G	0	GDP	A	401	A	402	MG	NONE	NONE	yes	ok	F3	1.69	1	6	x2	all_lig	y	1	SER A53 OG: 2.06	THR A186 OG1: 2.23	GDP A401 O2B: 2.12	ALF A402 F3: 1.69	HOH A502 O: 1.8	HOH A503 O: 1.83			NONE.	NONE	NONE	A	275	O3A	5.54686	F4	8.24597	A	247	O3A
3583	4esv	A	502	RecA_F1	PF03796	DnaB_C	DnaB-like helicase C terminal domain	Q9X4C9	Q9X4C9_GEOSE	Replicative DNA helicase	0	GDP	A	502	A	504	CA	NONE	1ARG, 1LYS	no	both F atoms far, 3.1 and 3.0			0	2	no water in structure	missing AlF4	y	1	THR A217 OG1: 2.23	GDP A502 O1B: 2.11							ONLY GAMMA.	G	NONE	F	418	O3A	6.52427	F1	2.90852	F	420	O3A
3584	4esv	C	501	RecA_F1	PF03796	DnaB_C	DnaB-like helicase C terminal domain	Q9X4C9	Q9X4C9_GEOSE	Replicative DNA helicase	0	GDP	C	501	C	503	CA	NONE	1ARG, 1LYS	Yes but no water	ok	F2	2.22	1	3	no water in structure	no_wat	y	1	THR C217 OG1: 2.08	GDP C501 O1B: 1.95	ALF C503 F2: 2.22						ONLY GAMMA.	G	NONE	B	418	O3A	6.36424	F1	2.84594	B	420	O3A
3585	4esv	D	501	RecA_F1	PF03796	DnaB_C	DnaB-like helicase C terminal domain	Q9X4C9	Q9X4C9_GEOSE	Replicative DNA helicase	0	GDP	D	501	C	504	CA	NONE	1ARG, 1LYS	no	two bonds	F2,F4	2.19,2.49	2	4	no water in structure	no_wat	y	1	ALF C504 F2: 2.19	ALF C504 F4: 2.49	GDP D501 O1B: 2.32	THR D217 OG1: 2.1					NONE.	G	NONE	C	418	O3A	6.44038	F1	2.90837	D	250	O1A
3586	4esv	E	501	RecA_F1	PF03796	DnaB_C	DnaB-like helicase C terminal domain	Q9X4C9	Q9X4C9_GEOSE	Replicative DNA helicase	0	GDP	E	501	D	503	CA	NONE	1ARG, 1LYS	no	two bonds	F2,F3	2.15,2.35	2	4	no water in structure	no_wat	y	1	ALF D503 F2: 2.15	ALF D503 F3: 2.35	THR E217 OG1: 2.09	GDP E501 O1B: 2.17					NONE.	G	NONE	D	418	O3A	6.53801	F4	2.96099	E	250	O1A
3587	4esv	F	501	RecA_F1	PF03796	DnaB_C	DnaB-like helicase C terminal domain	Q9X4C9	Q9X4C9_GEOSE	Replicative DNA helicase	0	GDP	F	501	E	503	CA	NONE	1ARG, 1LYS	Yes but no water	ok	F1	2.16	1	3	no water in structure	no_wat	y	1	THR F217 OG1: 2.08	ALF E503 F1: 2.16	GDP F501 O1B: 2.34						NONE.	G	NONE	E	418	O3A	6.37979	F3	3.43309	F	250	O1A
3589	4esv	I	501	RecA_F1	PF03796	DnaB_C	DnaB-like helicase C terminal domain	Q9X4C9	Q9X4C9_GEOSE	Replicative DNA helicase	0	GDP	I	501	I	503	CA	NONE	1ARG, 1LYS	no	two bonds	F1,F4	2.4,2.28	2	4	no water in structure	no_wat	y	1	THR I217 OG1: 1.85	GDP I501 O1B: 2.2	ALF I503 F1: 2.4	ALF I503 F4: 2.28					ONLY GAMMA weak.	G	NONE	H	418	O3A	6.06967	F3	2.65378	H	420	O3A
3592	4esv	L	501	RecA_F1	PF03796	DnaB_C	DnaB-like helicase C terminal domain	Q9X4C9	Q9X4C9_GEOSE	Replicative DNA helicase	0	GDP	L	501	L	502	CA	NONE	1ARG, 1LYS	no	both F atoms far	F2,F3	2.92,2.96	2	2	no water in structure	missing AlF4	y	1	THR L217 OG1: 1.85	GDP L501 O1B: 2.46							NONE.	G	NONE	K	418	O3A	6.49857	F4	2.37435	L	250	O1A
3604	4gnk	A	401	TRAFAC	PF00503	G-alpha	G-protein alpha subunit	P21279	GNAQ_MOUSE	Guanine nucleotide-binding protein G	0	GDP	A	401	A	402	MG	ARG	NONE	no	ok	F3	1.98	1	7	x2	two bonds to beta	y	2	SER A53 OG: 2.18	THR A186 OG1: 2.18	GDP A401 O2B: 2.17	GDP A401 O3B: 2.67	ALF A402 F3: 1.98	HOH A502 O: 2.07	HOH A503 O: 2.06		NH1.	NONE	NONE	A	275	O3A	6.81107	F1	9.08926	A	183	O2A
3605	4gnk	C	401	TRAFAC	PF00503	G-alpha	G-protein alpha subunit	P21279	GNAQ_MOUSE	Guanine nucleotide-binding protein G	0	GDP	C	401	C	402	MG	ARG	NONE	yes	ok	F3	1.99	1	6	x2	all_lig	y	1	SER C53 OG: 2.03	THR C186 OG1: 2.19	GDP C401 O2B: 1.82	ALF C402 F3: 1.99	HOH C502 O: 2.07	HOH C503 O: 2.07			NH1 weak.	NONE	NONE	C	275	O3A	7.2118	F1	9.4024	C	183	O2A
3615	4ido	A	501	TRAFAC	PF02263	GBP	Guanylate-binding protein, N-terminal domain	Q8WXF7	ATLA1_HUMAN	Atlastin-1	0	GDP	A	501	A	502	MG	ARG	NONE	yes	ok	F3	1.99	1	6	x2	all_lig	y	1	SER A81 OG: 2.18	THR A120 OG1: 2.26	GDP A501 O1B: 1.92	ALF A502 F3: 1.99	HOH A601 O: 2.01	HOH A920 O: 2.1			NH2.	NONE	NONE	A	78	O3A	9.5117	F4	9.61432	A	77	O2A
3616	4ido	B	501	TRAFAC	PF02263	GBP	Guanylate-binding protein, N-terminal domain	Q8WXF7	ATLA1_HUMAN	Atlastin-1	0	GDP	B	501	B	502	MG	ARG	NONE	yes	ok	F2	2.06	1	6	x2	all_lig	y	1	SER B81 OG: 2.12	THR B120 OG1: 2.17	GDP B501 O2B: 2.02	ALF B502 F2: 2.06	HOH B601 O: 2.19	HOH B938 O: 2.01			NH2.	NONE	NONE	B	78	O3A	9.03997	F1	9.21021	B	77	O1A
3617	4idq	A	501	TRAFAC	PF02263	GBP	Guanylate-binding protein, N-terminal domain	Q8WXF7	ATLA1_HUMAN	Atlastin-1	0	GDP	A	501	A	502	MG	ARG	NONE	yes	ok	F4	1.95	1	6	x2	all_lig	y	1	SER A81 OG: 2.2	THR A120 OG1: 2.13	GDP A501 O2B: 1.85	ALF A502 F4: 1.95	HOH A601 O: 2.17	HOH A604 O: 1.97			NH2.	NONE	NONE	A	78	O3A	9.18825	F3	9.26886	A	77	O2A
3618	4idq	B	501	TRAFAC	PF02263	GBP	Guanylate-binding protein, N-terminal domain	Q8WXF7	ATLA1_HUMAN	Atlastin-1	0	GDP	B	501	B	502	MG	ARG	NONE	yes	ok	F4	2.09	1	6	x2	all_lig	y	1	SER B81 OG: 2.14	THR B120 OG1: 2.12	GDP B501 O2B: 2.05	ALF B502 F4: 2.09	HOH B601 O: 2.19	HOH B603 O: 1.97			NH2.	NONE	NONE	B	78	O3A	9.32029	F3	9.45137	B	77	O1A
3619	4idq	C	501	TRAFAC	PF02263	GBP	Guanylate-binding protein, N-terminal domain	Q8WXF7	ATLA1_HUMAN	Atlastin-1	0	GDP	C	501	C	502	MG	ARG	NONE	yes	ok	F4	2.05	1	6	x2	all_lig	y	1	SER C81 OG: 2.08	THR C120 OG1: 2.23	GDP C501 O2B: 1.98	ALF C502 F4: 2.05	HOH C601 O: 2.24	HOH C603 O: 1.95			NH2.	NONE	NONE	C	78	O3A	9.27478	F3	9.31912	C	77	O1A
3620	4idq	D	501	TRAFAC	PF02263	GBP	Guanylate-binding protein, N-terminal domain	Q8WXF7	ATLA1_HUMAN	Atlastin-1	0	GDP	D	501	D	502	MG	ARG	NONE	yes	ok	F4	1.96	1	6	x2	all_lig	y	1	SER D81 OG: 2.1	THR D120 OG1: 2.14	GDP D501 O2B: 1.96	ALF D502 F4: 1.96	HOH D601 O: 2.11	HOH D602 O: 2.19			NH2.	NONE	NONE	D	78	O3A	9.32047	F3	9.32605	D	77	O2A
3631	4qj3	A	400	TRAFAC	PF00503	G-alpha	G-protein alpha subunit	P21279	GNAQ_MOUSE	Guanine nucleotide-binding protein G	0	GDP	A	400	A	401	MG	ARG	NONE	no	two bonds	F1,F3	2.78,2.31	2	6	x1	two bonds to AlF4	y	1	SER A53 OG: 2.18	THR A186 OG1: 2.18	GDP A400 O2B: 2.18	ALF A401 F1: 2.78	ALF A401 F3: 2.31	HOH A508 O: 2.68			NH1.	NONE	NONE	A	275	O3A	6.08139	F4	8.85557	A	183	O2A
3632	4qj4	A	400	TRAFAC	PF00503	G-alpha	G-protein alpha subunit	P21279	GNAQ_MOUSE	Guanine nucleotide-binding protein G	0	GDP	A	400	A	401	MG	ARG	NONE	no	2nd dist close to 3.0	F1,F3	2.86,1.94	2	5	x1	missing 1 wat	y	1	SER A53 OG: 2.18	THR A186 OG1: 2.18	GDP A400 O2B: 2.18	ALF A401 F3: 1.94	HOH A503 O: 1.96				NH1.	NONE	NONE	A	275	O3A	6.37035	F4	8.73219	A	183	O2A
3633	4qj5	A	400	TRAFAC	PF00503	G-alpha	G-protein alpha subunit	P21279	GNAQ_MOUSE	Guanine nucleotide-binding protein G	0	GDP	A	400	A	401	MG	ARG	NONE	no	ok	F1	2.22	1	5	x1	missing 1 wat	y	1	SER A53 OG: 2.19	THR A186 OG1: 2.18	GDP A400 O2B: 2.17	ALF A401 F1: 2.22	HOH A502 O: 2.42				NH1 weak.	NONE	NONE	A	275	O3A	6.36983	F4	8.86825	A	183	O2A
3637	5ca9	A	703	TRAFAC	PF05879	RHD3	Root hair defective 3 GTP-binding protein (RHD3)	Q9C0L9	SEY1_CANAL	Protein SEY1	0	GDP	A	703	A	702	MG	NONE	NONE	no	ok	F4	2.37	1	5	x0	two bonds to beta	y	2	SER A72 OG: 2.51	THR A95 OG1: 2.06	ALF A702 F4: 2.37	GDP A703 O1B: 2.08	GDP A703 O3B: 2.63				NONE.	NONE	NONE	A	255	O1A	8.31027	F1	14.1944	A	204	O1A
3640	5do9	A	401	TRAFAC	PF00503	G-alpha	G-protein alpha subunit	P21279	GNAQ_MOUSE	Guanine nucleotide-binding protein G	0	GDP	A	401	A	402	MG	ARG	NONE	yes	ok	F3	1.95	1	6	x2	all_lig	y	1	SER A53 OG: 2.07	THR A186 OG1: 1.98	GDP A401 O2B: 2.03	ALF A402 F3: 1.95	HOH A509 O: 2.02	HOH A512 O: 2.0			NH1.	NONE	NONE	A	275	O3A	5.99548	F4	8.63958	A	183	O1A
3641	5do9	C	401	TRAFAC	PF00503	G-alpha	G-protein alpha subunit	P21279	GNAQ_MOUSE	Guanine nucleotide-binding protein G	0	GDP	C	401	C	402	MG	ARG	NONE	yes	ok	F3	1.86	1	6	x2	all_lig	y	1	SER C53 OG: 2.33	THR C186 OG1: 2.04	GDP C401 O2B: 1.97	ALF C402 F3: 1.86	HOH C502 O: 1.77	HOH C505 O: 2.09			NH1.	NONE	NONE	C	275	O3A	5.79634	F4	8.51439	C	183	O2A
3642	5do9	E	401	TRAFAC	PF00503	G-alpha	G-protein alpha subunit	P21279	GNAQ_MOUSE	Guanine nucleotide-binding protein G	0	GDP	E	401	E	402	MG	ARG	NONE	yes	ok	F3	1.92	1	6	x2	all_lig	y	1	SER E53 OG: 2.17	THR E186 OG1: 2.0	GDP E401 O2B: 2.07	ALF E402 F3: 1.92	HOH E504 O: 2.07	HOH E512 O: 1.93			NH1.	NONE	NONE	E	275	O3A	5.89188	F4	8.51907	E	183	O1A
3647	5jcp	B	1201	TRAFAC	PF00071	Ras	Ras family	Q8WWN8	ARAP3_HUMAN	Arf-GAP with Rho-GAP domain, ANK repeat and PH domain-containing protein 3	0	GDP	B	1201	B	1203	MG	ARG	NONE	no	ok	F1	1.98	1	5	x2	missing Switch1 Ser	y	1	THR B19 OG1: 2.18	GDP B1201 O2B: 2.02	ALF B1203 F1: 1.98	HOH B1312 O: 2.13	HOH B1320 O: 2.15				NH2.	NONE	NONE	B	118	O3A	5.8891	F2	8.79602	B	942	O2A
3648	5jcp	A	1201	TRAFAC	PF00071	Ras	Ras family	Q8WWN8	ARAP3_HUMAN	Arf-GAP with Rho-GAP domain, ANK repeat and PH domain-containing protein 3	0	GDP	A	1201	A	1203	MG	ARG	NONE	no	ok	F4	1.99	1	5	x2	missing Switch1 Ser	y	1	THR A19 OG1: 2.14	GDP A1201 O2B: 1.97	ALF A1203 F4: 1.99	HOH A1307 O: 2.12	HOH A1323 O: 1.99				NH2.	NONE	NONE	A	118	O3A	5.77	F3	8.76502	A	942	O2A
3654	5m70	B	202	TRAFAC	PF00071	Ras	Ras family	P61586	RHOA_HUMAN	Transforming protein RhoA	0	GDP	B	202	B	203	MG	NONE	NONE	yes	ok	F3	1.97	1	6	x2	all_lig	y	1	THR B19 OG1: 2.17	THR B37 OG1: 2.17	GDP B202 O1B: 2.17	ALF B203 F3: 1.97	HOH B309 O: 2.17	HOH B317 O: 2.17			NONE.	NONE	NONE	B	118	O3A	5.96329	F1	9.07349	A	86	O3A
3655	5m70	G	202	TRAFAC	PF00071	Ras	Ras family	P61586	RHOA_HUMAN	Transforming protein RhoA	0	GDP	G	202	G	203	MG	NONE	NONE	yes	ok	F2	1.97	1	6	x2	all_lig	y	1	THR G19 OG1: 2.17	THR G37 OG1: 2.18	GDP G202 O2B: 2.18	ALF G203 F2: 1.97	HOH G305 O: 2.17	HOH G306 O: 2.17			NONE.	NONE	NONE	G	118	O3A	5.76899	F3	9.03359	G	70	O3A
3656	5nco	i	1003	SIMIBI	PF00448	SRP54	SRP54-type protein, GTPase domain	P0AGD7	SRP54_ECOLI	Signal recognition particle protein	0	GDP	i	1003	i	1001	MG	ARG	NONE	Yes but no water	ok	F3	2.19	1	3	no water in structure	no_wat	y	1	THR i114 OG1: 2.16	ALF i1001 F3: 2.19	GDP i1003 O3B: 2.22						NH1.	NONE	NONE	l	253	O3A	7.44271	F4	6.68047	i	141	O2A
3657	5nco	l	1003	SIMIBI	PF00448	SRP54	SRP54-type protein, GTPase domain	P10121	FTSY_ECOLI	Signal recognition particle receptor FtsY	0	GDP	l	1003	l	1001	MG	ARG	NONE	Yes but no water	ok	F3	2.09	1	3	no water in structure	no_wat	y	1	THR l113 OG1: 2.23	ALF l1001 F3: 2.09	GDP l1003 O2B: 2.3						NH1.	NONE	NONE	i	249	O3A	7.52504	F4	6.55138	l	139	O1A
3661	6b9f	A	506	TRAFAC	PF02263	GBP	Guanylate-binding protein, N-terminal domain	Q8WXF7	ATLA1_HUMAN	Atlastin-1	0	GDP	A	506	A	507	MG	ARG	NONE	yes	ok	F3	2.02	1	6	x2	all_lig	y	1	SER A81 OG: 2.08	THR A120 OG1: 2.13	GDP A506 O1B: 1.99	ALF A507 F3: 2.02	HOH A663 O: 2.02	HOH A677 O: 2.35			NH2.	NONE	NONE	A	78	O3A	9.20323	F4	9.03233	A	77	O2A
3662	6b9f	B	506	TRAFAC	PF02263	GBP	Guanylate-binding protein, N-terminal domain	Q8WXF7	ATLA1_HUMAN	Atlastin-1	0	GDP	B	506	B	507	MG	ARG	NONE	yes	ok	F2	1.9	1	6	x2	all_lig	y	1	SER B81 OG: 2.15	THR B120 OG1: 2.12	GDP B506 O2B: 1.96	ALF B507 F2: 1.9	HOH B665 O: 2.12	HOH B681 O: 2.05			NH2.	NONE	NONE	B	78	O3A	9.27544	F1	9.62052	B	77	O1A
3663	6djq	A	1001	TRAFAC	PF00350	Dynamin_N	Dynamin family	G0SFF0	G0SFF0_CHATD	Putative sorting protein	0	GDP	A	1001	A	1002	MG	NONE	NONE	yes	ok	F4	1.89	1	6	x2	all_lig	y	1	SER A57 OG: 2.09	THR A77 OG1: 2.11	GDP A1001 O1B: 1.88	ALF A1002 F4: 1.89	HOH A1101 O: 2.4	HOH A1105 O: 2.0			NONE.	NONE	NONE	A	240	O3A	6.84815	F3	8.73361	A	71	O1A
3664	6djq	B	1001	TRAFAC	PF00350	Dynamin_N	Dynamin family	G0SFF0	G0SFF0_CHATD	Putative sorting protein	0	GDP	B	1001	B	1002	MG	NONE	NONE	no	ok	F4	1.89	1	5	x1	missing 1 wat	y	1	SER B57 OG: 2.14	THR B77 OG1: 2.24	GDP B1001 O3B: 1.84	ALF B1002 F4: 1.89	HOH B1102 O: 2.18				NONE.	NONE	NONE	B	240	O3A	5.68091	F3	8.4983	B	71	O2A
3665	6djq	C	1001	TRAFAC	PF00350	Dynamin_N	Dynamin family	G0SFF0	G0SFF0_CHATD	Putative sorting protein	0	GDP	C	1001	C	1002	MG	NONE	NONE	no	ok	F4	1.89	1	5	x1	missing 1 wat	y	1	SER C57 OG: 2.36	THR C77 OG1: 2.21	GDP C1001 O1B: 1.89	ALF C1002 F4: 1.89	HOH C1101 O: 2.17				NONE.	NONE	NONE	C	240	O3A	7.14393	F3	8.90346	C	71	O1A
3666	6djq	D	1001	TRAFAC	PF00350	Dynamin_N	Dynamin family	G0SFF0	G0SFF0_CHATD	Putative sorting protein	0	GDP	D	1001	D	1002	MG	NONE	NONE	yes	ok	F4	1.89	1	6	x2	all_lig	y	1	SER D57 OG: 2.1	THR D77 OG1: 2.1	GDP D1001 O3B: 1.97	ALF D1002 F4: 1.89	HOH D1103 O: 2.17	HOH D1104 O: 2.06			NONE.	NONE	NONE	D	240	O3A	6.57993	F3	8.46523	D	71	O2A
[truncated: 37 more columns]

## Sheet: color_code
	Binding site reliability estimate
	Likely reliable
	Likely reliable, see possible reservations
	Probably reliable, with no resolved water molecules in the structure
	Not reliable
	Mg2+ ligands
	Typical					Other	Questionable
	AlF4- F atom	Walker A Ser/Thr	Switch1 Ser/Thr (for TRAFAC)	NDP O2B	Water ( 2 – 3 molecules)	Acidic	AlF4- F atom (two bonds)
						Non-acidic	Beta-phosphate O (two bonds)
							Phosphate chain O (two bonds, to OB and OA)
